# Supplementary material for: CloneSifter: enrichment of rare clones from heterogeneous cell populations
Source: BMC Biol. 2020 Nov 24;18:177. doi: 10.1186/s12915-020-00911-3 (PMC7687773; doi:10.1186/s12915-020-00911-3)
Supplement: Supplementary file 2 — Additional file 2: Table S4. Table of sgRNA-barcode sequences from the D458 clonal tracking experiment. The abundance of each sgRNA-barcode was calculated from normalized read counts and transformed by a base-10 logarithm (Methods: Clonal fitness measurements). Median rank and median values of each sgRNA-barcode in each condition across replicates are listed. Identified barcode sets including JQ1, DMSO and JQ1 & DMSO are listed in the last column. [file 12915_2020_911_MOESM2_ESM.xlsx]

## Sheet: Sheet1
	sgRNA-barcode	ETP	d52, DMSO-1	d52, DMSO-2	d52, DMSO-3	d52, DMSO-5	d52, JQ1-1	d52, JQ1-2	d52, JQ1-3	d52, JQ1-4	d52, JQ1-5	rank_med_ETP	val_med_ETP	rank_med_DMSO	val_med_DMSO	rank_med_JQ1	val_med_JQ1	barcode_set
0	GGAGTCGGAGCTGTGAGTGGTGTCTA	-4.73216	-1.33615	-1.07897	-1.22039	-0.779217	-4.60016	-4.47498	-4.84875	-5.46148	-4.95117	11845.5	-4.73216	2	-1.14968	3418	-4.84875	DMSO_2500
1	ACAAGGTGGGAGCCCAGCTAGATTGG	-2.50016	-6.34438	-6.15959	-8	-8	-2.38877	-2.34577	-2.27877	-2.31778	-2.25138	1	-2.50016	10484.8	-7.17219	31	-2.31778	JQ1_2500
2	GGGACGATGGGATATGAGCAATGGAT	-4.72555	-1.04273	-2.46722	-1.16567	-1.23575	-5.62499	-5.84361	-5.62916	-5.39322	-5.64635	11677	-4.72555	1.5	-1.20071	7476.5	-5.62916	DMSO_2500
3	TGATGTGAAATCTTTTGGGAGGCAGA	-2.95304	-4.44858	-3.4876	-3.44415	-2.92438	-1.4646	-1.53259	-1.41674	-1.45647	-1.31725	8	-2.95304	258.5	-3.46587	1	-1.45647	DMSO_2500_JQ1_2500
4	GGAGGCGGCCCCTATAACGTGCGGGA	-2.90331	-5.48906	-5.23302	-4.92764	-5.40336	-1.79868	-1.74698	-1.82455	-1.62739	-1.59552	6	-2.90331	1698.25	-5.31819	4	-1.74698	DMSO_2500_JQ1_2500
5	GGGACGGGAGGCTCATATTAGAGAGG	-3.39353	-4.29002	-5.30766	-4.72835	-4.5088	-1.59204	-1.56888	-1.58193	-1.63668	-1.60333	89	-3.39353	864.25	-4.61858	3	-1.59204	DMSO_2500_JQ1_2500
6	ACAGGTGAGAAGATGTGAATCGCGTG	-3.82969	-1.27819	-1.15332	-1.56738	-1.40086	-2.63546	-2.28335	-2.58084	-2.52926	-2.49211	751	-3.82969	3	-1.33952	48	-2.52926	DMSO_2500_JQ1_2500
7	TTGGGGGAGTCGGGGAATAGATAGCT	-4.76141	-8	-6.21075	-6.34814	-6.21148	-2.09707	-1.84056	-1.47732	-2.10749	-2.93726	12599.5	-4.76141	6055.75	-6.27981	18	-2.09707	JQ1_2500
8	TTCGCTGATTATACATGATGATTTAA	-2.80709	-6.04335	-6.51178	-6.12629	-6.15349	-2.02827	-1.79207	-1.8599	-1.87647	-1.62519	2	-2.80709	4648.25	-6.13989	11	-1.8599	JQ1_2500
9	TTTCTTTGTTGAAAATGGATGTATGT	-3.27252	-4.58471	-4.08976	-3.99725	-3.42574	-1.74108	-1.94178	-1.68412	-1.56691	-1.99353	46	-3.27252	483.75	-4.04351	5	-1.74108	DMSO_2500_JQ1_2500
10	CTTCTTGACACTTTTTGCTAAATCTT	-3.95042	-1.48069	-1.25057	-1.18388	-1.64445	-3.57955	-3.41984	-3.27667	-3.69173	-3.39129	1194	-3.95042	4	-1.36563	368	-3.41984	DMSO_2500_JQ1_2500
11	GTCGTGGGGAACAGATGAATGAGTTG	-3.78858	-1.36042	-1.7663	-1.42836	-1.32433	-3.79117	-3.84544	-4.2121	-3.66464	-4.33969	627.5	-3.78858	4.5	-1.39439	802	-3.84544	DMSO_2500_JQ1_2500
12	GGTAGTGACATGGGTTATCTAATGGG	-2.87418	-8	-8	-8	-6.15349	-2.74926	-2.90873	-3.21502	-2.62289	-2.45669	3	-2.87418	14804.8	-8	86	-2.74926	JQ1_2500
13	AACGTGGATCGGCGGAAGGGAGGACT	-3.50921	-4.21781	-5.63671	-4.75338	-4.50269	-1.70389	-1.80104	-1.81572	-1.8364	-1.80484	172	-3.50921	871.25	-4.62804	8	-1.80484	DMSO_2500_JQ1_2500
14	ATAGTTGATTGCGACATCGAAAGTTG	-4.02822	-1.50673	-1.28306	-1.20604	-1.70304	-3.5937	-3.45211	-3.30999	-3.65199	-3.45773	1645	-4.02822	5	-1.39489	392	-3.45773	DMSO_2500_JQ1_2500
15	GGTAGGTCTGCGTTTATTTTTGGCTC	-3.95567	-2.381	-3.55935	-3.33997	-2.91422	-1.72699	-1.72869	-1.74488	-1.79638	-1.93531	1223.5	-3.95567	166	-3.12709	5	-1.74488	DMSO_2500_JQ1_2500
16	GTGGGGTGGGATTAACTGTAAGGTAA	-2.89456	-6.27743	-6.11384	-5.80408	-6.27843	-1.8369	-1.77262	-1.79226	-1.72984	-1.76683	4	-2.89456	5352.5	-6.19563	6	-1.77262	JQ1_2500
17	AGCAATGCGTGCGTATAATGGAGAAT	-3.07085	-5.89208	-5.96771	-6.2812	-6.27843	-1.97388	-1.74712	-1.75102	-1.85869	-1.93184	17	-3.07085	4794	-6.12307	9	-1.85869	JQ1_2500
18	ATAGGTGGGGGAGAGTGGATATGCTT	-2.89663	-8	-8	-8	-8	-3.82768	-3.87611	-3.73325	-4.0081	-3.55829	5	-2.89663	80267.5		775	-3.82768	JQ1_2500
19	TTGTCTTTTTCTTTTCGCTGTCCGCA	-3.78219	-6.12253	-6.51178	-6.2812	-6.21148	-1.94303	-1.86463	-1.83953	-1.72304	-1.84168	613	-3.78219	5528.25	-6.24634	10	-1.84168	JQ1_2500
20	GGATGTACCCTTAAGTGAATGCAATA	-3.72835	-2.0211	-1.37504	-1.50358	-2.11975	-2.7203	-2.74664	-2.7259	-2.75218	-2.91845	491	-3.72835	14	-1.76234	85	-2.74664	DMSO_2500_JQ1_2500
21	CGTGGGTGGGAGCTTCGGAGAGGAGA	-3.26474	-4.38216	-2.47042	-2.0064	-3.42635	-2.05675	-2.04697	-2.12393	-1.8098	-1.72098	43	-3.26474	153.25	-2.94839	16	-2.04697	DMSO_2500_JQ1_2500
22	TTGAGTGAGTGCCGTGGGTAGGGCTG	-4.1186	-1.61959	-2.15392	-1.47582	-2.37103	-3.46912	-3.78891	-3.77353	-3.18326	-3.90564	2247	-4.1186	17	-1.88675	741	-3.77353	DMSO_2500_JQ1_2500
23	GAAGCGGTATTGTGGATGGTCGTGTA	-3.14148	-2.60795	-1.70426	-2.63172	-1.71208	-2.4742	-2.51161	-2.61754	-2.63564	-2.71773	27	-3.14148	34	-2.16002	53	-2.61754	DMSO_2500_JQ1_2500
24	CTGTGATGCGTGTGGTGTAATTGATC	-3.58189	-3.61535	-3.90809	-3.64672	-3.80983	-1.78864	-2.02314	-2.03546	-1.94978	-2.15844	254.5	-3.58189	353.5	-3.72828	14	-2.02314	DMSO_2500_JQ1_2500
25	GATCAATGCCTGAAGTTACAATGATG	-4.65325	-1.61177	-1.87963	-1.88495	-2.40625	-6.20222	-5.39808	-8	-6.17934	-6.40602	9996.5	-4.65325	14.5	-1.88229	14111	-6.20222	DMSO_2500
26	TGAAGTGGGAGGCGGGCTTAATCTGA	-2.90405	-8	-8	-8	-8	-3.23426	-2.87739	-3.1979	-3.26706	-3.2038	7	-2.90405	80267.5		232	-3.2038	JQ1_2500
27	GCTCTTAAGCGTGCACTATTGGTTGT	-4.68193	-1.6996	-1.96898	-2.01566	-1.75865	-5.87771	-8	-6.53225	-6.28848	-8	10648	-4.68193	14.5	-1.86381	17506	-6.53225	DMSO_2500
28	GGAAGAGGTGGGAGTCGAGCGTGAAA	-4.16158	-5.37434	-5.66668	-5.36287	-3.35943	-1.81321	-1.86977	-1.87016	-2.09902	-1.93223	2606	-4.16158	1772	-5.3686	12	-1.87016	DMSO_2500_JQ1_2500
29	GGGGGACGCGTTGGGATACAAAGTGC	-5.61732	-2.28663	-1.7864	-3.15169	-1.99031	-8	-6.27726	-6.53225	-8	-8	44230	-5.61732	25.5	-2.13847	33555	-8	DMSO_2500
30	CGTTGGTGGGAGTTTTTAAAGCTTGT	-3.80895	-2.41125	-2.01555	-1.65382	-2.51102	-3.45854	-3.50087	-3.47392	-3.72823	-3.7367	686	-3.80895	33	-2.2134	427	-3.50087	DMSO_2500_JQ1_2500
31	CTGACGCTAGAAATGGGAGTGTGGGA	-5.36347	-2.27909	-1.81095	-3.18738	-1.98351	-8	-8	-8	-8	-8	33388.5	-5.36347	23.5	-2.1313	80267.5		DMSO_2500
32	TTTTGATCTAAGACAGGTTTACAATT	-2.9769	-5.1494	-4.89112	-5.25123	-5.27125	-2.56125	-2.45258	-2.29781	-2.20693	-2.09805	9	-2.9769	1456.5	-5.20032	29	-2.29781	DMSO_2500_JQ1_2500
33	GAGAGGTCTAGGTCGATGCCAGGTCA	-3.94441	-1.62027	-1.86585	-1.85227	-1.98757	-2.82292	-3.06982	-2.93769	-3.19108	-3.30919	1171	-3.94441	11	-1.85906	162	-3.06982	DMSO_2500_JQ1_2500
34	AAGATTTATCTTTTCTACCATTATTT	-3.76949	-2.35941	-2.05318	-1.91009	-1.81815	-3.62897	-4.0594	-4.0882	-3.63376	-3.84881	587	-3.76949	19.5	-1.98163	814	-3.84881	DMSO_2500_JQ1_2500
35	AAGGTGAATCTTAGCGCGTTGAGTCT	-4.07839	-2.10645	-2.85448	-3.00621	-3.24133	-1.89251	-1.92384	-1.9578	-2.04324	-1.93807	1975.5	-4.07839	118.5	-2.93035	13	-1.93807	DMSO_2500_JQ1_2500
36	ATTTCTTGAGGACTGTGGTAGTATAA	-2.99841	-6.42356	-8	-8	-8	-4.23949	-4.16284	-3.92694	-4.27085	-4.09321	10	-2.99841	14625.2	-8	1358.5	-4.16284	JQ1_2500
37	TAACAGTACGTGATTTTCGCTATTTG	-3.69411	-1.68026	-1.83407	-1.85979	-1.84081	-2.22638	-2.23971	-2.17043	-2.39985	-2.40121	429.5	-3.69411	10	-1.83744	29	-2.23971	DMSO_2500_JQ1_2500
38	GGAGTAGGATCGGAAATCGGGTGTGC	-3.00838	-8	-6.33568	-6.52423	-8	-3.69889	-3.73001	-3.60321	-3.61244	-3.61083	11	-3.00838	11485.2	-7.26212	552.5	-3.61244	JQ1_2500
39	GTTTGATGGGGGCGGGGTGTAGTATT	-4.5806	-4.69439	-1.8366	-5.74608	-4.59568	-3.94561	-3.64336	-4.34192	-4.33012	-4.09692	8484.5	-4.5806	880.25	-4.64504	1241.5	-4.09692	DMSO_2500_JQ1_2500
40	TCGTGTGATGGGAGGCTGTGTTTGGG	-5.42452	-1.89722	-3.00395	-1.85897	-2.60138	-8	-8	-5.90386	-8	-5.7528	35916.5	-5.42452	37	-2.2493	32743	-8	DMSO_2500
41	ATTACTTTCAGTGGCGACGACTTTTT	-4.34671	-1.99146	-2.14917	-2.23916	-1.84976	-4.62244	-4.2325	-5.0444	-4.31207	-4.47405	4621.5	-4.34671	22	-2.07032	2156.5	-4.47405	DMSO_2500_JQ1_2500
42	AAGGTGGGAGGTGAGTGGACCCGGAG	-3.34323	-2.82599	-3.56989	-3.73677	-3.61978	-2.06971	-1.86891	-2.05754	-2.0435	-2.08884	72	-3.34323	307.5	-3.59484	16	-2.05754	DMSO_2500_JQ1_2500
43	TTAGTGGGCGTGAATCAAATTTGTTA	-3.02182	-5.7801	-8	-6.2232	-5.91045	-3.72286	-3.73178	-3.64365	-3.6379	-3.6629	12	-3.02182	4262.5	-6.06683	601	-3.6629	JQ1_2500
44	TTGCAGTATGATTAACAACTATAGGA	-4.23658	-1.74607	-2.18893	-2.28167	-1.88977	-4.74823	-4.24155	-4.19479	-4.43548	-3.9791	3320.5	-4.23658	21.5	-2.03935	1523	-4.24155	DMSO_2500_JQ1_2500
45	GGAGTTGAGGGCAGGGCTTGGATACA	-3.04777	-5.66013	-6.51178	-5.4361	-5.65864	-4.0051	-4.32578	-4.09095	-4.25506	-3.90805	13	-3.04777	2410.5	-5.65938	1265	-4.09095	DMSO_2500_JQ1_2500
46	AGTAACGTTGAATTCGAGTTTGTATA	-3.32182	-5.55432	-4.02819	-5.18181	-5.85246	-2.0257	-1.98672	-2.19025	-2.01026	-2.01666	65	-3.32182	1805.5	-5.36807	14	-2.01666	DMSO_2500_JQ1_2500
47	GGACTTATATTAGGAAATTTTTAAAT	-4.70475	-1.79195	-3.01402	-2.76859	-2.81708	-4.94162	-4.16094	-4.51626	-4.58335	-5.62787	11203.5	-4.70475	91	-2.79283	2486.5	-4.58335	DMSO_2500_JQ1_2500
48	GAGGGTGGGAGCGTGTTGCGGCAGGT	-4.9474	-2.69068	-3.11895	-1.86388	-3.16806	-5.7251	-5.25313	-5.93019	-5.5538	-4.8682	18001.5	-4.9474	119	-2.90481	6993.5	-5.5538	DMSO_2500
49	TCAGTGGGAGCGCAGGCAATCGAGTA	-4.53285	-3.51304	-3.18437	-2.82965	-1.92722	-3.87001	-3.76139	-3.67597	-4.50621	-4.56247	7611.5	-4.53285	132.5	-3.00701	841	-3.87001	DMSO_2500_JQ1_2500
50	TAAGGTAGGAGCGGGCGCATATTGAA	-4.36418	-2.28395	-1.92272	-1.8756	-2.1274	-2.66828	-3.10503	-2.85663	-2.80136	-2.82549	4876	-4.36418	19	-2.02506	93	-2.82549	DMSO_2500_JQ1_2500
51	TAGGGGGGCGACGGGCGAATGGGGAT	-4.16024	-5.70755	-3.94387	-5.63493	-6.45452	-2.026	-2.13818	-2.0394	-2.17665	-2.1245	2600	-4.16024	2531.5	-5.67124	20	-2.1245	JQ1_2500
52	ATAACCTTCCTTAGACGTCAATTTTG	-4.52143	-3.53482	-3.22549	-2.8759	-1.95977	-3.87543	-3.79073	-3.76213	-4.51137	-4.68793	7387	-4.52143	141.5	-3.05069	848	-3.87543	DMSO_2500_JQ1_2500
53	TAAGATGGGCATTTATGTAGCTGTAT	-3.0624	-5.89208	-5.75211	-5.53523	-5.47679	-3.11146	-2.91586	-2.92563	-3.00267	-2.87428	14	-3.0624	2488.5	-5.64367	119	-2.92563	DMSO_2500_JQ1_2500
54	GGTGGCATGGAGATAATGTAGAAAGG	-3.72034	-5.59105	-5.48037	-6.2232	-6.45452	-2.08916	-2.20628	-2.37933	-2.03908	-2.34724	475.5	-3.72034	3751.5	-5.90713	27	-2.20628	JQ1_2500
55	GTTGTATTGCGTCGTAAGTATTCTGT	-4.14405	-2.56307	-1.91678	-2.9152	-2.62097	-3.6098	-3.48237	-3.54761	-3.60325	-4.29207	2469	-4.14405	62	-2.59202	531	-3.60325	DMSO_2500_JQ1_2500
56	GGTAGGCCGCTCGGAATATGATCAAC	-3.73316	-1.82995	-2.15854	-2.20756	-2.10793	-3.07917	-3.16056	-3.16141	-3.34259	-3.41579	498	-3.73316	23.5	-2.13324	208	-3.16141	DMSO_2500_JQ1_2500
57	GGAGATCCGGAGAGTCCTCATGAGTT	-3.53496	-3.97238	-2.43606	-3.65091	-3.07748	-2.22921	-2.02014	-2.17105	-2.32073	-2.03057	192	-3.53496	232.5	-3.3642	21	-2.17105	DMSO_2500_JQ1_2500
58	CGTGTGCGGAGGCTGTGGGGGATGGA	-3.06897	-5.72459	-5.85856	-5.30675	-5.75555	-3.82403	-3.83725	-3.62336	-3.79933	-3.66783	15	-3.06897	2692.25	-5.74007	759	-3.79933	JQ1_2500
59	GGCCTACGTTTTAGGTACCTAAGAAA	-4.62505	-1.86722	-3.83303	-3.44037	-4.07566	-4.5291	-4.18484	-4.27879	-4.04972	-4.28054	9396.5	-4.62505	319	-3.6367	1650	-4.27879	DMSO_2500_JQ1_2500
60	GAATTTCTTGTCAGTTGCTGTGGTTG	-5.09958	-6.27743	-5.51178	-1.88271	-8	-5.16524	-6.16812	-4.93019	-5.21977	-5.62787	23155.5	-5.09958	4013.25	-5.8946	5096	-5.21977
61	CGTTTAGATGGTTATCTGGCAAAACA	-4.5656	-1.97539	-1.92407	-2.18741	-2.19226	-5.77625	-5.06928	-5.65719	-5.79116	-5.32684	8198	-4.5656	21	-2.0814	7608	-5.65719	DMSO_2500
62	GAGGTGGGAGCTGGGTTAGATGAATA	-3.26696	-2.13992	-2.2311	-2.54269	-2.72074	-2.1484	-2.11864	-2.28641	-2.35569	-2.04483	44	-3.26696	42.5	-2.38689	24	-2.1484	DMSO_2500_JQ1_2500
63	TCTGTTTTATACGGTAGGGTACCATG	-3.07081	-6.21944	-8	-6.34814	-8	-3.1871	-3.87982	-2.6698	-3.24619	-2.90771	16	-3.07081	10424.8	-7.17407	210	-3.1871	JQ1_2500
64	AGCACATTTATGGGGGTACCATTAGT	-5.11537	-3.29027	-1.94684	-2.22814	-2.21606	-5.50325	-4.59602	-6.02037	-6.43461	-6.05383	23741	-5.11537	29	-2.2221	10320	-6.02037	DMSO_2500
65	GGAGAACGGTATGTTTGGGGGTGGAG	-4.05119	-2.27548	-3.51286	-3.18191	-3.50452	-2.06937	-2.12107	-2.14601	-2.22215	-2.11943	1808	-4.05119	223	-3.34321	19	-2.12107	DMSO_2500_JQ1_2500
66	GGAGACGAGTAGGACGTTGCTGTTGA	-3.07096	-8	-8	-8	-8	-3.90047	-3.91743	-3.96817	-3.60236	-3.78096	18	-3.07096	80267.5		876.5	-3.90047	JQ1_2500
67	GGGGGACGGGTAGCGAGCTGAAGATT	-4.57361	-2.33091	-3.04472	-2.11345	-2.03495	-4.53322	-4.3765	-4.16817	-4.45689	-4.65205	8350.5	-4.57361	30	-2.22218	2120	-4.45689	DMSO_2500_JQ1_2500
68	AGGTTGCAGGAAATCGTTATTATTAT	-3.19625	-3.24097	-3.36225	-3.38106	-3.38596	-2.07913	-2.0928	-2.13445	-2.14303	-2.23892	32	-3.19625	228	-3.37166	19	-2.13445	DMSO_2500_JQ1_2500
69	GGAGACAGGTTTTGGCAAATGGATAA	-4.56221	-1.97666	-2.80786	-2.13062	-2.37172	-3.87657	-4.11376	-4.34262	-3.93328	-4.06607	8132	-4.56221	31	-2.25117	1162	-4.06607	DMSO_2500_JQ1_2500
70	GGTAGTCTTAGAAGTAGCTAGGAGAA	-4.66308	-2.67292	-2.83765	-1.91525	-3.24493	-5.07011	-4.2112	-5.62916	-3.95923	-4.33969	10236	-4.66308	90.5	-2.75529	1792	-4.33969	DMSO_2500_JQ1_2500
71	CAATGGTTGGACTTGAACAGACGTCA	-4.32014	-3.13791	-2.83501	-2.97803	-2.08488	-5.31762	-4.90752	-4.6887	-8	-5.80396	4271	-4.32014	111	-2.90652	5611.5	-5.31762	DMSO_2500
72	AAGTATAATTGTCTGTTATAGGTTTA	-3.08859	-8	-8	-8	-5.39382	-3.18971	-3.11675	-2.90755	-3.2941	-2.97045	19	-3.08859	14804.8	-8	185	-3.11675	JQ1_2500
73	AGAACGTTGGTCGAAGAGTAGAGAGG	-4.08024	-2.9193	-2.14019	-1.97866	-3.02711	-3.95018	-4.17054	-3.79965	-3.49951	-4.1556	1985	-4.08024	70	-2.52974	968	-3.95018	DMSO_2500_JQ1_2500
74	AGGTGGGAAGAAGATCGTACGGGTAT	-4.65325	-2.83218	-1.99299	-2.51981	-3.21061	-5.37114	-5.631	-5.60283	-5.18419	-5.29207	9996.5	-4.65325	74	-2.67599	5901	-5.37114	DMSO_2500
75	TTTACCGTGAAAAGTGGGATATCTCA	-3.11022	-4.66921	-4.23017	-4.61709	-4.62361	-2.20287	-2.27989	-2.2309	-2.13428	-2.15024	21	-3.11022	849.25	-4.62035	25	-2.20287	DMSO_2500_JQ1_2500
76	CAATACAATGGAAGCAATCCAAGTTT	-4.67313	-1.99844	-3.08878	-2.65996	-2.65315	-4.38857	-6.27726	-5.22049	-4.66671	-4.06508	10454	-4.67313	67.5	-2.65655	2758.5	-4.66671	DMSO_2500
77	GTGGTAACTAATTATTTGCATGATCT	-3.60287	-4.38533	-4.80848	-3.53937	-4.82358	-2.16644	-2.11614	-2.18673	-2.14393	-2.19264	280	-3.60287	840.5	-4.59691	22	-2.16644	DMSO_2500_JQ1_2500
78	ATTAAGAGATAGTAACGGTTCCTGAA	-3.09591	-5.57846	-5.62247	-5.46354	-5.73436	-3.87226	-3.85731	-3.63065	-3.65588	-3.69484	20	-3.09591	2308.75	-5.60047	630	-3.69484	DMSO_2500_JQ1_2500
79	GTTAGGTGGGAGGAGATAGGCGTACA	-4.78519	-2.00028	-3.03596	-2.2392	-2.69334	-4.32268	-4.21495	-4.89376	-4.31076	-4.24092	13231.5	-4.78519	53	-2.46627	1707	-4.31076	DMSO_2500_JQ1_2500
80	TGGCATAGGCATGGGTGAGGGGGGAT	-4.224	-2.3565	-2.02383	-3.44505	-2.53839	-3.91567	-3.92784	-3.51867	-3.8747	-3.82881	3193.5	-4.224	46	-2.44745	874	-3.8747	DMSO_2500_JQ1_2500
81	TTCGTCGAAAGCTACTAGGTTTTTCA	-3.31706	-6.34438	-5.96771	-6.42732	-5.75555	-2.36166	-2.29927	-2.45719	-2.1601	-2.14313	62	-3.31706	5190.5	-6.15604	34	-2.29927	JQ1_2500
82	GAACGGTTGCGTTTCAGGGGATCGGG	-4.5656	-3.5807	-3.49391	-2.01086	-2.7797	-4.41927	-4.57336	-3.66937	-4.87351	-4.05723	8198	-4.5656	178.5	-3.13681	1966	-4.41927	DMSO_2500_JQ1_2500
83	GTGAGTGAGTGCACAGGCTAGGACAT	-3.11241	-8	-8	-8	-8	-4.40596	-5.05048	-8	-8	-8	22	-3.11241	80267.5		33555	-8
84	AATTGTTAATTTGAACTTAGGGGTTT	-3.54285	-2.34268	-2.70622	-2.74478	-2.76286	-2.10224	-2.1852	-2.29995	-2.14487	-2.20049	204	-3.54285	82.5	-2.7255	25	-2.1852	DMSO_2500_JQ1_2500
85	GGAGAGAGTTAAAAGGGGGGTTGTTT	-5.08434	-4.48805	-2.59775	-2.89975	-2.12294	-4.88231	-5.91824	-5.18492	-4.97221	-8	22581	-5.08434	86.5	-2.74875	4917.5	-5.18492	DMSO_2500
86	TAGGCGCAACTTCTCACGGCTAATAA	-4.15054	-2.6689	-2.17471	-2.03055	-2.66848	-3.60016	-3.51986	-3.58567	-3.53764	-3.69909	2524	-4.15054	49.5	-2.42159	519	-3.58567	DMSO_2500_JQ1_2500
87	CTAGTGTATCATTTGTTAGTTAAGAT	-4.11018	-4.80656	-5.66668	-4.93317	-4.42819	-2.11542	-2.13832	-2.34158	-2.2617	-2.20413	2185	-4.11018	1043	-4.86986	28	-2.20413	DMSO_2500_JQ1_2500
88	TGCTATGTAATTGGATAGTTAGTTGG	-3.11954	-6.52047	-8	-8	-8	-3.63861	-3.55486	-3.18697	-3.48914	-3.27112	23	-3.11954	14625.2	-8	434	-3.48914	JQ1_2500
89	ATATCGGTGGGCTTAGTGCACGTTGG	-4.66736	-2.34893	-2.10016	-2.59318	-2.43131	-5.10725	-8	-5.95822	-6.53152	-8	10323	-4.66736	39.5	-2.39012	18455.5	-6.53152	DMSO_2500
90	CGTATACATCGAGTCCGCATAGTTTT	-3.73199	-2.08579	-2.41162	-2.81142	-2.23737	-3.83611	-4.00014	-3.89202	-3.92166	-3.74444	496	-3.73199	37.5	-2.32449	898.5	-3.89202	DMSO_2500_JQ1_2500
91	TTGATGGTGTTGAGAAGTGCGATAGT	-3.78481	-4.86008	-4.83968	-4.55226	-4.86345	-2.18653	-2.45133	-2.18923	-2.17008	-2.18539	620	-3.78481	1027	-4.84988	26	-2.18653	DMSO_2500_JQ1_2500
92	ATGGATCACAGTTTCGCTAGAGGCTT	-4.27432	-3.00317	-2.48526	-3.73607	-2.15303	-2.97812	-3.39417	-3.70601	-3.39243	-3.75717	3724.5	-4.27432	97	-2.74422	349	-3.39417	DMSO_2500_JQ1_2500
93	GCGGTGGGGAGGGGTGCCATGGATTT	-3.12239	-5.49928	-5.88339	-5.59482	-6.05658	-4.26326	-4.37417	-5.02037	-4.26729	-4.51115	24	-3.12239	2848.25	-5.7391	1862	-4.37417	JQ1_2500
94	GGGAGAGCGATTGGACGTAAGTGTCA	-3.61224	-6.52047	-6.41487	-8	-8	-2.295	-2.3276	-2.46773	-2.35946	-2.16714	293	-3.61224	11467	-7.26023	35	-2.3276	JQ1_2500
95	AAGGTGGAGACTGCGGAGGGGGTAGG	-3.62766	-8	-8	-6.2812	-8	-2.35802	-2.33535	-2.45838	-2.43425	-2.17452	311	-3.62766	14598	-8	38	-2.35802	JQ1_2500
96	TATGTGTAACTAAACGTGGGCCTCAT	-3.12251	-5.34438	-5.22174	-5.20202	-5.06535	-3.06971	-2.93113	-2.89294	-2.68153	-2.81353	25	-3.12251	1506.75	-5.21188	112	-2.89294	DMSO_2500_JQ1_2500
97	GGCAGGGAGGAAAAGTTGGGGATAAC	-3.12267	-6.42356	-8	-8	-6.35761	-2.98156	-2.83545	-2.74626	-2.93851	-2.78786	26	-3.12267	11105	-7.21178	98	-2.83545	JQ1_2500
98	GGGGTAATGGGGCATAGAGGGTGATA	-4.24139	-3.26327	-2.83164	-2.16015	-2.86465	-2.98626	-3.12699	-3.20525	-3.17621	-3.33681	3374	-4.24139	107	-2.84815	200	-3.17621	DMSO_2500_JQ1_2500
99	AAACTAGGCCATATTGGAGAAGACAT	-4.77222	-2.14514	-2.34624	-2.19985	-3.52497	-6.55441	-6.42339	-5.67191	-8	-5.56092	12883.5	-4.77222	33.5	-2.27304	14264.5	-6.42339	DMSO_2500
100	GAGGGATCATCAAAATGTATTTGGCT	-4.6135	-2.32092	-2.17867	-2.26972	-2.19839	-5.7251	-8	-6.53225	-6.43461	-6.05383	9165.5	-4.6135	32	-2.23405	16727	-6.43461	DMSO_2500
101	TACACAGTCTTCTTAAGCTGGTGAGG	-3.55187	-3.37753	-3.27802	-3.18083	-3.33991	-2.32201	-2.19409	-2.44196	-2.35556	-2.55827	216.5	-3.55187	212	-3.30896	35	-2.35556	DMSO_2500_JQ1_2500
102	TAAGATTGATTAATATGTTTAATGTG	-3.81697	-6.00858	-5.66668	-5.82526	-5.82613	-2.49998	-2.57315	-2.25933	-2.56611	-2.29922	712	-3.81697	2942	-5.8257	49	-2.49998	JQ1_2500
103	TCAAAAAAGGCCTGTGGTCGGTATAA	-4.44983	-2.17301	-3.05231	-2.5655	-3.24722	-5.35713	-6.12236	-5.44411	-5.67118	-5.36462	6113	-4.44983	94.5	-2.80891	6323.5	-5.44411	DMSO_2500
104	GGATTTGGCAGAGTGATCTGTTTAGG	-3.60473	-5.01532	-5.54563	-5.49283	-5.40336	-2.41723	-2.22787	-2.80888	-2.42708	-2.4195	284	-3.60473	1946	-5.4481	41	-2.4195	DMSO_2500_JQ1_2500
105	AAAGGTGGGAGTAACGTATATGATTT	-3.15926	-5.72459	-5.41487	-5.3939	-5.39382	-5.20222	-8	-5.79189	-5.98745	-5.72932	28	-3.15926	1880.25	-5.40438	8550.5	-5.79189	DMSO_2500
106	TGGAGGAGTCGGGCGCGGTTGTGTGA	-4.32598	-2.19578	-2.6103	-2.6536	-4.36022	-3.64418	-3.57397	-3.7907	-3.74548	-3.58895	4341	-4.32598	69	-2.63195	567	-3.64418	DMSO_2500_JQ1_2500
107	GGCGTCGGGGGATGTATGTCGGTAGT	-3.61262	-8	-8	-8	-8	-2.35401	-2.28613	-2.49842	-2.2968	-2.71269	294	-3.61262	80267.5		37	-2.35401	JQ1_2500
108	GTCTGAACTATTCCTACATCGGGTTA	-4.10899	-2.24386	-3.37856	-3.23353	-3.29903	-3.21795	-3.3235	-3.1564	-3.06373	-3.5916	2176	-4.10899	198.5	-3.26628	240	-3.21795	DMSO_2500_JQ1_2500
109	GGGGGGTAGATAGAGTACGGGGGGTT	-3.17048	-8	-5.21075	-5.50305	-5.32418	-3.2179	-3.14592	-3.09276	-3.19242	-2.93859	29	-3.17048	1889.5	-5.41361	197	-3.14592	DMSO_2500_JQ1_2500
110	GCAGTAGAGGGAAAGGGGGGTCTCGA	-3.70899	-2.85606	-3.39942	-2.46444	-2.23881	-3.44122	-3.47763	-3.34157	-3.51365	-3.15774	458	-3.70899	75	-2.66025	394	-3.44122	DMSO_2500_JQ1_2500
111	GTAATGTTCATTTAGATATGGGGTAA	-3.17466	-5.9764	-5.33568	-8	-5.3323	-3.86956	-4.38997	-3.11242	-3.48386	-5.51672	30	-3.17466	2761	-5.65604	840	-3.86956	JQ1_2500
112	TTTTTATCCCAGACTTCAAAGCATCA	-4.3286	-2.78633	-2.24313	-2.37029	-2.25504	-4.40442	-3.92563	-3.91814	-3.58311	-4.13418	4380	-4.3286	37.5	-2.31266	935	-3.92563	DMSO_2500_JQ1_2500
113	CACAACGGGGGGTAATAGGGTTGCAA	-4.59857	-3.52472	-3.10909	-2.21195	-3.37155	-4.53529	-4.18534	-4.39002	-4.25736	-4.7504	8847	-4.59857	193.5	-3.24032	1923.5	-4.39002	DMSO_2500_JQ1_2500
114	AGTGGTGGAGGCGGTTTTGTACGGAT	-3.98623	-8	-8	-8	-8	-2.26355	-2.53581	-2.73248	-2.6591	-2.7998	1399	-3.98623	80267.5		71	-2.6591	JQ1_2500
115	GGGTTTGGCTCCGGTTCTGGGATGTA	-4.40844	-3.20945	-2.18143	-2.46685	-2.27604	-4.14787	-4.15434	-4.53225	-4.34896	-5.09426	5481	-4.40844	39	-2.37145	1815.5	-4.34896	DMSO_2500_JQ1_2500
116	GTCTTGACAGAGGTACATCTTGGTGA	-3.4982	-4.44129	-4.51286	-4.75894	-5.35761	-2.48838	-2.26703	-2.59683	-2.33863	-2.49978	162	-3.4982	851	-4.6359	44	-2.48838	DMSO_2500_JQ1_2500
117	TGGGGGGGTGCTATGTCGAAGGGGTA	-3.97329	-2.27264	-2.50966	-2.69165	-2.68016	-3.80448	-3.56473	-4.15522	-3.99528	-3.97991	1335	-3.97329	66.5	-2.59491	1011	-3.97991	DMSO_2500_JQ1_2500
118	GGGAGGGTGGATCGCGTTTCGGAGAA	-3.18449	-8	-8	-8	-6.10233	-4.19647	-3.89938	-3.51189	-4.37847	-3.46513	31	-3.18449	14804.8	-8	886	-3.89938	JQ1_2500
119	AAGGATGGTTGGGTGGGTAGAAGCAT	-8	-3.23384	-8	-8	-2.25815	-8	-8	-8	-8	-8	80267.5		7507	-5.61692	80267.5
120	TATTGTCTCGAGTGAGCAAAAAAGGA	-5.25117	-2.65428	-2.77218	-3.01192	-2.27526	-5.17874	-5.77994	-8	-8	-8	28794.5	-5.25117	83	-2.71323	33555	-8	DMSO_2500
121	TATGTTACAGTTTGATAAGGGTGTTA	-3.93982	-2.77985	-2.20669	-2.70063	-2.52597	-3.5489	-3.52896	-3.54525	-3.26073	-3.55141	1152.5	-3.93982	61.5	-2.6133	476	-3.54525	DMSO_2500_JQ1_2500
122	CATTGTATGAACGAGTGTAGCTTTGA	-3.75928	-5.10969	-4.18852	-4.49689	-3.74482	-2.30559	-2.4364	-2.5242	-2.64586	-2.63905	566	-3.75928	644	-4.3427	46	-2.5242	DMSO_2500_JQ1_2500
123	CGTGGGAGAAAAAGATGTTCGTCTTA	-3.28864	-3.58433	-3.58505	-3.12331	-3.2651	-2.44738	-2.37673	-2.36912	-2.4457	-2.46538	51	-3.28864	239.5	-3.42471	42	-2.4457	DMSO_2500_JQ1_2500
124	TGTTTATTTGGGATACAGACAAAAAG	-3.4571	-6.27743	-8	-8	-5.91045	-2.31449	-2.42166	-2.501	-2.32831	-2.53487	126	-3.4571	10371.8	-7.13871	39	-2.42166	JQ1_2500
125	GGAGGTGGGGGGACGGCCGTGTCGAA	-5.4164	-4.7608	-2.20675	-3.93737	-4.44805	-8	-8	-8	-8	-8	35567	-5.4164	600.5	-4.19271	80267.5		DMSO_2500
126	CCAGTACACTGATTCTTATTAGTTGT	-3.96269	-8	-6.07244	-8	-6.10233	-2.66954	-2.53911	-2.3786	-2.74466	-2.37121	1262	-3.96269	9634.75	-7.05117	55	-2.53911	JQ1_2500
127	GGCGACAGGGGGGTAATTGGGCTTAT	-3.47679	-8	-6.51178	-6.2812	-6.10233	-2.5561	-2.47401	-2.64918	-2.37422	-2.31941	138	-3.47679	7600.25	-6.39649	48	-2.47401	JQ1_2500
128	ACTAGTGATCATCAGTATTTTTTGTT	-3.20053	-8	-6.51178	-8	-6.05658	-3.7462	-3.65416	-3.73776	-3.91557	-3.5142	33	-3.20053	12110	-7.25589	679	-3.73776	JQ1_2500
129	TGCGGATGGGCACATCCGGGATGGTG	-3.81334	-2.46535	-2.66283	-2.70904	-2.65019	-2.31622	-2.69141	-2.6794	-2.55101	-2.86182	698.5	-3.81334	72.5	-2.65651	65	-2.6794	DMSO_2500_JQ1_2500
130	GTCACATAAGACCTTGGACTCAAATA	-4.77958	-3.48916	-2.25307	-2.26758	-2.90634	-4.71086	-4.12629	-4.30372	-4.28848	-4.32323	13086	-4.77958	76	-2.58696	1717	-4.30372	DMSO_2500_JQ1_2500
131	TGAAGGTAAGCGCATGGTAGAACAGT	-3.20773	-8	-8	-8	-8	-3.79323	-3.48307	-3.72336	-3.54096	-3.57207	34	-3.20773	80267.5		508	-3.57207	JQ1_2500
132	CTGGTTTTTTCTCTGGTCTCGATGAA	-4.72555	-2.59961	-2.83614	-2.97822	-2.29074	-4.07983	-4.33137	-4.4879	-3.6795	-4.37765	11677	-4.72555	85	-2.71787	1765	-4.33137	DMSO_2500_JQ1_2500
133	TATGTCGGGTTAGAGTGGCTGTCCCA	-3.22442	-6.27743	-8	-8	-8	-4.13034	-4.46722	-4.14798	-4.27746	-4.27088	35	-3.22442	14625.2	-8	1625	-4.27088	JQ1_2500
134	ACTGGGTGGGAGTTTCATCATATGAT	-3.49907	-5.36665	-4.49999	-3.91278	-4.24634	-2.45519	-2.43432	-2.69208	-2.39663	-2.35264	165	-3.49907	676.5	-4.37317	40	-2.43432	DMSO_2500_JQ1_2500
135	TAAATACCCGGGAAGGTCATTCATTA	-4.02072	-2.62705	-2.52539	-2.26814	-2.54229	-4.862	-5.20328	-4.9142	-5.12498	-5.16298	1600	-4.02072	57.5	-2.53384	4619	-5.12498	DMSO_2500
136	CTCAGTATTGGACCGACTGGGTTTAT	-4.14276	-3.33919	-3.03946	-2.43785	-2.31826	-4.14702	-3.74233	-3.84095	-4.14369	-4.18265	2459.5	-4.14276	87.5	-2.73865	1325	-4.14369	DMSO_2500_JQ1_2500
137	AGTAGCTATTGTTCGAGAAAGAAGGA	-4.34808	-2.51641	-2.23343	-2.59061	-2.49445	-4.49655	-4.25489	-5.24221	-4.64928	-5.83199	4638.5	-4.34808	50.5	-2.50543	2697.5	-4.64928	DMSO_2500
138	AGGCTTGGTAAATTGGATTTGTTCCT	-3.56993	-4.17167	-3.21194	-4.05148	-3.79011	-2.41101	-2.62501	-2.42068	-2.57461	-2.68454	237	-3.56993	444	-3.92079	56	-2.57461	DMSO_2500_JQ1_2500
139	TTGGGTTTTTTGGTAAGCATATCAAA	-3.6573	-6.52047	-6.51178	-6.12629	-8	-2.3456	-2.4905	-2.47782	-2.48361	-2.40576	363	-3.6573	8979	-6.51612	41	-2.47782	JQ1_2500
140	GAGCAGAGCGTAAATTAGGTTTGACA	-3.23721	-8	-8	-8	-8	-4.19647	-4.32096	-3.9938	-4.55038	-3.72095	36	-3.23721	80267.5		1417.5	-4.19647	JQ1_2500
141	AGCCACGGTATAAGATTACTGTTGTT	-3.42436	-2.77379	-2.68868	-3.01898	-2.81493	-2.40885	-2.67395	-2.45042	-2.58775	-2.70035	105	-3.42436	94	-2.79436	58	-2.58775	DMSO_2500_JQ1_2500
142	GGTCGCGACAGTACATTTGTCATCCA	-3.23983	-8	-8	-8	-8	-3.81424	-3.78952	-3.56716	-3.78353	-3.80044	37	-3.23983	80267.5		745	-3.78952	JQ1_2500
143	TGTTTAGTTCTATTACTTGATCGTTA	-4.26287	-2.33839	-3.26093	-3.26351	-3.06963	-3.8326	-4.00908	-3.87519	-3.93658	-4.0751	3608	-4.26287	173.5	-3.16528	971	-3.93658	DMSO_2500_JQ1_2500
144	AGGGGGATATTTGTCTTCCGCTAGAA	-4.50239	-3.42382	-3.28069	-2.29312	-3.59854	-4.70931	-4.32027	-5.62916	-5.35543	-8	7015.5	-4.50239	218.5	-3.35225	5836	-5.35543	DMSO_2500
145	AAGTGTGGGAGAGGGGCACCTGGGCA	-3.2456	-8	-8	-8	-8	-3.98709	-3.88987	-3.88024	-4.22886	-3.78562	38	-3.2456	80267.5		886	-3.88987	JQ1_2500
146	GTGTGCCATTAGTTGTACGAGCTCGT	-3.99927	-2.95699	-2.29716	-2.83593	-2.4738	-3.52931	-3.35856	-3.88	-3.53589	-3.50049	1478.5	-3.99927	66.5	-2.65486	459	-3.52931	DMSO_2500_JQ1_2500
147	GGTCTCTGTTTAGGAAAGGAATTATA	-3.24636	-5.61738	-8	-8	-6.27843	-5.02613	-4.62267	-4.63876	-4.48816	-4.87454	39	-3.24636	10365.2	-7.13921	2644	-4.63876
148	CGTGACATTAAATTCCGGAGTTACAG	-3.41224	-2.34837	-2.84992	-2.95718	-2.80521	-2.69283	-2.64931	-2.71662	-2.90998	-2.91785	102	-3.41224	104	-2.82756	74	-2.71662	DMSO_2500_JQ1_2500
149	TTAATTTATATTTAACCACCTTAAAT	-3.98983	-5.05807	-4.78342	-4.86384	-5.03954	-2.50477	-2.72742	-2.51829	-2.40671	-2.60811	1419	-3.98983	1140	-4.95169	50	-2.51829	DMSO_2500_JQ1_2500
150	TAGGTGGGAGGCAGATGATAAATGCA	-4.03586	-3.64992	-2.34631	-3.14051	-3.44126	-3.30742	-3.32199	-3.19389	-3.4388	-3.39045	1696	-4.03586	206	-3.29088	297	-3.32199	DMSO_2500_JQ1_2500
151	TTCTACAAAGTTTTCACAGGTTGATG	-3.90551	-2.43576	-2.36495	-2.39688	-2.43656	-4.22807	-4.7024	-3.69246	-4.18273	-4.07611	1000	-3.90551	42	-2.41632	1432	-4.18273	DMSO_2500_JQ1_2500
152	TTCGGTATTATTAAAATCGCTTAGAA	-4.44293	-4.57352	-5.17432	-2.37049	-4.53806	-4.87543	-4.54949	-5.0305	-8	-4.3666	5985.5	-4.44293	805.75	-4.55579	3502	-4.87543	DMSO_2500
153	TCAGTGGGCTATTTGGGTTTTTGTAT	-3.24783	-8	-8	-8	-8	-8	-8	-6.53225	-6.53152	-8	40	-3.24783	80267.5		32743	-8
154	GTTGTCCGTCTTTGGTGAGCATATGA	-4.11578	-4.37125	-5.26258	-4.76646	-4.69296	-2.66142	-2.85674	-2.56193	-3.11165	-2.43029	2224.5	-4.11578	964.25	-4.72971	66	-2.66142	DMSO_2500_JQ1_2500
155	TATCGTTCGTCTAAATTTTTTTGTGG	-3.75645	-2.80976	-2.40927	-2.62116	-2.45627	-2.88014	-2.92643	-2.80381	-2.83931	-2.81904	557.5	-3.75645	53	-2.53871	104	-2.83931	DMSO_2500_JQ1_2500
156	TAATATTGAGGATTATTCAGAAGGTA	-3.2504	-8	-8	-8	-8	-2.77845	-2.71415	-2.78893	-2.72575	-2.79371	41	-3.2504	80267.5		82	-2.77845	JQ1_2500
157	GGGGGTGGGATGCGCGATCGGGTTTT	-4.99044	-5.24171	-2.3597	-5.42732	-4.63333	-6.4575	-8	-8	-8	-5.50293	19378	-4.99044	1204	-4.93752	32743	-8	DMSO_2500
158	TTAACATACGCTCGGAGTGGTTCTAG	-3.89643	-3.66768	-4.78342	-4.00049	-4.66388	-2.83526	-2.4501	-2.77605	-2.83264	-3.13761	967.5	-3.89643	705.75	-4.33218	99	-2.83264	DMSO_2500_JQ1_2500
159	GGTGCGGTATAGAGGTGTTACAGTTG	-4.21228	-2.35854	-3.17813	-3.37509	-2.64742	-5.43219	-4.73142	-5.41831	-4.60595	-5.06359	3081	-4.21228	121	-2.91277	4372.5	-5.06359	DMSO_2500
160	AAGGGGGAAGGTTGGAGGATTAGGTT	-4.59129	-2.36017	-2.44443	-2.42028	-2.84875	-8	-8	-8	-8	-8	8690	-4.59129	48.5	-2.43235	80267.5		DMSO_2500
161	ATCAGTGTGGTGGGAGTCGGGCTGGA	-3.25581	-8	-8	-8	-8	-3.9827	-3.91338	-3.91289	-4.08089	-3.72162	42	-3.25581	80267.5		928	-3.91338	JQ1_2500
162	GAGAGATCTCGGGACCCAGTGAGAGA	-4.52555	-2.42159	-2.36216	-3.57521	-2.81881	-4.46362	-4.42951	-5.3018	-4.42772	-4.85886	7466	-4.52555	74	-2.6202	2076.5	-4.46362	DMSO_2500_JQ1_2500
163	CGTGATTCGCCGTTCTGTTGTAACTA	-4.63292	-8	-8	-8	-8	-4.44298	-4.48387	-2.49123	-3.57716	-4.32593	9559	-4.63292	80267.5		1762	-4.32593	JQ1_2500
164	TTGAGAGGGGTCGGGAAAGGTTTGGT	-3.99104	-2.58049	-3.14765	-3.34082	-2.4905	-4.59896	-4.42775	-4.15888	-4.1637	-4.49753	1428.5	-3.99104	115.25	-2.86407	1998	-4.42775	DMSO_2500_JQ1_2500
165	TGTGTGCCACTCATACCGTAGGGGAT	-3.96439	-6.08113	-5.65144	-5.24548	-5.56522	-2.65444	-2.72463	-2.83083	-2.47611	-2.86962	1275	-3.96439	2300.25	-5.60833	82	-2.72463	DMSO_2500_JQ1_2500
166	GGAGGTTACGGTGAGGGTTTACGGGC	-4.2831	-5.55432	-2.38453	-3.64171	-4.34901	-3.94136	-4.17788	-4.02914	-3.71132	-4.43988	3826.5	-4.2831	497.75	-3.99536	1144.5	-4.02914	DMSO_2500_JQ1_2500
167	GGTGATGGGGTGGGAGCTTCGTCGCA	-4.28369	-2.65847	-2.90408	-2.70466	-2.49278	-4.07225	-3.9917	-4.43534	-4.35833	-4.20805	3829.5	-4.28369	74	-2.68156	1479.5	-4.20805	DMSO_2500_JQ1_2500
168	TCACGTATATGTTTCAAGGTGGAGCT	-4.77773	-8	-5.99989	-5.51351	-5.15349	-2.55309	-2.45877	-2.74895	-2.58677	-2.69225	13032.5	-4.77773	3057.25	-5.7567	57	-2.58677	JQ1_2500
169	AATTACATGTACCCTTTAACTTGCTA	-3.40287	-8	-8	-8	-8	-2.89994	-2.87796	-2.67245	-2.87821	-2.50192	96	-3.40287	80267.5		107	-2.87796	JQ1_2500
170	ATTCATGGCCTTTGTAGGATGGCGAA	-3.74124	-3.18191	-2.40185	-3.41924	-2.80251	-3.31367	-3.55357	-3.28128	-3.30344	-3.17621	519.5	-3.74124	132	-2.99221	287	-3.30344	DMSO_2500_JQ1_2500
171	TCTGGTCAGTAAGTTGTAATCGCAGA	-3.27154	-6.34438	-8	-8	-8	-3.97864	-3.79684	-4.03601	-4.0339	-3.96432	45	-3.27154	14625.2	-8	1007.5	-3.97864	JQ1_2500
172	GTTATTTTTTTGCAACGTCTTTCTAA	-3.84409	-3.47495	-4.30159	-4.56759	-4.49428	-2.60851	-2.50832	-2.6893	-2.49003	-2.73201	793	-3.84409	703.5	-4.39794	57	-2.60851	DMSO_2500_JQ1_2500
173	TTATTTTATTACATGTATCTGGACTA	-4.51735	-4.73871	-4.91518	-3.08553	-2.5099	-4.56318	-5.70739	-4.97294	-4.91086	-5.32684	7312	-4.51735	527.5	-3.91212	3971.5	-4.97294	DMSO_2500
174	TAAGTCGTTCTGAGCTTGAGGAGATT	-3.67721	-8	-8	-8	-8	-3.42625	-2.46006	-2.89823	-3.43915	-3.42818	403	-3.67721	80267.5		377	-3.42625	JQ1_2500
175	GGAGACTACATAAGATTCGGGAATAA	-3.48023	-8	-8	-8	-8	-2.87897	-2.67297	-2.60288	-2.81391	-2.52234	142	-3.48023	80267.5		70	-2.67297	JQ1_2500
176	ACTGGAGTTATTGTTAAGATTCTGGA	-4.62117	-3.22172	-2.89743	-2.46801	-2.61565	-5.92602	-5.70739	-5.32813	-5.3274	-4.79856	9317	-4.62117	88.5	-2.75654	5688.5	-5.32813	DMSO_2500
177	CACGTCGTTAATAGTCTACATGTTAT	-4.49366	-3.90373	-3.08206	-2.4702	-3.30723	-8	-6.27726	-5.41003	-6.35543	-8	6851	-4.49366	177	-3.19465	15379.5	-6.35543	DMSO_2500
178	AGAGGGGGGGAGGGGAGTACAGTAGA	-3.27763	-6.27743	-6.21075	-8	-8	-4.18195	-4.47596	-4.15522	-4.24709	-4.29543	47	-3.27763	10165	-7.13871	1563.5	-4.24709	JQ1_2500
179	TATCGAATTAGTCTGTTTTGTTGACG	-4.72884	-6.04335	-5.41487	-5.76457	-5.09279	-2.57631	-2.47167	-2.78385	-2.60542	-2.73603	11765	-4.72884	2341.75	-5.58972	61	-2.60542	DMSO_2500_JQ1_2500
180	AAACTTGCATATTAGCCCGAGGGAGA	-4.0399	-5.7801	-8	-5.62114	-5.59418	-2.6695	-2.69	-2.81693	-2.52906	-2.84248	1731.5	-4.0399	2657.25	-5.70062	73	-2.69	JQ1_2500
181	TGCGGAGGCATCAGGATAAGGCAGTC	-3.74861	-4.5416	-5.04565	-4.30217	-5.0035	-2.76243	-2.64895	-2.84394	-3.01764	-2.54102	537.5	-3.74861	1008.25	-4.77255	89	-2.76243	DMSO_2500_JQ1_2500
182	TTTCTATGTTAAACTGCGAAGACAGA	-4.46038	-3.00738	-2.42273	-2.67477	-4.10475	-4.91842	-5.43216	-5.33497	-4.89805	-5.34532	6283	-4.46038	103.5	-2.84108	5681.5	-5.33497	DMSO_2500
183	TATAGGAGTTTGGTGGCAATTTTTGC	-4.20481	-2.43076	-2.74161	-2.59856	-3.12441	-4.02357	-4.15763	-4.05224	-3.71198	-3.9873	3014	-4.20481	73	-2.67008	1083	-4.02357	DMSO_2500_JQ1_2500
184	GTCGTCCTGGGCATTATTAGTGTGTA	-4.54783	-8	-8	-8	-8	-4.54901	-4.55533	-2.57059	-3.57595	-4.45541	7882.5	-4.54783	80267.5		2115	-4.45541	JQ1_2500
185	TGTTTAGGCAGATGGAGAAAATCTGT	-5.00578	-3.35887	-2.91372	-2.47419	-2.91278	-5.77625	-8	-6.28921	-5.73564	-8	19913.5	-5.00578	117	-2.91325	13100	-6.28921	DMSO_2500
186	TTCGGGTGTAGGCAGTGGCGGGAGTA	-3.28098	-8	-6.51178	-8	-5.17009	-4.50811	-4.13158	-4.44234	-4.592	-4.29543	48	-3.28098	12110	-7.25589	2062	-4.44234	JQ1_2500
187	GATTGAGTGAGTTCGCGGCGAGGAGA	-4.56902	-2.90898	-3.38056	-2.69617	-2.52197	-5.19268	-4.93484	-4.67042	-5.42601	-4.71141	8270.5	-4.56902	93	-2.80258	3749.5	-4.93484	DMSO_2500
188	GTTAGGTGGGTAGGGGGACTGAGAAT	-3.89522	-6.16828	-5.28133	-5.36287	-6.10233	-2.49905	-2.48843	-2.63904	-2.53752	-2.72898	961.5	-3.89522	3107	-5.7326	49	-2.53752	JQ1_2500
189	CTAAATAGTAAGCAGTCTCAGGTATG	-4.65325	-2.54034	-2.42966	-2.9529	-2.84765	-4.64726	-4.7859	-4.3174	-4.46333	-5.182	9996.5	-4.65325	82	-2.69399	2661.5	-4.64726	DMSO_2500
190	AGAAGAAGCACCATTTGCAGTCTCCT	-3.28133	-5.41496	-5.59532	-6.12629	-5.75555	-3.36365	-3.30745	-3.34763	-3.55027	-3.37694	49	-3.28133	2486.5	-5.67543	338	-3.36365	DMSO_2500_JQ1_2500
191	AGTGTGTGAGACGGGTCTAGGGTATT	-3.55585	-2.58356	-2.75586	-3.1376	-2.53097	-3.66665	-3.70373	-3.37358	-3.47777	-3.06251	221	-3.55585	77	-2.66971	421	-3.47777	DMSO_2500_JQ1_2500
192	TATGGGGGGGAGCGGGGAGCAGAGTG	-5.07325	-3.19685	-3.96493	-2.53754	-3.3881	-6.15647	-6.04318	-5.59024	-4.99057	-5.02131	22164.5	-5.07325	204	-3.29248	7193.5	-5.59024	DMSO_2500
193	AGGTGGGAGATGGGAGAATGGCAAGG	-3.49694	-8	-6.11384	-8	-8	-2.79926	-2.74888	-2.68881	-2.53994	-2.8477	159	-3.49694	14598	-8	88	-2.74888	JQ1_2500
194	TAGGTGGCAAGTGGGGAGCGGGGTGT	-3.28476	-8	-8	-8	-8	-5.57668	-5.25904	-4.17194	-4.46519	-4.87774	50	-3.28476	80267.5		3570	-4.87774
195	CAATAAATATATGTAAAATCGTTTCA	-3.6858	-3.34372	-3.14765	-3.86503	-3.89641	-2.55003	-2.62172	-2.69282	-2.63129	-2.5617	414	-3.6858	301.75	-3.60438	62	-2.62172	DMSO_2500_JQ1_2500
196	CTTAATTGGGACTCATTGCGTTATTC	-4.4328	-8	-8	-4.33954	-8	-3.58394	-2.80904	-3.18195	-2.79802	-2.57944	5849	-4.4328	14598	-8	95	-2.80904	JQ1_2500
197	ATCAGCTGATTAAGTGTGAAATGTAT	-4.52246	-2.50475	-2.43941	-2.78245	-2.80246	-3.49817	-4.00476	-3.48771	-3.48571	-3.55583	7402.5	-4.52246	68	-2.6436	433	-3.49817	DMSO_2500_JQ1_2500
198	GTTGTGGAAAGCACGGGGGAGTTAGG	-5.52555	-2.49259	-2.47954	-3.4302	-3.28286	-5.87771	-4.91553	-8	-8	-8	40130.5	-5.52555	132.5	-2.88773	33555	-8	DMSO_2500
199	GAGAAGATGCTAACAGAGTGTGATGA	-3.80245	-4.88448	-3.21539	-4.16156	-4.44168	-2.88012	-2.5022	-2.86133	-2.63326	-2.75252	666	-3.80245	656	-4.30162	77	-2.75252	DMSO_2500_JQ1_2500
200	CATTCTTTGCTCCCAAAAATTTACAA	-3.57523	-4.17755	-4.53865	-3.38886	-5.19325	-2.84169	-2.70136	-2.8525	-2.55559	-2.73357	249	-3.57523	666.25	-4.3581	76	-2.73357	DMSO_2500_JQ1_2500
201	TAGGTGGGGGGTCGACCTTTGTCTTT	-5.18976	-3.49118	-2.44014	-3.18528	-2.75559	-8	-5.74215	-5.21003	-5.58951	-8	26476.5	-5.18976	129	-2.97044	8074.5	-5.74215	DMSO_2500
202	GTCCGTAGGTAGATTTGCGTTATTGT	-3.60697	-8	-8	-8	-8	-2.65508	-2.60244	-2.75582	-2.59449	-2.58611	287	-3.60697	80267.5		60	-2.60244	JQ1_2500
203	CTTATATGTTACTTATGTTTTGTGAA	-4.39445	-2.71124	-3.07359	-2.55617	-2.57618	-3.53146	-3.44402	-3.87376	-3.79353	-3.8317	5284	-4.39445	69.5	-2.64371	752	-3.79353	DMSO_2500_JQ1_2500
204	GGTGGTAGACGGAGAGGTTGAAAGAA	-3.53106	-8	-5.26258	-5.59482	-5.9774	-2.89461	-2.70747	-2.60991	-2.66031	-2.95777	188	-3.53106	2988.25	-5.78611	78	-2.70747	JQ1_2500
205	AATAGTTCCACGGAGGTCTAAACGAT	-4.51432	-2.49945	-3.45668	-2.92147	-2.73931	-3.44147	-3.62681	-3.48595	-3.26806	-3.69973	7244.5	-4.51432	93	-2.83039	429	-3.48595	DMSO_2500_JQ1_2500
206	AGTGGGTTGGCAGGATCGTTATTTTT	-3.29044	-8	-8	-8	-8	-3.67018	-3.47283	-3.53388	-3.47739	-3.49406	52.5	-3.29044	80267.5		420	-3.49406	JQ1_2500
207	GAACATTTTTAGCGTTCATCAGTATT	-3.29044	-8	-8	-8	-8	-4.75853	-4.44384	-4.0573	-4.78528	-4.35972	52.5	-3.29044	80267.5		2049	-4.44384	JQ1_2500
208	GGGGACGTGTGTGTTTGACAGTTTGT	-3.48051	-6.42356	-6.33568	-6.34814	-5.82613	-2.67416	-2.61599	-2.73559	-2.55795	-2.70215	143	-3.48051	6745.5	-6.34191	67	-2.67416	JQ1_2500
209	TGTGCCATTTGTGTTCAATAGTTTTG	-3.442	-5.45043	-5.59532	-5.15317	-5.59418	-2.85674	-2.79119	-2.69672	-2.69767	-2.58708	113	-3.442	2065.75	-5.5223	79	-2.69767	DMSO_2500_JQ1_2500
210	GGCGTAGTTTGAACGTGAGGGGGACT	-4.99651	-2.80499	-2.66713	-3.25431	-2.54424	-5.37114	-5.44112	-5.93019	-5.56538	-5.37461	19595	-4.99651	87	-2.73606	6240.5	-5.44112	DMSO_2500
211	TGGGTGGGAGTCGTGAGTGAGCCGTC	-3.29717	-5.91841	-8	-6.2812	-5.51251	-4.70931	-4.28857	-4.41581	-4.3433	-4.37969	54	-3.29717	4624	-6.0998	1896	-4.37969	JQ1_2500
212	CTGTGAGTAATTGAATGTGGCGTTAA	-4.43363	-2.94459	-3.21764	-2.57256	-2.78985	-5.31137	-5.691	-4.59775	-5.65646	-5.96668	5857.5	-4.43363	107.5	-2.86722	7654	-5.65646	DMSO_2500
213	TTAGGTGGGAGTAAAGAGCATGAGAT	-4.55885	-2.50931	-3.27298	-2.5854	-2.70604	-6.4575	-4.85285	-8	-5.5208	-4.91117	8066.5	-4.55885	64.5	-2.64572	6807	-5.5208	DMSO_2500
214	GGAGCATTTCTGATTGAAGGGTTCAA	-3.37662	-8	-6.26874	-5.89585	-5.88049	-2.71623	-2.65591	-2.74852	-2.55835	-2.72256	83	-3.37662	4741.25	-6.08229	71	-2.71623	JQ1_2500
215	TGAACTGTGACTTATCTATCGAGAGT	-4.56787	-3.06715	-2.68463	-4.04279	-2.55231	-4.56876	-5.36648	-4.41415	-4.66671	-4.87774	8248.5	-4.56787	113	-2.87589	2758.5	-4.66671	DMSO_2500
216	ACAGGATGTGTAGTGTGGGGTTCGAA	-4.26287	-3.22882	-2.4459	-2.71296	-3.20956	-3.82788	-4.2754	-4.09016	-3.64334	-4.27328	3608	-4.26287	129.5	-2.96126	1260.5	-4.09016	DMSO_2500_JQ1_2500
217	TATTGGTTACAGATGGTCTATAGGAC	-3.65562	-3.11091	-4.29363	-2.92077	-3.78964	-2.63764	-2.65869	-2.63175	-2.82384	-3.02162	359	-3.65562	269	-3.45028	69	-2.65869	DMSO_2500_JQ1_2500
218	CGTAATATGTTTGTATTTTTGGTGTA	-4.62246	-2.70899	-4.61829	-4.38357	-3.02691	-2.5618	-2.6917	-2.67098	-4.25968	-3.64673	9337.5	-4.62246	402	-3.70524	75	-2.6917	DMSO_2500_JQ1_2500
219	AGGTGGCGGATTGGTGGACATGTGTT	-3.59045	-3.29232	-3.30006	-3.10312	-3.12344	-2.84533	-2.7418	-2.81007	-2.61346	-2.62919	265	-3.59045	181	-3.20788	86	-2.7418	DMSO_2500_JQ1_2500
220	GAGTTAGGTTAGTTAAGGACAGATGT	-5.63028	-2.51141	-8	-8	-3.73353	-8	-8	-8	-8	-8	44833	-5.63028	7601.5	-5.86677	80267.5
221	GAGTTGGCTATGGAACGATGCGATTG	-4.26118	-2.71668	-2.93368	-2.72709	-2.5531	-4.09464	-4.02684	-4.51209	-4.33562	-4.2115	3595	-4.26118	81.5	-2.72189	1486	-4.2115	DMSO_2500_JQ1_2500
222	TATTGGATTCTAATGGATTCGCTGTT	-4.86777	-6.12253	-2.46122	-5.24548	-6.05658	-5.62499	-6.5203	-6.28921	-5.2093	-5.45177	15508.5	-4.86777	2838	-5.65103	7476.5	-5.62499
223	GATCGGAGAGTTTTGGTTTTGTATAT	-3.30756	-8	-8	-6.0849	-8	-4.51104	-4.28163	-4.54998	-4.54029	-4.30307	55	-3.30756	14598	-8	2209.5	-4.51104	JQ1_2500
224	TGGATTGGTTTTGGCGAGGTGAAGTC	-8	-3.51304	-8	-8	-2.57578	-8	-8	-8	-8	-8	80267.5		7543.25	-5.75652	80267.5
225	AGTGGATAATTCATTCTGGCTGGTGG	-4.35431	-5.67537	-4.73909	-6.2232	-8	-2.79291	-2.94778	-2.64006	-3.15654	-3.35477	4723.5	-4.35431	3878.5	-5.94929	127	-2.94778	JQ1_2500
226	TGAGTTTTTATAGTAGGCTAGGAGAT	-3.30844	-5.49928	-8	-6.01235	-6.27843	-4.4489	-4.30546	-4.41332	-4.68026	-4.55937	56	-3.30844	4840.25	-6.14539	2036.5	-4.4489	JQ1_2500
227	GACTAGGAGGAAGACGTGAGGGATGT	-3.67298	-5.34438	-5.50105	-5.98017	-5.51251	-2.65216	-2.71442	-2.80609	-2.87208	-2.64654	393	-3.67298	2058.5	-5.50678	80	-2.71442	DMSO_2500_JQ1_2500
228	GCAGGGGGAGAAGGGGAGCCGTCCAA	-4.24031	-3.72772	-4.58621	-4.15086	-4.65174	-2.61081	-2.58155	-2.85062	-2.84259	-2.80282	3357.5	-4.24031	682.5	-4.36853	84	-2.80282	DMSO_2500_JQ1_2500
229	TATGTGCAGTCTTTATCATGGGGCTT	-3.30945	-3.87627	-5.19476	-5.34097	-4.13489	-4.06269	-4.34493	-6.18007	-3.56234	-3.13592	57	-3.30945	1021.75	-4.66482	1146.5	-4.06269	DMSO_2500_JQ1_2500
230	TTGTGGGTAGGTAATGTTAAGAATGG	-4.61098	-2.54235	-3.29647	-2.60442	-2.77057	-6.20222	-4.97934	-8	-5.83255	-5.04904	9103.5	-4.61098	72.5	-2.6875	8834	-5.83255	DMSO_2500
231	AAGGGGGGTCGCTTGTGGGGAGTCTT	-3.93448	-4.56622	-5.05693	-5.20202	-5.30839	-2.72916	-3.1186	-2.94803	-2.69553	-2.64843	1135	-3.93448	1373.75	-5.12947	83	-2.72916	DMSO_2500_JQ1_2500
232	TCGCGGTAGGTTATCAGTGGGTTAAA	-4.22349	-5.53146	-5.83508	-5.3939	-6.21148	-3.18831	-2.84691	-2.65974	-2.78684	-2.82772	3187.5	-4.22349	2634.25	-5.68327	92	-2.82772	JQ1_2500
233	GGAGGGTGCGATTGATTTATCACTAT	-3.31362	-5.33013	-6.51178	-6.52423	-5.9774	-3.19704	-3.10462	-2.91931	-2.93361	-3.06976	58	-3.31362	6107.75	-6.24459	166	-3.06976	JQ1_2500
234	AGTAAAGGGCGTCAATTATGGTGCAG	-5.31629	-3.17387	-2.47825	-2.65141	-3.32162	-8	-8	-8	-8	-8	31375.5	-5.31629	115	-2.91264	80267.5		DMSO_2500
235	TTTGGACCTGGTTGGCCAGGGAGTCT	-4.72884	-5.9764	-5.50105	-8	-5.1323	-2.72806	-2.59995	-2.87752	-2.82335	-2.89651	11765	-4.72884	2932.5	-5.73873	98	-2.82335	JQ1_2500
236	GAAGTGGTGGGATGTCGTAAGTTAGG	-4.26627	-8	-8	-8	-8	-2.71846	-3.02873	-3.05354	-2.58855	-2.88146	3654	-4.26627	80267.5		109	-2.88146	JQ1_2500
237	AGAAGGTGGGGAGGGGTTAGTCGGGA	-3.66407	-2.55775	-3.03574	-2.78808	-2.85403	-3.3018	-3.25254	-3.38697	-3.15321	-3.42025	373	-3.66407	97	-2.82106	293	-3.3018	DMSO_2500_JQ1_2500
238	GGAGCAGTGACGTGTAGTTGCAAATA	-4.0256	-4.71429	-3.5788	-4.89585	-3.69636	-3.00752	-2.6015	-2.81966	-2.68743	-3.00029	1622.5	-4.0256	623.5	-4.20532	94	-2.81966	DMSO_2500_JQ1_2500
239	GGTGAGGTAAGGGTTGGACCTAGGAT	-4.1766	-3.22205	-2.83968	-2.64386	-3.41106	-3.11499	-3.08037	-3.25144	-3.42059	-2.6494	2735.5	-4.1766	143	-3.03086	182	-3.11499	DMSO_2500_JQ1_2500
240	ATGTGTGGTAGGCTACCTTGAATACA	-4.16382	-4.95521	-4.81717	-4.32284	-4.96667	-2.62808	-4.01481	-3.17489	-2.98007	-3.1927	2628	-4.16382	1060.75	-4.88619	216	-3.17489	DMSO_2500_JQ1_2500
241	GGAGACGTTTCTTTAGTATAGTACTT	-4.0821	-3.00021	-2.66626	-3.10577	-2.61455	-4.12024	-4.27975	-4.69498	-4.38617	-4.22848	1997	-4.0821	106	-2.83324	1611	-4.27975	DMSO_2500_JQ1_2500
242	TAGGGGGGAGTCGGCAGTGTCTGGTG	-3.49801	-6.27743	-6.26874	-8	-6.21148	-2.67013	-2.63467	-2.6666	-2.76809	-2.79754	161	-3.49801	6090.25	-6.27308	70	-2.67013	JQ1_2500
243	TATGTGTTACATCAGTAAGTAAAAAT	-3.31393	-8	-8	-8	-8	-5.08458	-4.43128	-4.35471	-4.53698	-4.62069	59	-3.31393	80267.5		2364	-4.53698	JQ1_2500
244	AGTGTGAATGTGACTGGACAACGGAC	-4.44896	-2.55893	-3.11375	-3.24542	-3.60006	-6.25338	-8	-8	-5.62843	-5.32684	6098	-4.44896	174.5	-3.17959	15499	-6.25338	DMSO_2500
245	GGAGCGCTGTTTACTACATTATATTC	-4.19167	-3.09375	-2.73272	-4.04856	-2.61542	-4.49845	-4.91553	-4.29798	-4.55266	-5.03495	2875.5	-4.19167	117.5	-2.91324	2412.5	-4.55266	DMSO_2500_JQ1_2500
246	TCTTTGTTCTAGACTATAGCCTTTGG	-3.54091	-8	-8	-8	-8	-2.70451	-2.71471	-2.91846	-2.61243	-2.65605	200	-3.54091	80267.5		75	-2.70451	JQ1_2500
247	CTAGTGATCGCCTATTGCTCATTTAT	-3.31527	-8	-8	-8	-8	-3.65816	-3.53152	-3.5365	-3.43262	-3.48943	60	-3.31527	80267.5		452	-3.53152	JQ1_2500
248	GTTATAGAGTTTGCAGTCACGTCGAT	-3.31629	-8	-8	-8	-8	-4.70622	-4.39645	-4.59273	-4.60724	-4.34816	61	-3.31629	80267.5		2507.5	-4.59273
249	AAGGTGAGGGCGTTGGGGCTAGATGG	-4.00829	-8	-8	-6.52423	-8	-2.68364	-2.77966	-2.74711	-2.82836	-2.66337	1521	-4.00829	14598	-8	77	-2.74711	JQ1_2500
250	CCAATCTCTGTCCGTTAGTACCTTCT	-3.62492	-3.78367	-3.99425	-4.34097	-4.39288	-2.70762	-2.85498	-2.67091	-3.05212	-3.00743	308	-3.62492	553.5	-4.16761	100	-2.85498	DMSO_2500_JQ1_2500
251	CCAATTACCCCATCCACAACTTTCGG	-4.08697	-2.89346	-2.52954	-2.65333	-2.74518	-2.67923	-2.76061	-2.68689	-2.6488	-2.6715	2021.5	-4.08697	72	-2.69926	69	-2.67923	DMSO_2500_JQ1_2500
252	GGAGTAATATGTGTGTTCTAGTAACT	-4.20828	-4.61198	-5.3145	-3.31808	-5.6416	-2.64372	-2.88022	-2.99083	-2.70736	-2.70009	3048.5	-4.20828	1261.5	-4.96324	81	-2.70736	DMSO_2500_JQ1_2500
253	GGGTTAACCAGGTTCGGCGGGTCTAC	-5.09189	-3.3131	-3.38322	-2.88737	-2.61976	-8	-8	-8	-8	-8	22853	-5.09189	152.5	-3.10024	80267.5		DMSO_2500
254	GTTGTACTAGTATGGATCCTTTTAAA	-3.861	-3.5424	-2.51061	-3.00526	-3.45235	-3.87521	-4.13738	-3.80026	-3.97916	-3.9053	840.5	-3.861	191.5	-3.22881	894	-3.9053	DMSO_2500_JQ1_2500
255	CAATTTGTGCAATGTGGTTTAGATAT	-3.32046	-8	-8	-8	-8	-3.90071	-3.81188	-4.04902	-3.75192	-3.58287	63	-3.32046	80267.5		764	-3.81188	JQ1_2500
256	TTTAGGAAAACATCGCGGGATGGATT	-3.32104	-8	-8	-8	-8	-4.23374	-3.91878	-4.05986	-4.11864	-3.99356	64	-3.32104	80267.5		1219	-4.05986	JQ1_2500
257	ATAGGGGGGGACGAGCAGCAGGTGGA	-4.50535	-3.70439	-4.39617	-3.17205	-2.6371	-3.73257	-4.13873	-4.4084	-4.14815	-4.25834	7074.5	-4.50535	254.5	-3.43822	1353	-4.14815	DMSO_2500_JQ1_2500
258	TGGGGGGAGACTGGCTGAGGATCTAA	-4.64501	-8	-8	-8	-8	-4.61614	-4.54717	-2.67575	-3.66924	-4.40819	9821	-4.64501	80267.5		1982.5	-4.40819	JQ1_2500
259	TCAACAGACTTTAGTATTTGTGTAGT	-4.96128	-3.25447	-3.25705	-2.85629	-2.64548	-4.07011	-4.56007	-4.42589	-4.36199	-4.54868	18462	-4.96128	140.5	-3.05538	2024.5	-4.42589	DMSO_2500_JQ1_2500
260	GAGACCTTAATAAATACTTATGTTTA	-4.27374	-4.09031	-2.54216	-6.52423	-4.59869	-5.44046	-8	-8	-6.53152	-8	3715.5	-4.27374	697.25	-4.3445	32743	-8	DMSO_2500
261	TGCGGGTGGGCGATGTGAGTGATGTT	-3.32637	-4.78208	-8	-8	-8	-4.16215	-4.34638	-4.18541	-3.78411	-4.03219	66	-3.32637	14625.2	-8	1350.5	-4.16215	JQ1_2500
262	CTGGCCAAGCATGTTTTCGTTTGTAT	-4.29147	-2.6878	-2.55503	-3.02769	-2.81018	-4.11114	-4.19499	-4.70456	-4.14014	-4.15866	3918	-4.29147	87.5	-2.74899	1386.5	-4.15866	DMSO_2500_JQ1_2500
263	TTATAATCGCTCTCTTATCTTGGTGT	-3.687	-3.21528	-2.97371	-3.28663	-2.6458	-3.42464	-3.6496	-3.58826	-3.26629	-3.40634	415.5	-3.687	148.5	-3.09449	382	-3.42464	DMSO_2500_JQ1_2500
264	AAAATGCACAGGACAGTATTGTGAAC	-5.39292	-2.62942	-8	-8	-3.89551	-8	-8	-8	-8	-8	34588	-5.39292	7632.5	-5.94775	80267.5
265	TTATGCTTTTTGAGGGTCTTGGAACA	-4.59009	-4.28811	-2.56324	-4.64629	-3.66195	-8	-6.34421	-8	-5.71861	-5.89413	8664	-4.59009	472	-3.97503	13291	-6.34421	DMSO_2500
266	ACATTACTGCAAACAAGAGTCTCGTG	-3.32689	-8	-4.30026	-8	-8	-4.18519	-3.86636	-3.73274	-4.11239	-3.82197	67	-3.32689	14598	-8	838.5	-3.86636	JQ1_2500
267	GGAGAGGGAAGGGGAGAGATGTGGCA	-3.84323	-3.63369	-3.72061	-2.66725	-3.08707	-6.31137	-4.45304	-5.02372	-5.05803	-4.96275	789.5	-3.84323	230	-3.36038	4159.5	-5.02372	DMSO_2500
268	GAATTGTCATTGGAAAATCTACTAAT	-3.60312	-3.35507	-3.68151	-3.16869	-3.91638	-3.05706	-2.65626	-3.05851	-2.99386	-2.95542	282	-3.60312	273	-3.51829	134	-2.99386	DMSO_2500_JQ1_2500
269	ACAGGCGGGAGCGATCAGGTATATTC	-3.33044	-6.21944	-8	-6.52423	-8	-3.1017	-3.14601	-3.07094	-3.08491	-3.15712	68	-3.33044	11485.2	-7.26212	177	-3.1017	JQ1_2500
270	GGATATTTCCCCTAAAATGATATTGT	-4.51131	-3.74613	-3.61168	-2.66923	-2.74273	-8	-8	-8	-8	-8	7185.5	-4.51131	192.5	-3.17721	80267.5		DMSO_2500
271	TTGCGTTTGGTTTTGGACTGGAATAA	-4.44551	-2.6332	-2.76243	-3.70387	-3.81379	-4.8405	-4.04137	-4.04124	-5.09615	-4.1686	6027.5	-4.44551	213	-3.23315	1406	-4.1686	DMSO_2500_JQ1_2500
272	ATGGTTGGTAGTGTACGGGCAGCAGT	-4.46575	-2.91213	-2.57476	-2.68619	-3.06668	-5.44046	-6.12236	-5.16118	-4.65501	-4.36265	6387.5	-4.46575	92.5	-2.79916	4812.5	-5.16118	DMSO_2500
273	CCATTGTCCCCCGTTTGTATGTATAG	-5.4164	-3.15381	-2.58099	-2.88535	-3.1269	-8	-6.5203	-5.52152	-6.28848	-8	35567	-5.4164	130	-3.00612	15597	-6.5203	DMSO_2500
274	CTAATCTAATGTTGCGTGCCTTGTTA	-3.603	-2.68088	-2.9931	-2.67227	-3.10359	-2.84096	-2.7731	-3.01674	-3.1207	-3.22762	281	-3.603	99.5	-2.83699	150	-3.01674	DMSO_2500_JQ1_2500
275	GAGTGGGAGCGGCGGGATAATGTGAA	-3.33084	-8	-8	-8	-8	-3.53425	-3.38279	-3.37404	-3.33958	-3.09389	69	-3.33084	80267.5		334	-3.37404	JQ1_2500
276	GAGTCTTATTTGCCTATGGGGCCGTA	-5.97271	-2.64182	-8	-8	-6.27843	-5.25338	-8	-8	-6.53152	-8	59965	-5.97271	10365.2	-7.13921	32743	-8
277	CAAGATAGAAGTCATTTTTTCAGTTT	-5.1488	-3.94557	-3.418	-3.62771	-3.21905	-2.74263	-4.04318	-2.92762	-2.97549	-2.7128	24950	-5.1488	275.75	-3.52286	119	-2.92762	DMSO_2500_JQ1_2500
278	CTAGGTGGGATTAGAGGTAAGACAAT	-3.33242	-8	-6.41487	-8	-8	-4.13239	-4.32371	-4.40353	-3.83889	-4.00161	70	-3.33242	14598	-8	1297	-4.13239	JQ1_2500
279	TGTGCTCGTTAAGGTGCTTTCTGTGC	-4.95014	-2.65328	-3.76223	-2.79333	-2.83941	-5.38561	-4.41224	-5.62916	-4.34189	-4.70705	18095.5	-4.95014	94	-2.81637	2909.5	-4.70705	DMSO_2500
280	TGTTTTACTGCGTCATCAGGGTGGAG	-3.90725	-2.84441	-3.15609	-3.45088	-2.66038	-4.30582	-4.41224	-4.73119	-4.24428	-3.76554	1010.5	-3.90725	135	-3.00025	1664.5	-4.30582	DMSO_2500_JQ1_2500
281	GGACAGAAGGACAGCAAGCAGGAGTA	-4.1836	-3.7625	-4.63239	-5.48284	-6.27843	-3.59192	-3.18219	-4.00173	-2.65045	-8	2808	-4.1836	1449.25	-5.05762	511	-3.59192	DMSO_2500_JQ1_2500
282	GCAGGGTAGAAATTGGGTACGTTCGT	-4.92349	-5.36665	-2.59478	-4.49384	-4.41709	-6.55441	-4.35968	-5.0374	-5.39322	-5.07358	17216.5	-4.92349	736.25	-4.45546	4415	-5.07358	DMSO_2500
283	GGAGGCGGCAGCGGTAGTAGTGTGGA	-3.33722	-4.63965	-5.09265	-4.79588	-5.06094	-3.64218	-3.92784	-4.0526	-3.85209	-3.75353	71	-3.33722	1155.25	-4.92841	841	-3.85209	DMSO_2500_JQ1_2500
284	AGTTCATGTAAGTTCGGTATTATGAT	-4.15669	-5.84377	-2.60146	-3.75136	-4.36197	-3.83674	-4.04827	-3.90797	-3.69299	-4.30651	2573.5	-4.15669	527.75	-4.05667	920	-3.90797	DMSO_2500_JQ1_2500
285	AGAAAGTTGAAATTTTTTTTTATTCA	-3.43995	-8	-6.26874	-8	-8	-2.81821	-2.68928	-2.84517	-2.91937	-3.21046	112	-3.43995	14598	-8	101	-2.84517	JQ1_2500
286	GTTGTGCAGGGTGGGAGGTAAGATGG	-3.8272	-8	-8	-8	-8	-2.89809	-3.00409	-3.01476	-2.66113	-3.19018	741	-3.8272	80267.5		142	-3.00409	JQ1_2500
287	GGGTAAGGGGGGATAGCAGACAGATG	-3.34371	-8	-8	-8	-8	-4.27508	-4.3155	-4.07931	-4.68798	-3.84313	73	-3.34371	80267.5		1600.5	-4.27508	JQ1_2500
288	ATGTAAGTTATTCCTTTAGTATGATA	-3.34719	-6.34438	-8	-8	-5.73436	-4.85761	-4.41564	-4.67341	-4.68026	-4.0249	74	-3.34719	10691.5	-7.17219	2767.5	-4.67341
289	GGGGACGGGTAACGGGGATAATCGGA	-4.77773	-3.30542	-2.61429	-3.69735	-3.20306	-8	-8	-8	-6.17934	-6.22993	13032.5	-4.77773	191.5	-3.25424	32743	-8	DMSO_2500
290	GAAGTAACGGAATCTAGGGTATGGTT	-4.20878	-5.37434	-2.62509	-3.72992	-4.42717	-3.88953	-4.10366	-3.99005	-3.72213	-4.48563	3054	-4.20878	541.5	-4.07854	1066.5	-3.99005	DMSO_2500_JQ1_2500
291	GGGAGTACTACTTTAGGTCGCGGGTA	-3.34781	-8	-8	-8	-8	-5.62499	-4.68461	-4.86247	-8	-4.13476	75	-3.34781	80267.5		3475	-4.86247
292	TGGTGGGAGCTGAGGTCGGGTAGGCT	-4.25615	-3.62698	-3.37609	-2.70446	-4.19564	-4.54368	-4.66599	-4.25521	-4.41925	-4.97869	3545	-4.25615	268.5	-3.50153	2306.5	-4.54368	DMSO_2500_JQ1_2500
293	GGGATTGTGGGGTAGTTGATTCTTTT	-4.78144	-2.68375	-3.56692	-6.17205	-6.21148	-5.4575	-5.57829	-5.24782	-8	-8	13137.5	-4.78144	2548.5	-4.86949	7027	-5.57829
294	TGAAACTCCGTTGGGGGGCTTTGTTG	-3.84002	-5.41496	-5.25051	-5.58223	-5.12208	-3.3185	-2.73461	-3.01137	-2.85567	-2.7426	780	-3.84002	1718	-5.33273	106	-2.85567	DMSO_2500_JQ1_2500
295	AAAGTAAAGTTTGGGCTAGGATGTTG	-3.35564	-8	-8	-8	-8	-3.7594	-3.55793	-3.59385	-3.82119	-3.53197	76	-3.35564	80267.5		542	-3.59385	JQ1_2500
296	AGATTTGAGGTATGTCGGGATATTTC	-4.42864	-4.07877	-2.99395	-2.72431	-2.72136	-5.11904	-2.97744	-4.26215	-4.39007	-4.09959	5772	-4.42864	102	-2.85913	1620	-4.26215	DMSO_2500_JQ1_2500
297	GGAGACGGGGCTGGGAAGTGAGAGAT	-4.81234	-2.76351	-2.64681	-3.12404	-3.56508	-4.41848	-4.15622	-4.51209	-4.49609	-4.50839	13994.5	-4.81234	118.5	-2.94377	2225.5	-4.49609	DMSO_2500_JQ1_2500
298	GAGGGTGATAAGTTTCTGTTTAGTTG	-3.36028	-8	-8	-8	-6.35761	-4.70622	-4.29306	-3.84763	-4.65214	-3.74161	77	-3.36028	14804.8	-8	1648	-4.29306	JQ1_2500
299	AAAGTCACGGTTTTCCGCTTAATGGT	-4.06387	-6.04335	-6.33568	-6.42732	-8	-2.85672	-2.96554	-2.96871	-2.69554	-2.80766	1880.5	-4.06387	7186.25	-6.3815	107	-2.85672	JQ1_2500
300	AGGTGGGAGAGATCGTTTTACAGAAA	-3.67182	-3.59156	-3.38646	-3.75118	-2.99713	-2.76868	-2.70412	-2.8355	-3.13931	-2.8448	390	-3.67182	261.5	-3.48901	97	-2.8355	DMSO_2500_JQ1_2500
301	TAGGGTTTTATGGTTGGCTTTGTACT	-3.98385	-3.6006	-4.06656	-3.66435	-4.20654	-2.71509	-2.98551	-2.97549	-2.9692	-3.50225	1386.5	-3.98385	405	-3.86545	133	-2.97549	DMSO_2500_JQ1_2500
302	TGGGTGGGAGAGGGGCGACTCAGTGT	-4.54565	-2.95865	-2.65447	-2.92772	-2.72402	-4.91592	-5.13113	-4.61711	-4.96039	-4.82056	7837.5	-4.54565	93.5	-2.82587	3686.5	-4.91592	DMSO_2500
303	GATTCGTGTTATGTGGTCTAGAGAAG	-4.05889	-3.88649	-3.12697	-3.69946	-3.95793	-3.06571	-3.22402	-3.10851	-2.69735	-2.89772	1855.5	-4.05889	371.5	-3.79298	155	-3.06571	DMSO_2500_JQ1_2500
304	TTGAATTCAACAGTTTCAGATTTTTA	-3.36482	-8	-8	-8	-8	-8	-8	-8	-8	-8	78	-3.36482	80267.5		80267.5
305	CATGCTTCTTAAAGAAAAGTAAACGA	-5.28548	-3.98581	-3.44396	-3.66978	-3.26097	-2.78431	-4.07625	-2.99086	-2.9757	-2.75683	30121.5	-5.28548	288	-3.55687	129	-2.9757	DMSO_2500_JQ1_2500
306	TTTTCCTGAGTAAGGATTGTTTTTGG	-3.36733	-8	-8	-8	-5.91045	-3.9491	-4.13648	-3.95938	-4.22136	-4.01508	79	-3.36733	14804.8	-8	1071.5	-4.01508	JQ1_2500
307	TTCGAATCGGGGGGAGTTGGGGCGGA	-3.96184	-2.69562	-4.28776	-4.02044	-4.12716	-3.3574	-3.48899	-3.75446	-3.62735	-3.92457	1256.5	-3.96184	513	-4.0738	560	-3.62735	DMSO_2500_JQ1_2500
308	TGGCGGTGGGGCAGACGGGGAAGTAT	-4.18407	-2.70035	-3.80251	-5.37042	-4.61097	-4.08495	-4.82789	-4.66449	-4.75883	-4.27328	2812.5	-4.18407	635	-4.20674	2734	-4.66449	DMSO_2500
309	CTGTATCATTAATAATTCGTGTATTA	-3.37	-6.21944	-8	-5.41029	-8	-3.23938	-3.09176	-3.22018	-3.11388	-3.15189	80	-3.37	9908.5	-7.10972	197	-3.15189	JQ1_2500
310	AGTTCGGTGGGTCGGGATAGAGAAGT	-4.32532	-8	-5.05693	-4.42732	-4.79176	-2.99998	-2.83219	-2.96513	-2.70175	-3.25842	4332	-4.32532	1167	-4.92435	128	-2.96513	DMSO_2500_JQ1_2500
311	TTTCTTTGAGTTAGATGTATAGCGTA	-4.47302	-8	-8	-8	-8	-2.72298	-3.06614	-3.7455	-3.13397	-3.26051	6512	-4.47302	80267.5		179	-3.13397	JQ1_2500
312	GTCAGGGAGGTTGGGAACAAATCGTG	-3.37304	-8	-8	-8	-8	-5.03261	-4.98248	-5.35616	-5.29473	-4.67766	81	-3.37304	80267.5		4226.5	-5.03261
313	GGATACAATTGAGGAGATTATTTGGG	-4.68941	-8	-8	-4.01436	-2.75511	-4.09126	-4.33561	-4.93019	-4.60595	-4.41148	10821	-4.68941	7625.75	-6.00718	1988.5	-4.41148	JQ1_2500
314	GGTCGTGTTCACAGATAGTGGCTGAC	-4.82452	-4.56622	-2.67129	-4.49587	-3.77668	-6.07728	-5.06545	-5.0305	-5.30107	-5.31788	14321.5	-4.82452	562.5	-4.13627	5538.5	-5.30107	DMSO_2500
315	TTAGCATTGGTACGTGGGTGGGAGTA	-4.60722	-4.26099	-4.97082	-4.423	-4.44273	-3.23338	-2.9208	-2.77909	-2.9597	-3.08795	9030.5	-4.60722	725.25	-4.43287	125	-2.9597	DMSO_2500_JQ1_2500
316	CATATATGTTGTCTAGCCTCAGGAGA	-3.37545	-5.57846	-5.48037	-6.0849	-5.38448	-4.03491	-4.16523	-4.05658	-4.0617	-3.65628	82	-3.37545	2145.75	-5.52941	1170.5	-4.05658	DMSO_2500_JQ1_2500
317	AGCATAGGTTACTTCTTCTGTTAAGA	-4.32729	-2.81499	-3.75268	-3.19601	-2.7607	-4.84684	-4.43572	-4.76882	-4.74265	-4.9289	4353.5	-4.32729	139.5	-3.0055	3129	-4.76882	DMSO_2500
318	ATTTCGTAAGCCACGGTGTTGACAAC	-4.32402	-5.08113	-4.54799	-6.2232	-4.51876	-3.28595	-3.28775	-2.94772	-3.23628	-2.8019	4314	-4.32402	1042.25	-4.81456	235	-3.23628	DMSO_2500_JQ1_2500
319	GGAGGCGGGAGTCATGCGTGGTGGTT	-3.97155	-6.16828	-5.41487	-6.2812	-8	-2.93372	-2.90659	-2.92719	-2.73822	-2.80322	1321.5	-3.97155	5365.75	-6.22474	115	-2.90659	JQ1_2500
320	AGAGGGGGGTGGGGTGAGATGCTGTC	-4.59129	-3.03931	-2.70015	-2.99365	-2.78018	-5.16969	-5.04318	-4.73637	-5.04368	-4.78019	8690	-4.59129	105.5	-2.88692	4214.5	-5.04318	DMSO_2500
321	TCAGTGGCTGTTTAGGAAGCAAAGTA	-3.39414	-3.65109	-3.22141	-3.1654	-3.09364	-2.81525	-2.87048	-2.7841	-2.95552	-2.8323	90	-3.39414	174.5	-3.1934	96	-2.8323	DMSO_2500_JQ1_2500
322	CGAATTTATCCGTAGACTCCCGATCG	-3.37972	-8	-6.51178	-8	-8	-3.35747	-3.35202	-3.29571	-3.48182	-3.42104	84	-3.37972	14598	-8	331	-3.35747	JQ1_2500
323	GTGTAGGGCCGTTGACGCGGAACGTT	-4.52349	-2.71865	-3.58788	-3.08652	-2.84612	-3.5379	-3.67474	-3.55168	-3.42101	-3.75256	7422	-4.52349	123	-2.96632	499	-3.55168	DMSO_2500_JQ1_2500
324	GGAGACGTGAAGGTCATAAGGATGGA	-3.38187	-4.68478	-4.07961	-4.63075	-4.67818	-4.4075	-4.7859	-5.01704	-4.94046	-5.32684	85	-3.38187	862.25	-4.65446	3775.5	-4.94046	DMSO_2500
325	TGTGGGCGGATCTAGGCGAGTTAAAT	-4.0821	-8	-4.89112	-4.96793	-6.15349	-2.91142	-2.73522	-2.98475	-3.09747	-3.21534	1997	-4.0821	2989.25	-5.56071	135	-2.98475	JQ1_2500
326	AATCGCGAGAGAAGAATATCAAGGGA	-4.63292	-4.85301	-4.87579	-3.36761	-2.76554	-4.55549	-5.6752	-5.05152	-4.73913	-5.36462	9559	-4.63292	619.5	-4.11031	4299	-5.05152	DMSO_2500
327	TCATCACGCTAGAGGGTCGGGAACGG	-5.15316	-2.72678	-3.10673	-3.7778	-3.10456	-6.01034	-5.70739	-4.86714	-6.23049	-8	25103	-5.15316	157	-3.10564	10702.5	-6.01034	DMSO_2500
328	TCATGGCATGAGATGAGGTCTTGTTA	-4.4851	-6.08113	-8	-8	-6.15349	-2.74493	-4.08773	-3.48761	-3.28582	-3.50401	6712	-4.4851	9832.75	-7.07674	428	-3.48761	JQ1_2500
329	GATCGTAATTCTGGTTTCAGACATAT	-3.38209	-5.42356	-5.16935	-5.4361	-5.71415	-4.35851	-4.2387	-4.29672	-3.99813	-4.29375	86	-3.38209	1900	-5.42983	1680	-4.29375	DMSO_2500_JQ1_2500
330	TGGACACAGGGATTGTTGCGTGCCGA	-4.62246	-3.86798	-2.72857	-4.06334	-4.87189	-4.87316	-4.48387	-5.54324	-5.37015	-5.0838	9337.5	-4.62246	453.5	-3.96566	4468.5	-5.0838	DMSO_2500
331	GGAGCGGCGCGTCGGAAAATGGGTGA	-4.36276	-5.36665	-5.93774	-8	-6.35761	-3.49865	-3.47234	-2.79007	-3.24912	-8	4858.5	-4.36276	5186.25	-6.14768	402	-3.47234	JQ1_2500
332	ATGTGGTGGGAGCGGTTTTCCGTGCA	-3.84647	-8	-8	-8	-8	-3.60832	-3.49356	-3.20776	-2.76409	-3.26567	799.5	-3.84647	80267.5		262	-3.26567	JQ1_2500
333	TATCGTTCTCTCTCGCTCTTAGCCTG	-4.97854	-3.19434	-3.25662	-2.81816	-3.27232	-8	-4.76063	-5.73637	-4.76809	-5.72932	18998.5	-4.97854	183	-3.22548	8076	-5.72932	DMSO_2500
334	CACCAGCACTTAGATTGGTCTATTTA	-4.34534	-5.27127	-4.90432	-4.3339	-5.07431	-2.76103	-4.17591	-3.29894	-3.11181	-3.30694	4599.5	-4.34534	1226.75	-4.98931	286	-3.29894	DMSO_2500_JQ1_2500
335	AAGGTGGTGAGAGGGGGGCCGTGCAT	-4.93131	-3.96749	-3.91545	-3.46676	-2.77334	-8	-8	-5.22049	-8	-8	17438	-4.93131	341.5	-3.69111	33555	-8	DMSO_2500
336	ATGTATACGGGATATACTGAATGATG	-3.38552	-8	-8	-8	-8	-3.78948	-3.86685	-4.10737	-4.00745	-3.91047	87	-3.38552	80267.5		905.5	-3.91047	JQ1_2500
337	TGTCTAAGTCTAAATGATTAATTATT	-4.54457	-2.76509	-3.9483	-8	-8	-8	-8	-8	-8	-8	7820	-4.54457	7428.5	-5.97415	80267.5
338	AAGGGGGGAGCCGGGTTCGTGTTGGG	-4.7474	-2.7652	-3.67751	-8	-5.77782	-6.11507	-8	-5.47155	-8	-8	12231	-4.7474	1538.5	-4.72767	32743	-8	DMSO_2500
339	TTGTGGCTTTTGGTAGTTTTCAGTAA	-3.39117	-4.25271	-4.23704	-3.63704	-3.06744	-4.30705	-4.83906	-4.61976	-4.70383	-5.09426	88	-3.39117	437.75	-3.93704	2888	-4.70383	DMSO_2500
340	TGTTGATCGGAGGGGTAAGGAACAAT	-4.1536	-4.16732	-4.16396	-4.17935	-4.34141	-2.76221	-3.37309	-3.07641	-2.82711	-3.06761	2547	-4.1536	555.5	-4.17334	164	-3.06761	DMSO_2500_JQ1_2500
341	GAACTAGTTTAACGTGGTTGGCGGTT	-3.74964	-5.8215	-5.30766	-5.71132	-5.6416	-3.12284	-3.58165	-3.24082	-3.28128	-2.81445	541	-3.74964	2455.75	-5.67646	257	-3.24082	DMSO_2500_JQ1_2500
342	GATGTACGTCTTGTTTCATTGTCTGA	-4.51939	-3.11066	-3.57816	-2.82254	-3.38356	-3.8039	-4.19294	-4.786	-3.97522	-4.29881	7352.5	-4.51939	192	-3.24711	1424	-4.19294	DMSO_2500_JQ1_2500
343	GGAGACTAACCGTCTGAGTGAATAAG	-3.83074	-4.57475	-4.10566	-3.96403	-4.99588	-3.29505	-3.24881	-3.33822	-2.79445	-2.97097	753	-3.83074	644.75	-4.34021	249	-3.24881	DMSO_2500_JQ1_2500
344	ATTGTAGCGTCTGACTTAGAATTTAA	-5.91835	-4.00129	-2.74889	-8	-3.05906	-8	-8	-8	-8	-8	57577	-5.91835	310	-3.53018	80267.5		DMSO_2500
345	CTTTCCTAATAGCCTCCCACATTCAT	-4.14105	-8	-5.66668	-5.98017	-5.48838	-2.99904	-2.75801	-3.37752	-2.97943	-2.84962	2442	-4.14105	3072.5	-5.82342	131	-2.97943	JQ1_2500
346	GCCTGGTGTGATGCGTGCTAGTTGTT	-3.6149	-8	-8	-8	-8	-2.96226	-2.93253	-2.80793	-2.80088	-2.84393	301	-3.6149	80267.5		96	-2.84393	JQ1_2500
347	CGTGGTGGGAGGAGGGGACACATGTA	-4.18501	-3.89055	-2.74934	-4.01235	-4.55689	-4.29613	-4.33419	-4.37464	-4.36053	-4.31172	2824.5	-4.18501	444.5	-3.95145	1771	-4.33419	DMSO_2500_JQ1_2500
348	TTTGGTTATGATAGGTGTGAAAGCGA	-4.39752	-3.64933	-3.81959	-2.89011	-2.97555	-3.31913	-3.30731	-2.98998	-3.47815	-2.82262	5325.5	-4.39752	220.5	-3.31244	279.5	-3.30731	DMSO_2500_JQ1_2500
349	TTACAATAAGGTGTTACAAACATCTA	-4.77589	-3.54584	-4.9235	-2.83198	-4.88632	-6.37831	-5.72442	-6.13431	-8	-8	12977.5	-4.77589	690.25	-4.21608	19693	-6.37831	DMSO_2500
350	GTGCGACAAACATTTACTCTTACTAC	-4.12513	-3.59683	-3.12738	-5.41872	-2.78791	-3.286	-3.67847	-3.2547	-3.17268	-3.61014	2299	-4.12513	226	-3.36211	281	-3.286	DMSO_2500_JQ1_2500
351	ATTGTGAAGTTATTAGTTGGACGATA	-3.39422	-5.29645	-5.83508	-5.32695	-5.46551	-3.45404	-3.39013	-3.44349	-3.58605	-3.4719	91	-3.39422	1830.5	-5.39623	402	-3.45404	DMSO_2500_JQ1_2500
352	TGGTAATGATGTACTTGTAAGTTGTG	-3.6987	-8	-8	-8	-8	-3.15734	-3.2416	-3.04905	-2.80011	-3.04382	441	-3.6987	80267.5		163	-3.04905	JQ1_2500
353	GGAGTCGTGTCAGTCGGATAGTGGGA	-4.51031	-3.5792	-2.75634	-3.27755	-3.33026	-4.10802	-4.5403	-5.3018	-4.90058	-5.00808	7172.5	-4.51031	210	-3.3039	3619.5	-4.90058	DMSO_2500
354	TAGGCTTTCATGTTTTCTCGATCGTT	-4.04159	-5.56622	-4.45297	-2.84351	-4.52255	-4.34691	-4.26503	-3.70617	-4.01864	-4.40062	1744	-4.04159	761.25	-4.48776	1580	-4.26503	DMSO_2500_JQ1_2500
355	CAAGGGCAAGGCTATGATTGGAGTAT	-4.61098	-3.49332	-3.41339	-3.83738	-2.79462	-3.75992	-3.52433	-3.83046	-3.26417	-3.33988	9103.5	-4.61098	246.5	-3.45336	447	-3.52433	DMSO_2500_JQ1_2500
356	ATTTCCGTATGGGACTATTGTATTGA	-3.64939	-5.18301	-4.86098	-5.02592	-4.98469	-2.85969	-2.90398	-2.81639	-2.81427	-2.83565	342	-3.64939	1223	-5.00531	97	-2.83565	DMSO_2500_JQ1_2500
357	CTGTTGGGTTAATGCTGTTATAAAAC	-3.78972	-2.79027	-4.09223	-2.91294	-3.64462	-2.90727	-2.80438	-3.05741	-3.23899	-3.31216	633.5	-3.78972	217	-3.27878	169	-3.05741	DMSO_2500_JQ1_2500
358	CAAGATGATGAGGGTGGGGAGCATGA	-3.39698	-5.45977	-5.90972	-8	-4.92304	-3.72238	-3.17971	-3.06055	-2.88087	-3.16168	92	-3.39698	2732	-5.68474	205	-3.16168	JQ1_2500
359	GTAGGTGGGTAACGCTAGATTGTTGT	-5.01846	-5.91841	-4.47635	-4.45143	-2.79871	-8	-8	-8	-5.37771	-8	20335	-5.01846	716.5	-4.46389	33555	-8	DMSO_2500
360	GGGAGGCGTCAGGAGAATTACAAGCT	-3.39721	-8	-8	-6.52423	-6.27843	-2.99277	-3.18035	-3.00042	-3.22968	-3.18722	93	-3.39721	11664.8	-7.26212	217	-3.18035	JQ1_2500
361	GTATGAAGATCTCACTCAGAGGGTTC	-4.47211	-4.39499	-3.52736	-4.31138	-3.06824	-2.78556	-3.19478	-3.20479	-3.15967	-3.44211	6499	-4.47211	453.5	-3.91937	226	-3.19478	DMSO_2500_JQ1_2500
362	GACGGAGGTGTATGCTGGGTGAGCGA	-5.27374	-2.79435	-3.41792	-4.63493	-3.05893	-6.55441	-8	-5.46221	-5.83255	-8	29637.5	-5.27374	194	-3.23842	26920	-6.55441	DMSO_2500
363	GGAGACTCACGACAATTACATATGTA	-3.39821	-8	-8	-8	-8	-6.11507	-6.42339	-5.93019	-5.92946	-8	94	-3.39821	80267.5		12280.5	-6.11507
364	GGAGACGCTGGATAATGTATATTACA	-4.64911	-4.16925	-5.04938	-4.30478	-4.50635	-3.21495	-2.95292	-2.84745	-2.80899	-3.06261	9894	-4.64911	716.5	-4.40556	129	-2.95292	DMSO_2500_JQ1_2500
365	TTGTGAATTATCGTTTATCTGTGAAA	-4.56787	-3.54896	-2.76884	-3.1078	-2.92785	-8	-5.56606	-4.66449	-4.59075	-5.72932	8248.5	-4.56787	135.5	-3.01783	6958	-5.56606	DMSO_2500
366	GGAGACGAGGTGGGAGCGGACGACGA	-4.22504	-2.86528	-3.09894	-2.85985	-2.92637	-4.46894	-4.26202	-4.16443	-4.28786	-4.31085	3199	-4.22504	116.5	-2.89583	1666	-4.28786	DMSO_2500_JQ1_2500
367	GTGAAAAATATAGCTTATTAAGGAGT	-4.5522	-3.36037	-3.43079	-3.07368	-2.80118	-4.98037	-5.06545	-8	-8	-5.07866	7952.5	-4.5522	177	-3.21703	4441.5	-5.07866	DMSO_2500
368	ATAGGGGGGAGTTGTAGCTGGCAGCA	-4.32078	-2.80612	-3.83991	-2.98607	-3.55102	-8	-8	-5.71934	-8	-8	4279	-4.32078	204.5	-3.26854	33555	-8	DMSO_2500
369	AAGGGGTGTTCTGGGCGTATTGTGGT	-4.5806	-3.15362	-3.64638	-2.86039	-3.45713	-3.84408	-4.28603	-4.81003	-4.04474	-4.34721	8484.5	-4.5806	211	-3.30538	1626	-4.28603	DMSO_2500_JQ1_2500
370	GAGGTGGGCTTACATAGAGGAGATTC	-3.6698	-3.84698	-3.70054	-4.32079	-4.71812	-3.26739	-2.87754	-3.43944	-2.81231	-2.85677	383	-3.6698	513.75	-4.08389	106	-2.87754	DMSO_2500_JQ1_2500
371	GGAGACGGGGTCTTGTGATTGGATTT	-3.40271	-5.91841	-6.26874	-5.74608	-5.69485	-4.21745	-4.13158	-4.22744	-4.17693	-4.0911	95	-3.40271	3100	-5.83224	1419	-4.17693	JQ1_2500
372	GAGGTAGGAGCGAGCGATAACAGTCA	-4.49079	-8	-8	-8	-8	-2.93638	-3.30718	-2.82385	-2.86181	-2.99757	6801.5	-4.49079	80267.5		125	-2.93638	JQ1_2500
373	AAGGGGAGTTGACTCGTGTGGGTTAG	-4.32014	-8	-5.08853	-4.32627	-3.81728	-3.36823	-3.26811	-2.82476	-3.57057	-3.19657	4271	-4.32014	983.5	-4.7074	259	-3.26811	DMSO_2500_JQ1_2500
374	CAAGATCTTATGTTTGGTATTGATGT	-4.30494	-5.20871	-2.78452	-3.90306	-4.68	-6.25338	-4.39726	-5.44411	-3.67118	-8	4061	-4.30494	686.75	-4.29153	6323.5	-5.44411	DMSO_2500
375	GTAAACTATGGTGTGTAGTAGTCAAA	-4.6186	-5.9764	-6.21075	-6.01235	-6.27843	-3.25539	-2.82915	-2.97764	-2.95386	-2.86987	9264	-4.6186	4731.25	-6.11155	123	-2.95386	JQ1_2500
376	GGCAATGATTACTGCGGTTTTAGTGT	-3.40326	-8	-8	-8	-8	-3.58581	-3.46732	-3.40971	-3.48561	-3.20963	97	-3.40326	80267.5		398	-3.46732	JQ1_2500
377	GGGGGCGGGCAATGATATTACTAGGT	-3.99346	-3.43966	-2.78468	-3.25367	-3.36914	-3.57703	-3.44934	-3.5211	-3.32815	-3.37481	1446.5	-3.99346	212.5	-3.3114	380	-3.44934	DMSO_2500_JQ1_2500
378	GGGGTGGGAGCGTGGTGTCAGGCTGT	-4.33189	-3.93444	-3.06477	-2.88462	-4.02801	-3.39192	-3.61128	-4.38149	-3.68256	-3.367	4427.5	-4.33189	289.5	-3.49961	531	-3.61128	DMSO_2500_JQ1_2500
379	TGGGAGTGGGGGTCTAGAATGTTGGA	-3.40584	-8	-8	-8	-8	-4.08606	-4.32857	-3.77771	-4.20724	-4.14954	98	-3.40584	80267.5		1358.5	-4.14954	JQ1_2500
380	GGGCTGGTTGAGAACTTGGCATTAAT	-5.97271	-4.435	-2.7974	-3.74663	-3.34799	-8	-8	-5.87904	-8	-8	59965	-5.97271	288	-3.54731	33555	-8	DMSO_2500
381	GTATTTCGATTATGGAGGGGTTTTAG	-4.67313	-8	-5.96771	-8	-8	-2.90653	-2.95688	-2.83228	-3.21697	-3.42761	10454	-4.67313	14598	-8	131	-2.95688	JQ1_2500
382	GGGGACGAGGCGGGGTGACAAGTGAT	-3.4067	-8	-8	-8	-8	-8	-4.94052	-8	-8	-8	99	-3.4067	80267.5		33946.5	-8
383	TTATACATTTTTGGACAATTAAGATA	-3.57488	-3.55893	-2.81847	-4.18828	-3.51487	-4.53218	-4.2873	-5.41003	-5.15131	-3.88586	247	-3.57488	273.5	-3.5369	2268	-4.53218	DMSO_2500_JQ1_2500
384	GGCATGGTGTGTGAGGTCGTATTGTC	-3.73366	-6.08113	-8	-8	-8	-3.30325	-2.88188	-3.0544	-2.90946	-2.85292	502	-3.73366	14625.2	-8	114	-2.90946	JQ1_2500
385	GAGGTGGGGGTAGTGCGGTGGAGGTA	-3.40804	-8	-8	-5.17205	-5.88049	-4.22349	-4.03351	-3.96699	-3.914	-3.71032	100	-3.40804	8967.5	-6.94024	1031	-3.96699	JQ1_2500
386	AGGAAGTTTTTGAGAATTATACCCTT	-3.81818	-4.69277	-3.94741	-4.05002	-3.61883	-3.12328	-2.94903	-3.38511	-2.82472	-3.07754	713.5	-3.81818	466.75	-3.99871	168	-3.07754	DMSO_2500_JQ1_2500
387	TTGGTGGGAGTGGACGGATACTACAT	-4.09342	-2.84501	-5.99989	-8	-8	-8	-8	-8	-8	-8	2058	-4.09342	9213	-6.99995	80267.5
388	CTGGATAAAGTTTTTTTTTCAGGTAC	-5.31629	-8	-2.8285	-6.52423	-4.54872	-4.87316	-4.31145	-4.45579	-5.16045	-4.83782	31375.5	-5.31629	4697.75	-5.53648	3400	-4.83782
389	TCGCGGTAGGTATTATTTTTATTCGG	-5.94468	-4.0847	-4.26503	-2.89872	-4.93273	-8	-8	-8	-8	-8	58742	-5.94468	545.25	-4.17487	80267.5		DMSO_2500
390	ATATCTGATAAAGTTCCTAGAATGTG	-3.41169	-6.12253	-6.07244	-3.68886	-5.75555	-4.46362	-4.48788	-4.13171	-4.18615	-4.54718	101	-3.41169	3580	-5.914	2076.5	-4.46362	JQ1_2500
391	GTAACTGGGGGCGTCGGCTAGGTGTT	-5.5925	-2.84577	-8	-5.50305	-4.24769	-8	-8	-8	-8	-8	43049	-5.5925	1348	-4.87537	80267.5		DMSO_2500
392	GAGGTGGTCAATGTGTAAAAGTGATA	-3.8362	-4.15079	-4.1664	-4.27749	-4.18384	-3.29219	-3.10725	-2.84646	-3.04947	-2.89816	769	-3.8362	562	-4.17512	144	-3.04947	DMSO_2500_JQ1_2500
393	CAGGGGGGAGCGTCAAAGTTACGGAA	-4.10859	-3.04053	-3.2188	-4.12413	-3.09236	-3.14346	-2.86668	-3.18482	-3.11004	-3.32992	2173	-4.10859	171	-3.15558	193	-3.14346	DMSO_2500_JQ1_2500
394	TAGTTTTGGATATTCATGCTGGGCTT	-3.59771	-3.59143	-4.01485	-4.35914	-3.85573	-3.28559	-2.97283	-2.87008	-3.0883	-2.86133	273	-3.59771	443.5	-3.93529	133	-2.97283	DMSO_2500_JQ1_2500
395	GGAGACGCCGCGGAGGAGATAAGACA	-5.15316	-3.76004	-3.12514	-2.94126	-2.83602	-5.6124	-8	-5.53225	-5.58951	-5.2019	25103	-5.15316	136.5	-3.0332	7229	-5.58951	DMSO_2500
396	ATAGTTTATGGGCTATGAATGCAAAT	-4.51231	-3.16315	-2.83201	-3.034	-3.8123	-4.12344	-4.3189	-3.87233	-4.30751	-4.00376	7200.5	-4.51231	148	-3.09857	1273.5	-4.12344	DMSO_2500_JQ1_2500
397	TATATTCCGGTAGCAGCTTTAACCAA	-3.41745	-8	-8	-8	-6.10233	-5.03261	-4.54487	-4.84651	-4.91874	-4.11487	103	-3.41745	14804.8	-8	3409	-4.84651
398	CTCGTCCGTGGTAGAATTGCTACTTA	-3.96496	-3.88826	-4.30698	-3.62992	-3.24911	-2.85043	-3.29183	-3.45652	-3.1084	-3.41247	1277	-3.96496	360.25	-3.75909	270	-3.29183	DMSO_2500_JQ1_2500
399	TAGGGGGGAGGTAAGAGTGCAGTGTT	-5.73383	-2.84641	-8	-8	-5.69485	-8	-8	-8	-8	-8	49513.5	-5.73383	8648	-6.84742	80267.5
400	GGAGGCGGTATGTGTTGGGGGTTGCT	-4.03419	-4.21565	-3.41192	-2.90249	-2.91887	-3.69904	-3.76101	-4.02812	-3.87686	-3.65667	1685	-4.03419	181	-3.1654	706	-3.76101	DMSO_2500_JQ1_2500
401	TGGACGTGTGTTAAATGTTACAGGTA	-3.42207	-5.60401	-4.56361	-3.87006	-5.24366	-3.36045	-3.4147	-3.02785	-3.12383	-3.16816	104	-3.42207	1178	-4.90364	207	-3.16816	DMSO_2500_JQ1_2500
402	TGGTCCAGTTGAAAACTCTCTTGAAT	-3.55629	-5.16828	-3.12819	-4.82094	-4.7282	-2.91717	-2.87348	-3.18055	-3.34273	-3.5645	223	-3.55629	1004.75	-4.77457	220	-3.18055	DMSO_2500_JQ1_2500
403	TGGCACTGTTGTGGTGTTGAGATTAT	-4.32663	-2.84696	-3.09182	-3.2244	-3.08447	-4.67074	-4.50327	-4.36493	-4.14413	-4.13244	4348	-4.32663	150.5	-3.08814	1863	-4.36493	DMSO_2500_JQ1_2500
404	CTTGGGGAGTAGTTATGAAGGGTCAT	-4.47394	-3.6931	-3.83076	-2.91977	-3.03217	-3.38805	-3.36254	-3.05163	-3.58396	-2.86735	6528	-4.47394	237	-3.36264	322	-3.36254	DMSO_2500_JQ1_2500
405	GAATAAGTTTCTACCCGACTCGTCTA	-4.17613	-3.24729	-5.16935	-4.655	-8	-2.85062	-3.34682	-3.17584	-3.31827	-3.01712	2731	-4.17613	1157.75	-4.91218	218	-3.17584	DMSO_2500_JQ1_2500
406	ATAGGGGGGAGGCGAGAAAGATGGCT	-4.48041	-3.41148	-2.8321	-3.23259	-2.91309	-8	-6.34421	-8	-5.85483	-8	6633.5	-4.48041	153	-3.07284	33555	-8	DMSO_2500
407	GAGACTATCAGGTGTCCCTGCAAGGG	-3.91075	-3.00705	-3.65914	-3.43116	-2.84134	-4.30889	-3.93175	-4.07173	-4.11738	-4.04856	1030	-3.91075	190	-3.21911	1232.5	-4.07173	DMSO_2500_JQ1_2500
408	GGAGGTTGGCGTCACTTGTTATACTT	-4.93928	-6.34438	-8	-8	-8	-2.85333	-3.46036	-3.08719	-3.43687	-3.40374	17733	-4.93928	14625.2	-8	360	-3.40374	JQ1_2500
409	TGCTTATGCACAATGTACCTCCAGGA	-4.77589	-2.85231	-3.52871	-3.18953	-2.99637	-6.07728	-8	-8	-8	-5.96668	12977.5	-4.77589	155	-3.09295	32743	-8	DMSO_2500
410	GGGATGATTTAGGTAAATGGGGTTGT	-5.4767	-5.0891	-4.15527	-4.90099	-2.84399	-6.04252	-8	-4.4293	-8	-8	38078.5	-5.4767	802.25	-4.52813	32743	-8	DMSO_2500
411	TAAATTTCGTTCGGGAACAAGGTTGG	-3.58961	-5.04335	-3.09339	-4.76836	-4.76211	-2.85479	-2.8863	-3.2178	-3.15673	-3.53958	262	-3.58961	995.75	-4.76524	189	-3.15673	DMSO_2500_JQ1_2500
412	TTTGATTATATTCGGTTATATGCCAT	-3.42666	-5.72459	-8	-8	-6.27843	-8	-6.5203	-6.18007	-8	-6.30911	106	-3.42666	10365.2	-7.13921	15597	-6.5203
413	GGGTTGACGGGTCATGTTTGTTAGCA	-3.7533	-2.86122	-3.78059	-3.87393	-3.11676	-3.12453	-3.64278	-3.16266	-3.04993	-3.47164	549	-3.7533	263.5	-3.44867	209	-3.16266	DMSO_2500_JQ1_2500
414	GATGTGGGAGTTGATATGAATGTTTT	-3.42814	-8	-8	-8	-8	-3.43622	-3.70306	-3.41939	-3.80581	-3.51504	107	-3.42814	80267.5		439	-3.51504	JQ1_2500
415	AGTCTAGACTTTATTGCAAGTCGATA	-3.4308	-5.02562	-4.63817	-4.75523	-5.29315	-4.34758	-3.86348	-4.07588	-4.30621	-4.05771	108	-3.4308	1074.25	-4.89042	1241.5	-4.07588	DMSO_2500_JQ1_2500
416	TGCTCCTTTTAATCTTTAAGGGGATA	-3.82886	-6.21944	-8	-8	-8	-3.0207	-3.16725	-3.00614	-3.14001	-2.8772	747	-3.82886	14625.2	-8	147	-3.0207	JQ1_2500
417	GGGTGGGAGTCTTTGTTAGTAGTGGT	-3.88587	-4.55432	-3.9389	-4.12847	-3.63333	-3.14646	-2.9396	-3.37389	-2.86258	-3.10629	922.5	-3.88587	486.5	-4.03369	178	-3.10629	DMSO_2500_JQ1_2500
418	TGTGGGAGATGTGAGGACAATGGCAT	-4.67898	-2.8631	-4.07403	-3.64715	-3.89015	-4.21149	-5.17788	-4.76324	-5.71861	-5.29207	10581.5	-4.67898	370.5	-3.76865	4868	-5.17788	DMSO_2500
419	GGGGTGGGAGAATTCGATTGCACTGA	-4.51432	-3.8161	-4.2541	-3.32025	-2.84954	-4.62117	-4.1091	-4.70617	-4.50724	-4.37765	7244.5	-4.51432	297	-3.56818	2259.5	-4.50724	DMSO_2500_JQ1_2500
420	GCCTAAACCAGAATGAGGATGTTCAT	-4.33322	-4.20765	-4.40969	-2.92452	-5.2305	-8	-8	-5.83328	-8	-8	4444	-4.33322	622	-4.30867	33555	-8	DMSO_2500
421	AAGTAGTGGGAGGCCAGGTCGTGTCA	-5.35641	-4.0772	-2.84304	-6.34814	-4.3611	-6.37831	-8	-8	-8	-8	33089	-5.35641	600.25	-4.21915	33555	-8	DMSO_2500
422	CAACAAGGTAGTGGCTAGAGATTTAA	-3.83283	-3.85913	-4.08976	-3.5211	-4.32258	-3.28402	-3.31836	-2.87407	-3.02773	-3.56748	760	-3.83283	452.25	-3.97444	278	-3.28402	DMSO_2500_JQ1_2500
423	CCAAGTGGGGTCGAGATAAGTGTATG	-3.93821	-2.86351	-3.6619	-3.00336	-3.06602	-3.88416	-4.32233	-4.17766	-3.89428	-4.2292	1147	-3.93821	133.5	-3.03469	1426	-4.17766	DMSO_2500_JQ1_2500
424	GGAGACAGTCTTTTGTAAGTAGTTTT	-3.43455	-8	-6.51178	-8	-8	-3.56252	-3.47694	-3.56728	-3.38663	-3.26277	109	-3.43455	14598	-8	405	-3.47694	JQ1_2500
425	TCAAGTTTTCGTCTTGTGTTGGGAAG	-3.59419	-8	-8	-8	-8	-3.21775	-2.88371	-3.24759	-3.20447	-2.9691	269	-3.59419	80267.5		221	-3.20447	JQ1_2500
426	TATGTCTATGTATAAGCCGGTTGCAA	-3.43792	-8	-8	-6.52423	-6.10233	-3.52808	-3.61222	-3.64604	-3.68057	-3.30358	110	-3.43792	11664.8	-7.26212	533	-3.61222	JQ1_2500
427	CATATGAGAATTGTGGCATTATTCGG	-3.84194	-3.22561	-2.84334	-3.52761	-3.12921	-3.58651	-3.52008	-3.44866	-3.52101	-3.66526	784	-3.84194	174	-3.17741	458	-3.52101	DMSO_2500_JQ1_2500
428	AAAGGATAATGGGTCAGGGCGATGTA	-4.22092	-5.74232	-5.21075	-4.98642	-4.37988	-3.1696	-3.24933	-2.87543	-3.09627	-3.13429	3165.5	-4.22092	1341.75	-5.09858	189	-3.13429	DMSO_2500_JQ1_2500
429	AATTAACACATAGACGGTTTGGGATT	-4.71743	-2.89305	-4.12662	-3.73731	-4.00465	-4.19126	-5.24155	-4.95822	-5.92946	-5.22993	11484.5	-4.71743	417.5	-3.87098	5174	-5.22993	DMSO_2500
430	GGAGGGTGAAAGCGTCATGGGAGGAT	-4.06137	-3.56925	-4.03647	-4.04893	-2.85696	-4.26605	-4.22199	-5.22049	-4.70061	-3.97105	1864	-4.06137	376	-3.80286	1573	-4.26605	DMSO_2500_JQ1_2500
431	AAGGCATAGGGGATGAATTGAAATAT	-3.43826	-8	-8	-8	-8	-8	-8	-5.81209	-8	-6.16298	111	-3.43826	80267.5		32743	-8
432	AAGTGTGGAGAAACGGTTCGTGCTTA	-4.54565	-3.72895	-3.72467	-2.94382	-4.37534	-4.02936	-4.49705	-4.81625	-4.60083	-5.30051	7837.5	-4.54565	347.5	-3.72681	2535.5	-4.60083	DMSO_2500
433	GAGTTACTTGGATCTCTCAACAGTCA	-4.4132	-8	-8	-8	-8	-4.1386	-3.88281	-3.52036	-2.89111	-4.08225	5550	-4.4132	80267.5		867	-3.88281	JQ1_2500
434	GATCGAGAGAAGCATGTTTGATTTGA	-3.63452	-6.27743	-5.96771	-8	-6.10233	-3.09343	-2.90188	-3.06184	-3.13558	-3.08848	319	-3.63452	5174.25	-6.18988	172	-3.08848	JQ1_2500
435	GGTGGGAATTTTTTGTCCTTTTTTGA	-3.57396	-3.57846	-2.87132	-4.23812	-3.54859	-4.54262	-4.47694	-5.06985	-4.94889	-3.94512	244.5	-3.57396	282	-3.56352	2302.5	-4.54262	DMSO_2500_JQ1_2500
436	TGCGGGGTTGAGCGGTATTATGGTGT	-4.31247	-6.12253	-8	-8	-8	-2.88502	-3.80367	-3.0404	-3.2319	-3.49646	4164	-4.31247	14625.2	-8	233	-3.2319	JQ1_2500
437	TGAGGGGGAGCGGGGCCAGGTTTGTT	-3.59698	-8	-6.41487	-6.42732	-8	-2.91467	-3.0614	-3.05174	-3.03817	-2.90121	270	-3.59698	11257.5	-7.21366	143	-3.03817	JQ1_2500
438	TGCTGGGTGGTAGAAGGGCCGGTAGG	-4.36776	-4.30695	-4.0623	-5.25706	-2.86928	-5.04588	-5.36648	-6.35616	-5.92946	-5.68586	4924	-4.36776	551.25	-4.18462	7795	-5.68586	DMSO_2500
439	AGCAGTTATTGTCAGGCTGTTTTAGG	-4.66879	-3.37341	-3.09915	-2.95206	-2.95731	-4.74653	-6.27726	-4.29798	-4.63389	-4.01907	10351	-4.66879	139	-3.02823	2656.5	-4.63389	DMSO_2500
440	TTGAATACGGCGGTTAAGGGTGGTGA	-3.6711	-8	-8	-6.2812	-8	-3.27892	-3.18897	-3.25971	-2.90395	-3.21716	387	-3.6711	14598	-8	236	-3.21716	JQ1_2500
441	AATTCTACTAGCTGTAAATGGGGGCT	-3.909	-3.25861	-2.8859	-3.58848	-3.18846	-3.62806	-3.57176	-3.46212	-3.59564	-3.71449	1023	-3.909	184	-3.22354	525	-3.59564	DMSO_2500_JQ1_2500
442	AGGAGGTGGAGAATAGGATTAGCTTA	-5.08061	-4.39174	-3.35138	-8	-2.90499	-6.25338	-8	-5.16583	-8	-8	22438.5	-5.08061	449.25	-3.87156	32743	-8	DMSO_2500
443	TTGTTGTATGAAGGGTGGTGTTATTC	-3.44388	-8	-8	-8	-8	-4.6038	-4.36269	-4.19131	-4.71694	-4.15377	114	-3.44388	80267.5		1840.5	-4.36269	JQ1_2500
444	GTTTTTCTACGGACATCTCATGGGTT	-3.88422	-4.20713	-4.23704	-4.18678	-4.20532	-3.16635	-2.90548	-3.0072	-3.40401	-3.05215	915	-3.88422	566.75	-4.20622	156	-3.05215	DMSO_2500_JQ1_2500
445	GAAGGAGTGAGCGGGGGAATAAAGTT	-3.44405	-6.27743	-5.99989	-6.17205	-5.67637	-4.1941	-4.41993	-4.41003	-4.85942	-4.30824	115	-3.44405	4406	-6.08597	1976.5	-4.41003	JQ1_2500
446	GGTTCTGAATAGAGAAAGTGGGAGTA	-4.28726	-2.91349	-3.08401	-3.09703	-3.48615	-5.95235	-8	-5.50084	-5.75337	-8	3864	-4.28726	143	-3.09052	10022.5	-5.95235	DMSO_2500
447	ACGTCTTTTGATGCAGTTAGCGCCTG	-4.76319	-3.73496	-2.89195	-3.2521	-3.07471	-5.90119	-5.82133	-4.88146	-4.81971	-5.96668	12642.5	-4.76319	172	-3.16341	8627	-5.82133	DMSO_2500
448	TTGGTTGCATAGTATGGATCCATGTA	-3.56075	-4.60139	-4.16985	-3.55868	-4.26841	-3.15538	-3.31179	-3.19449	-3.13306	-2.91683	226	-3.56075	582.75	-4.21913	197	-3.15538	DMSO_2500_JQ1_2500
449	AGTGTAGGGTAACGGGAGCAAGAGTG	-3.44516	-8	-8	-8	-8	-3.53477	-3.7148	-3.27367	-3.593	-3.3736	116	-3.44516	80267.5		466	-3.53477	JQ1_2500
450	TAGACAGGGACTGCTTTTTTGTAAAA	-4.69243	-3.82696	-3.7424	-2.95904	-4.33642	-4.08422	-4.57829	-4.88146	-4.61771	-4.93989	10893.5	-4.69243	368.5	-3.78468	2601.5	-4.61771	DMSO_2500
451	TTGGTAATTTCTTGCTCAGGTTTTCT	-3.44594	-8	-8	-8	-8	-3.90849	-3.97966	-3.67658	-4.0308	-3.52349	117	-3.44594	80267.5		897	-3.90849	JQ1_2500
452	CTGGTTATTTTCGTGATGTACGTTTT	-4.22972	-4.82586	-4.05808	-4.41197	-4.61883	-3.05865	-2.91062	-3.0141	-3.46102	-3.35972	3240	-4.22972	792.25	-4.5154	149	-3.05865	DMSO_2500_JQ1_2500
453	TAATTTCGCGCTTGAGGATGGACTAT	-4.10465	-8	-5.90972	-8	-5.9774	-2.901	-3.78231	-3.37058	-3.18132	-8	2144.5	-4.10465	9220.5	-6.9887	342	-3.37058	JQ1_2500
454	GGGGACGGGTGACGGATGTGCAGTTG	-5.4767	-2.92735	-3.11219	-3.88725	-3.00631	-8	-8	-8	-5.5538	-8	38078.5	-5.4767	145	-3.05925	33555	-8	DMSO_2500
455	GTGCAAGAGTCGATCAGTTAGAGTAT	-4.13302	-8	-8	-8	-8	-3.1281	-3.33582	-3.10872	-2.93251	-3.03223	2376	-4.13302	80267.5		189	-3.10872	JQ1_2500
456	GGGGACGCGAGTCGGCGAATAGGGGC	-3.44948	-8	-8	-8	-8	-3.58873	-3.75556	-3.49752	-3.71761	-3.42059	118	-3.44948	80267.5		509	-3.58873	JQ1_2500
457	GTTGTGAATTGATCGTGTCATCAATA	-4.73216	-2.92999	-3.82336	-3.46743	-4.43229	-8	-5.94627	-8	-8	-5.34532	11845.5	-4.73216	323	-3.64539	33946.5	-8	DMSO_2500
458	TATTCGGGGGAGCGGTAGGTCGTGAA	-4.12678	-8	-8	-8	-8	-3.09411	-2.91225	-3.3378	-3.31384	-3.11365	2318.5	-4.12678	80267.5		183	-3.11365	JQ1_2500
459	TTTTTCTTACTGTTACATGACCAGGA	-4.19892	-5.1182	-6.07244	-6.34814	-4.99967	-3.24536	-3.13743	-2.95559	-3.25771	-2.9204	2953	-4.19892	2903.75	-5.59532	191	-3.13743	JQ1_2500
460	AGTCCTGGTCTGAATTAACTGCAGGG	-4.97854	-3.05142	-4.85376	-4.70799	-3.38153	-2.90286	-3.03192	-3.03428	-4.73738	-3.99021	18998.5	-4.97854	566.25	-4.04476	156	-3.03428	DMSO_2500_JQ1_2500
461	TAGGAGTGGGAGGCGTGTCTGGGCTA	-3.52534	-6.52047	-5.81281	-5.60778	-5.94263	-3.14731	-3.03118	-2.9659	-2.93396	-3.23996	182	-3.52534	3261.75	-5.87772	148	-3.03118	JQ1_2500
462	GGGGGAATTCATGCGGGGGAGGTTCA	-4.48888	-2.9327	-3.82291	-3.0676	-4.50269	-4.89879	-4.80014	-5.15659	-5.23595	-4.62247	6763.5	-4.48888	259	-3.44526	3605.5	-4.89879	DMSO_2500
463	TTTACTTATGGTAACGTTCTCGACTC	-3.44983	-5.49928	-5.10524	-5.35544	-4.70633	-3.06375	-3.23457	-3.0691	-3.13128	-3.06414	119	-3.44983	1557.5	-5.23034	176	-3.0691	DMSO_2500_JQ1_2500
464	GCCGGTCCGCGGTGGCTGACGCCGGA	-4.85654	-4.35835	-3.99392	-5.06939	-5.6416	-3.73536	-3.8377	-3.52987	-3.44659	-2.92429	15190.5	-4.85654	952.5	-4.71387	475	-3.52987	DMSO_2500_JQ1_2500
465	CTGAGACCGTCAAGTGAAATGGGTAC	-5.78707	-3.57156	-2.94678	-4.01672	-3.54953	-8	-8	-8	-8	-8	51834	-5.78707	281.5	-3.56055	80267.5		DMSO_2500
466	TGGGGGGGGATCGGTCGCAAGGAGTA	-4.63292	-4.5485	-3.32787	-5.12197	-3.81329	-3.27144	-3.49438	-3.43551	-3.20626	-2.9348	9559	-4.63292	582.5	-4.18089	272	-3.27144	DMSO_2500_JQ1_2500
467	ATTGGGCACGTCCACGAAACGAAAGG	-4.26856	-2.9336	-3.45918	-4.45052	-3.14329	-4.71713	-5.2473	-5.40191	-4.64928	-5.182	3674	-4.26856	214.5	-3.30124	4942.5	-5.182	DMSO_2500
468	GTACTGTTTCGTATTGATGAAAAGTT	-3.46002	-4.52703	-4.29759	-4.04459	-5.21773	-3.19334	-2.97611	-2.93472	-3.4613	-2.99221	127	-3.46002	683	-4.41231	135	-2.99221	DMSO_2500_JQ1_2500
469	AGCGATAAGATGGAGGTTATGGAGTT	-4.09649	-2.97245	-3.19575	-2.98831	-2.97007	-4.77625	-4.73142	-4.6856	-4.24093	-3.91117	2077.5	-4.09649	129	-2.98038	2810	-4.6856	DMSO_2500
470	GAGTAGGGGTCCTGTTGTGTCGTTCT	-4.28607	-3.60878	-4.15384	-4.08333	-2.92036	-3.50811	-3.64221	-3.3625	-3.52968	-4.2522	3853	-4.28607	405	-3.84605	469	-3.52968	DMSO_2500_JQ1_2500
471	GGGTTATTTCATATCATAAGCATATA	-3.45052	-8	-8	-8	-8	-8	-8	-5.67191	-8	-6.16298	120	-3.45052	80267.5		32743	-8
472	GGGGACGGGCGTAGGAGACAATAGGA	-3.82886	-2.93673	-4.09639	-3.47087	-3.45376	-5.42407	-5.82133	-5.15659	-5.23049	-5.14475	747	-3.82886	260.5	-3.46231	5153	-5.23049	DMSO_2500
473	TCGGAAGGAGGAAGTTCAGCGTAATG	-4.93928	-3.49824	-3.10728	-2.98951	-3.32314	-5.67934	-8	-8	-8	-5.25989	17733	-4.93928	186	-3.21521	32743	-8	DMSO_2500
474	GGGTGGGTATATGGTACGCGATAGTA	-3.4507	-8	-8	-8	-8	-3.06512	-3.11598	-3.04099	-3.10258	-3.15976	121	-3.4507	80267.5		163	-3.10258	JQ1_2500
475	GTTTGTGGTCGTCGGGGTCTCATGGA	-6.00267	-3.55	-4.76553	-5.13507	-2.92432	-8	-8	-8	-8	-8	61236.5	-6.00267	622	-4.15777	80267.5		DMSO_2500
476	GAGGGGGGATAGTCTGTACGGTTATA	-3.78238	-4.59361	-4.88339	-3.47193	-3.90828	-3.39311	-3.25067	-3.27409	-2.94437	-3.03412	614	-3.78238	619	-4.25095	251	-3.25067	DMSO_2500_JQ1_2500
477	AAAGGTGGATGTTTAGTGCTGTTCCG	-3.95373	-3.59606	-2.95911	-3.68586	-3.08326	-3.39672	-3.54246	-3.39577	-3.44117	-3.52764	1214.5	-3.95373	219.5	-3.33966	387	-3.44117	DMSO_2500_JQ1_2500
478	TCGATGTTTCCAAGTTGGTTGTTGGT	-3.45148	-4.90504	-3.8953	-4.48581	-4.70055	-5.35029	-4.37031	-4.48693	-3.9161	-4.44105	122	-3.45148	858.5	-4.59318	2062	-4.44105	DMSO_2500_JQ1_2500
479	CACGTTCCTTCCTTTGTTCCTACAAT	-3.73	-5.84377	-6.07244	-6.01235	-8	-3.06929	-3.29299	-2.94127	-3.32835	-3.04208	493	-3.73	4137	-6.0424	159	-3.06929	JQ1_2500
480	CTTTGTTCTGTTGGGTGTTATCATTA	-5.03821	-2.93792	-4.64549	-4.35105	-8	-8	-8	-8	-5.13795	-8	20994.5	-5.03821	764.75	-4.49827	33555	-8	DMSO_2500
481	GTGTTATACGAATGTAATAGGGTTTA	-3.52866	-8	-8	-8	-8	-3.07426	-2.97909	-3.06776	-3.05382	-2.93737	186	-3.52866	80267.5		148	-3.05382	JQ1_2500
482	CGGATTTCGTTGATGTTATCATTTAC	-3.65395	-8	-8	-6.52423	-6.35761	-2.95221	-2.94511	-3.02917	-2.953	-2.97377	350.5	-3.65395	11664.8	-7.26212	127	-2.953	JQ1_2500
483	CGATAGAAAGATCTTTGTGGCCATTG	-4.67313	-2.93877	-3.08902	-3.19596	-3.34116	-4.29314	-4.44202	-4.18639	-5.58951	-4.40277	10454	-4.67313	164	-3.14249	1968	-4.40277	DMSO_2500_JQ1_2500
484	GGAGCGGAGAGAATATGTCACAGGTT	-4.92608	-3.15498	-2.9819	-3.41213	-3.08521	-8	-8	-8	-8	-8	17286.5	-4.92608	158.5	-3.12009	80267.5		DMSO_2500
485	TTGAAATCTCCCGGCGGATCACGGAC	-4.28488	-5.44129	-5.02748	-8	-6.01518	-3.66148	-3.56353	-2.94493	-3.38377	-8	3840	-4.28488	2898	-5.72823	478	-3.56353	JQ1_2500
486	AAATATTATGGATTCGTTTAACGCTA	-3.4549	-8	-8	-8	-8	-3.30016	-3.26672	-3.26449	-3.31312	-3.29316	123	-3.4549	80267.5		276	-3.29316	JQ1_2500
487	AAAAGGTTTGTCGAGAAGTTAAGGCA	-3.61388	-8	-8	-8	-6.35761	-3.09007	-3.05925	-3.14584	-3.17244	-2.95094	295	-3.61388	14804.8	-8	167	-3.09007	JQ1_2500
488	TGTGACAAAATGGTAATGGTTATGGG	-3.45648	-5.53146	-5.23877	-5.40202	-5.75555	-3.97092	-4.10034	-4.24389	-3.68072	-4.55629	124	-3.45648	1990.5	-5.46674	1220	-4.10034	DMSO_2500_JQ1_2500
489	GGTTTAATTTTTGATCTGATTTTAGG	-3.81981	-3.62065	-4.06812	-4.19484	-4.49667	-3.0916	-2.93405	-3.17594	-3.26253	-3.24848	719	-3.81981	531	-4.13148	219	-3.17594	DMSO_2500_JQ1_2500
490	GCCGTCTGGGGCTCAGAGGATCTAAG	-3.87119	-2.94829	-3.758	-3.48811	-3.44507	-3.10907	-3.27832	-3.40612	-3.16641	-3.45165	867	-3.87119	262	-3.46659	264	-3.27832	DMSO_2500_JQ1_2500
491	TAGGGGGGGGTTGGTTGTAGGAATGC	-3.86189	-3.41317	-3.4316	-3.22088	-2.9419	-3.21535	-3.06344	-3.00928	-3.2009	-3.25213	843	-3.86189	208	-3.31702	220	-3.2009	DMSO_2500_JQ1_2500
492	TTTCGGTGGGATTGCAGGATTTGTTT	-4.05224	-6.34438	-5.88339	-6.17205	-6.10233	-3.31193	-3.62322	-2.97034	-3.23854	-2.95129	1813.5	-4.05224	4620.75	-6.13719	236	-3.23854	JQ1_2500
493	GAAAATGGCAGAATTCGGAAGGGTAA	-3.45657	-8	-8	-6.2232	-8	-3.77445	-3.50725	-4.68099	-5.02299	-6.00808	125	-3.45657	14598	-8	2794.5	-4.68099
494	TTGAATAAACATAGAATCACGTTTCC	-4.52555	-8	-6.41487	-6.0849	-8	-3.24809	-3.17827	-3.31621	-2.96482	-3.41779	7466	-4.52555	11257.5	-7.20743	255	-3.24809	JQ1_2500
495	AAAAACTTGTTTGGACTCTCGCGAGG	-5.15757	-3.12192	-4.94948	-4.69013	-3.42513	-2.9408	-3.10229	-3.08096	-4.65071	-4.07662	25256	-5.15757	566	-4.05763	181	-3.10229	DMSO_2500_JQ1_2500
496	GAGGGGGGGAAGTCTTCATGTTGGTA	-4.45772	-3.75779	-3.67561	-3.70849	-2.96256	-4.69707	-4.60914	-4.63876	-5.87831	-4.68793	6241.5	-4.45772	332	-3.69205	2817	-4.68793	DMSO_2500
497	GAGGAGTTACTCTACAAGGCGCGTCA	-4.09687	-3.00762	-3.21648	-3.01335	-3.00208	-4.93898	-4.72442	-4.81416	-4.28049	-3.98524	2081.5	-4.09687	135.5	-3.01049	2912	-4.72442	DMSO_2500
498	GGGACGGGATTAAGTAGTCATTTTGG	-4.19359	-4.86008	-4.36487	-4.29124	-4.06981	-3.062	-3.23424	-2.95862	-2.97652	-3.23407	2896.5	-4.19359	637	-4.32806	151	-3.062	DMSO_2500_JQ1_2500
499	CGATATGTACGGGCAAATGTGCTTCT	-3.80323	-3.48185	-3.00632	-3.26226	-3.52535	-4.09426	-3.4795	-3.35306	-3.12167	-4.00548	668	-3.80323	221	-3.37205	410	-3.4795	DMSO_2500_JQ1_2500
500	TTTGCGTTCGTTTGGCTCACTATTCC	-4.25504	-2.95993	-4.23245	-4.09651	-4.12869	-6.31137	-4.35595	-5.04089	-8	-8	3533	-4.25504	537.75	-4.1126	17324	-6.31137	DMSO_2500
501	TTAGCTGCCAGCTGAGCCGACGTACT	-3.46207	-8	-8	-8	-8	-4.40288	-4.0258	-3.75013	-4.44073	-3.65725	128	-3.46207	80267.5		1072.5	-4.0258	JQ1_2500
502	AATTCACGTGTAGATGTCTTGCCTTA	-4.87929	-3.09205	-5.02041	-4.67605	-3.42635	-2.95657	-3.05873	-3.05927	-4.64222	-4.07866	15847.5	-4.87929	563.75	-4.0512	171	-3.05927	DMSO_2500_JQ1_2500
503	GTTAGTATTGGTTTTACTTTCATAAG	-5.94468	-2.96197	-8	-8	-8	-8	-4.74761	-5.93019	-5.70222	-8	58742	-5.94468	14625.2	-8	9575	-5.93019
504	TATGTCCTGGTTTACAAAGCACCCTG	-4.44465	-3.14986	-3.02535	-3.10864	-3.56256	-3.75369	-4.07392	-3.90745	-4.16045	-4.12442	6013	-4.44465	154	-3.12925	1167.5	-4.07392	DMSO_2500_JQ1_2500
505	GATGTGGGAGAGACTGGTTAAGAGAT	-3.66507	-4.58345	-3.09455	-3.886	-4.17634	-2.96059	-3.02023	-3.11126	-3.28416	-3.00569	375	-3.66507	492	-4.03117	146	-3.02023	DMSO_2500_JQ1_2500
506	TTTTGGAGTGATACCTGATATTTATT	-3.46458	-8	-8	-8	-6.27843	-5.5654	-5.0579	-4.81209	-5.70222	-4.91817	129	-3.46458	14804.8	-8	4286.5	-5.0579
507	CAGGATGGGAGCGGGATGTCTGCTAA	-4.99651	-4.23491	-4.46062	-3.10519	-2.98951	-8	-8	-5.14754	-8	-5.41701	19595	-4.99651	362	-3.67005	32743	-8	DMSO_2500
508	GAGAAGTTCGGATTCATAATAATATT	-3.46566	-8	-8	-8	-8	-5.01659	-4.85285	-5.26508	-5.01964	-5.61014	130	-3.46566	80267.5		4145	-5.01964
509	GAGGGGGCGATAATGCAAGAGCTGTT	-4.35922	-4.21727	-3.86488	-5.38593	-5.51251	-3.31504	-2.95486	-3.05063	-3.0188	-2.99735	4800.5	-4.35922	1197.25	-4.8016	137	-3.0188	DMSO_2500_JQ1_2500
510	GAGGCAGGAAAGACACCCTTCAAGTA	-4.86777	-3.67135	-3.59677	-3.03284	-3.57428	-5.98037	-6.34421	-8	-8	-8	15508.5	-4.86777	301.5	-3.58552	33555	-8	DMSO_2500
511	GCAGGGGGGAGAGGAGCAGGAAATGT	-4.30932	-2.97507	-3.16591	-3.18275	-3.56536	-5.67934	-8	-5.77258	-8	-8	4120.5	-4.30932	174	-3.17433	32743	-8	DMSO_2500
512	TGAAAATGTTTTGTTAGGATGTAAGG	-3.46584	-3.32388	-3.28925	-3.47279	-3.32298	-4.15344	-4.08255	-4.05368	-3.91138	-3.83929	131	-3.46584	213	-3.32343	1188	-4.05368	DMSO_2500_JQ1_2500
513	AACATTTGGTTGTCCGGGAAGTCTTA	-3.71583	-5.20871	-4.94652	-3.34974	-4.28868	-2.96251	-3.52052	-3.46826	-3.29852	-3.37989	465.5	-3.71583	893.75	-4.6176	342	-3.37989	DMSO_2500_JQ1_2500
514	ATGTTGGGAGTCGAGTGAGAGGCTTT	-3.53401	-8	-8	-8	-8	-3.20542	-3.18675	-3.22347	-3.29473	-2.97493	191	-3.53401	80267.5		227	-3.20542	JQ1_2500
515	GTTGTATATACTTGAATCTTGAGTGA	-3.46629	-8	-8	-8	-8	-4.28315	-4.30479	-4.33017	-4.39798	-4.4387	132	-3.46629	80267.5		1778	-4.33017	JQ1_2500
516	TAAGACCAGAATTTCCGTGAGGGTCA	-3.61211	-8	-6.21075	-8	-8	-2.96709	-3.26059	-3.16864	-3.12024	-3.1354	292	-3.61211	14598	-8	190	-3.1354	JQ1_2500
517	TTCGGTTGGGAGAGGGCTTATTTAGA	-3.81414	-8	-8	-8	-8	-3.06812	-3.25566	-2.97067	-3.29291	-3.27843	701.5	-3.81414	80267.5		255	-3.25566	JQ1_2500
518	TAAGCGGGTGGGTCCTTAACGTTCAT	-3.81555	-3.37048	-3.34981	-3.04545	-3.20318	-3.76943	-3.59088	-3.71353	-3.53022	-4.2781	708	-3.81555	201	-3.2765	663	-3.71353	DMSO_2500_JQ1_2500
519	GCGGTAGTCATCAACGATTGGGAAAC	-4.71743	-2.99367	-4.79787	-4.97401	-3.6028	-8	-8	-8	-8	-8	11484.5	-4.71743	655.5	-4.20033	80267.5		DMSO_2500
520	ATAGGATCTTATGTGGCGACGTAGTG	-5.02495	-6.52047	-8	-8	-8	-5.57668	-8	-5.57801	-2.99257	-4.95886	20551	-5.02495	14625.2	-8	7119.5	-5.57668
521	TATAGTCAGGTTTGTCTTGGACCCTA	-4.05608	-8	-8	-8	-8	-3.33404	-3.10733	-3.04419	-3.37188	-2.97606	1838.5	-4.05608	80267.5		178	-3.10733	JQ1_2500
522	GGAGACTGAGGGTTATGATCTGTTGA	-3.46692	-8	-8	-8	-8	-3.95808	-3.86015	-3.88781	-4.09655	-3.75961	133	-3.46692	80267.5		891	-3.88781	JQ1_2500
523	GACAGTGATGGAGATGAAGCCCTTGT	-4.18125	-4.83027	-3.04056	-4.58347	-4.97022	-3.21505	-3.01746	-3.10574	-3.29726	-3.33765	2780.5	-4.18125	902.25	-4.70687	235	-3.21505	DMSO_2500_JQ1_2500
524	TGGATAATAGCAGCTTGGGATATCAA	-3.46738	-8	-8	-8	-8	-4.50519	-4.81916	-8	-5.17454	-4.68379	134	-3.46738	80267.5		3276.5	-4.81916
525	GGTACGGTGGGATTGCGACTTGGTGA	-5.28548	-3.13379	-4.99326	-4.70141	-3.46097	-2.97925	-3.10679	-3.06575	-4.74797	-4.02898	30121.5	-5.28548	578	-4.08119	176	-3.10679	DMSO_2500_JQ1_2500
526	ACGTGGGGATAGGGGGAATTGGTATT	-3.64966	-4.60401	-4.2541	-3.61803	-4.33725	-3.194	-3.40394	-3.25769	-3.14609	-2.99125	343	-3.64966	628.75	-4.29567	215	-3.194	DMSO_2500_JQ1_2500
527	AATTTAGGGTATGTTTCTATCTAAGA	-4.18172	-3.77442	-4.2553	-3.07253	-3.48475	-5.12708	-5.72442	-5.71934	-8	-6.22993	2786	-4.18172	318.75	-3.62958	8033	-5.72442	DMSO_2500
528	ATTGGTTGCTTTACCTATAAATGTGG	-3.47019	-8	-5.83508	-8	-6.05658	-3.90702	-4.09952	-3.9437	-4.1486	-4.06458	135	-3.47019	9452.5	-7.02829	1157	-4.06458	JQ1_2500
529	TACAAAGTTCATATGTGTGGTCACTA	-3.76931	-4.14755	-3.04751	-3.86361	-4.32418	-3.00077	-3.00136	-3.18399	-3.38007	-3.11934	586	-3.76931	464	-4.00558	184	-3.11934	DMSO_2500_JQ1_2500
530	AGTGCAATCCATTCCAGGGCGTATGG	-4.98148	-3.00688	-3.22577	-3.08329	-4.16952	-8	-8	-8	-8	-8	19091.5	-4.98148	163	-3.15453	80267.5		DMSO_2500
531	GAGTGTGGGGGAGTTGGCGTGGGAGA	-3.55485	-8	-8	-6.2812	-8	-3.17838	-2.97704	-3.5744	-3.32924	-3.5617	220	-3.55485	14598	-8	304	-3.32924	JQ1_2500
532	CAGGTGGGGTTTCGTTTAATCCATTT	-4.52246	-8	-8	-8	-8	-3.5145	-3.57569	-4.0043	-3.78005	-2.99646	7402.5	-4.52246	80267.5		489	-3.57569	JQ1_2500
533	CGGTGGGAGTTCTAAGTACGGTACTT	-5.34946	-4.11907	-4.14117	-3.07576	-3.05062	-5.79474	-5.94627	-6.28921	-5.50011	-6.05383	32795.5	-5.34946	331.5	-3.59741	9546	-5.94627	DMSO_2500
534	TAGTAAGGTGTTGATAAGTAGTGAAT	-3.47284	-8	-8	-8	-8	-4.51598	-4.20067	-4.64576	-4.44073	-4.44937	136	-3.47284	80267.5		2094.5	-4.44937	JQ1_2500
535	TTGATATGTCTGAGTTTTTGTTTGTA	-4.10036	-4.88953	-8	-8	-5.59418	-2.98261	-3.01153	-3.07444	-3.02296	-3.12812	2107.5	-4.10036	8516.25	-6.79709	143	-3.02296	JQ1_2500
536	AATTCTTCTGAAATAATGTTATCGTA	-4.19119	-3.42687	-3.65204	-3.07809	-3.64902	-4.03655	-4.56726	-4.53008	-4.21034	-4.26693	2871	-4.19119	277.5	-3.53794	1615	-4.26693	DMSO_2500_JQ1_2500
537	CCTTTGGATCTTTGTTACAAGACTTA	-5.24571	-6.16828	-3.05238	-5.50305	-4.35329	-8	-8	-8	-8	-8	28582	-5.24571	1384.25	-4.92817	80267.5		DMSO_2500
538	TTAGCTAAGCTCGTCCCGTTGAGATG	-3.47357	-8	-8	-8	-8	-3.60992	-3.58808	-3.54391	-3.71777	-3.32341	137	-3.47357	80267.5		506	-3.58808	JQ1_2500
539	CTGTAGTGAGACTGGTCATTTGGAGT	-3.6009	-5.30961	-8	-8	-6.05658	-3.31467	-2.98387	-3.0118	-3.06177	-3.15499	277	-3.6009	9479.75	-7.02829	151	-3.06177	JQ1_2500
540	TTAAACAGTTATTTTCTCATCTGTAA	-4.41721	-8	-8	-8	-8	-3.69168	-4.93203	-3.83589	-3.02265	-4.35294	5610	-4.41721	80267.5		827	-3.83589	JQ1_2500
541	TTGCGGGGCGGGACAAAGCAGCTGAT	-4.20432	-3.08094	-3.22949	-3.36557	-3.04751	-3.29302	-3.15392	-3.70877	-3.12104	-3.54374	3009.5	-4.20432	168	-3.15522	286	-3.29302	DMSO_2500_JQ1_2500
542	GGGGTGGATCGCCTTGTGAATGAGAT	-3.47781	-6.04335	-8	-8	-8	-4.05782	-4.3989	-4.36052	-4.29599	-4.09959	139	-3.47781	14625.2	-8	1682.5	-4.29599	JQ1_2500
543	GGCGGTGTGGGAAGTCATGCGATGGA	-6.24571	-8	-8	-8	-3.04785	-8	-8	-8	-8	-8	71354.5	-6.24571	14804.8	-8	80267.5
544	GCGATGGGTGGGCGAGATCTTGTTGT	-4.99044	-3.03012	-5.96771	-8	-6.27843	-6.4575	-8	-8	-5.98745	-8	19378	-4.99044	4864.25	-6.12307	32743	-8
545	GCACGCCGAAGCTGTGTTGGGCTTAC	-5.18501	-4.66464	-3.90999	-3.48581	-4.98103	-5.98037	-3.65757	-2.99481	-3.60108	-3.43753	26307	-5.18501	639.25	-4.28732	531.5	-3.60108	DMSO_2500_JQ1_2500
546	CTGGTTACGACGGATGAGGCCCTGTA	-5.09189	-3.14225	-5.10524	-4.72662	-3.51238	-2.99681	-3.14127	-3.11728	-4.80317	-4.14297	22853	-5.09189	596.75	-4.1195	196	-3.14127	DMSO_2500_JQ1_2500
547	GGGTGGGGGAGTATGTTGGGGACGAA	-4.75963	-3.66616	-3.06765	-3.79996	-4.23703	-5.60016	-8	-6.09292	-5.87831	-5.54568	12550.5	-4.75963	342	-3.73306	9198	-5.87831	DMSO_2500
548	GATATTCGGTTTAGTAAATAAGAAAA	-3.47846	-8	-6.15959	-8	-8	-4.49655	-4.10076	-4.08277	-4.44963	-4.45419	140	-3.47846	14598	-8	2094.5	-4.44963	JQ1_2500
549	TCATTGGTGTTATCCTGTATTGTCAA	-3.93982	-3.03645	-4.04826	-3.51756	-3.4613	-5.57668	-5.97623	-5.17052	-6.35543	-5.66565	1152.5	-3.93982	268.5	-3.48943	7649.5	-5.66565	DMSO_2500
550	AAGGAACGGCTGCCTGGGTCTGGTTT	-4.06422	-4.2045	-3.37095	-4.85912	-3.96316	-3.0779	-3.48718	-3.0861	-3.38718	-3.00221	1883	-4.06422	514	-4.08383	183	-3.0861	DMSO_2500_JQ1_2500
551	TGTGGGGGTAATAATATATGAATAAA	-5.35641	-5.8215	-3.07213	-8	-4.22599	-8	-8	-8	-8	-8	33089	-5.35641	1841.5	-5.02374	80267.5		DMSO_2500
552	GTAGTATAATGTGTAGTAGACGTTCA	-4.19601	-3.70423	-3.59585	-3.87759	-3.05758	-3.91792	-3.89886	-3.82065	-4.38307	-3.80071	2922.5	-4.19601	320.5	-3.65004	885	-3.89886	DMSO_2500_JQ1_2500
553	TTTAGAGAGAGTTGATCGCAAGTTCT	-3.48004	-8	-8	-8	-8	-4.28025	-8	-4.24613	-3.84983	-3.7275	141	-3.48004	80267.5		1586	-4.24613	JQ1_2500
554	GGATCCGAAGTCACAAATATCTGGTG	-3.99989	-4.25742	-3.89216	-4.14267	-3.83647	-3.2555	-3.33831	-3.03452	-3.03335	-3.31382	1483.5	-3.99989	480	-4.01741	263	-3.2555	DMSO_2500_JQ1_2500
555	TTGTCTTGGTTTGACTAAGTTCGTAA	-4.07398	-8	-8	-8	-6.27843	-3.06522	-3.00291	-3.00698	-3.05422	-3.02717	1944	-4.07398	14804.8	-8	148	-3.02717	JQ1_2500
556	GGCCTAATCGTTCGTAGTATACCTGA	-5.19941	-3.61575	-3.54893	-3.10148	-4.06447	-6.01034	-6.5203	-8	-8	-6.16298	26817.5	-5.19941	294	-3.58234	15597	-6.5203	DMSO_2500
557	GTCGACGGCACATTGTTCAAGAGGAA	-4.30932	-4.45788	-3.07805	-3.93709	-3.78173	-3.92144	-3.60582	-4.03463	-3.82267	-3.82197	4120.5	-4.30932	409.5	-3.85941	789	-3.82267	DMSO_2500_JQ1_2500
558	GGTGAGGGGGATTAGATTGGCAGTTA	-3.70538	-6.04335	-8	-8	-8	-3.09983	-3.0931	-3.09303	-3.03796	-3.09036	450.5	-3.70538	14625.2	-8	172	-3.09303	JQ1_2500
559	AATATTTTCCCATGTTCAGTGAGTCT	-3.55385	-8	-6.51178	-8	-6.35761	-3.10779	-3.08298	-3.14691	-3.08042	-3.01078	219	-3.55385	12110	-7.25589	165	-3.08298	JQ1_2500
560	TTTGTGTATTGGTTTTCATTGCTGCT	-4.03385	-8	-8	-8	-8	-3.00734	-3.11062	-3.09209	-3.12541	-3.10093	1684	-4.03385	80267.5		177	-3.10093	JQ1_2500
561	ATGTTATTATGATCATTAGGAGGAGT	-6.1488	-3.49649	-3.07981	-8	-8	-8	-8	-8	-8	-8	67444	-6.1488	7333.75	-5.74825	80267.5
562	GGGAGACGATGATATGGACAGGGGTA	-3.57511	-6.04335	-5.23877	-5.78387	-4.8086	-3.27383	-3.01234	-3.29989	-3.18069	-3.12001	248	-3.57511	2197	-5.51132	204	-3.18069	DMSO_2500_JQ1_2500
563	TTTGCTTGAGATGGTAAGGAGCCTTT	-4.30744	-5.03617	-4.36487	-3.90306	-3.90459	-3.07139	-3.29254	-3.12848	-3.08751	-3.01284	4098	-4.30744	547.5	-4.13473	161	-3.08751	DMSO_2500_JQ1_2500
564	TTAGGTGGGGATGTAAGGAAGGGTAT	-3.48153	-4.18853	-4.21621	-3.82375	-3.50598	-3.20859	-3.04765	-3.36634	-3.37672	-3.20298	144	-3.48153	466.5	-4.00614	229	-3.20859	DMSO_2500_JQ1_2500
565	AACAGCTTAACCATGATTATGACCGA	-5.11137	-3.06826	-4.04232	-4.68854	-4.54872	-5.85544	-5.89191	-8	-5.17454	-5.43988	23597	-5.11137	662.25	-4.29552	9113.5	-5.85544	DMSO_2500
566	CGAGGTGGGAGTTGGGGGAGGAGTCT	-6.00267	-8	-8	-8	-3.06659	-8	-8	-8	-8	-8	61236.5	-6.00267	14804.8	-8	80267.5
567	GGGTGGGGGAGTCGAACGGATCTGGA	-4.12145	-8	-6.07244	-4.45235	-4.90736	-3.01223	-3.40527	-3.1592	-3.43063	-3.82084	2275	-4.12145	2831	-5.4899	351	-3.40527	JQ1_2500
568	AGTTGTTGCTCTTAGGGGTGATCATA	-4.0653	-3.41795	-3.38112	-3.10523	-3.32226	-4.2353	-4.64669	-5.18007	-4.71694	-4.14954	1889.5	-4.0653	224	-3.35169	2645.5	-4.64669	DMSO_2500
569	TTATCACCTATCTAAATCTGAATTTT	-3.48163	-8	-8	-6.2232	-8	-5.30521	-4.85754	-5.79189	-5.71861	-6.00808	145.5	-3.48163	14598	-8	8075	-5.71861
570	TTTGGAGTCGTAGCTCGAAATTTAGT	-3.48163	-8	-8	-8	-8	-3.50645	-3.65757	-3.68746	-3.77261	-3.58994	145.5	-3.48163	80267.5		578.5	-3.65757	JQ1_2500
571	TAGCGGGGTAGGTAGGTAGTGGCGAT	-3.9529	-3.88498	-5.59532	-3.80037	-5.12208	-3.33672	-3.17704	-3.42947	-3.69678	-3.01947	1209	-3.9529	902.5	-4.50353	319	-3.33672	DMSO_2500_JQ1_2500
572	CGCTTTATAGACTGAACTATCGTGGA	-4.12104	-8	-8	-8	-8	-3.29583	-3.50431	-3.32976	-3.05069	-3.29864	2271	-4.12104	80267.5		289	-3.29864	JQ1_2500
573	GGTAAAGTGGGGCCTACAATCTCAAT	-3.61465	-4.99542	-4.57351	-5.9502	-4.65004	-3.01348	-3.66282	-3.59211	-3.93547	-3.22389	300	-3.61465	1040.5	-4.82273	539	-3.59211	DMSO_2500_JQ1_2500
574	TTGGGTTGAGGGGTGCGAGCAATTGA	-3.48397	-8	-6.41487	-8	-8	-3.68269	-3.41958	-3.79129	-3.85804	-3.39561	147	-3.48397	14598	-8	602	-3.68269	JQ1_2500
575	GTACGACTGTGGTTGTAAGGGGGTGT	-4.19504	-8	-5.05314	-3.85445	-6.01518	-3.67488	-3.20929	-3.01285	-3.86688	-4.11432	2910.5	-4.19504	2578	-5.53416	595	-3.67488	JQ1_2500
576	GGAGGCGGCTATCTTCGTGTTTGGAA	-3.485	-8	-8	-8	-8	-3.90216	-3.75166	-4.00397	-4.41925	-3.90393	148	-3.485	80267.5		892	-3.90393	JQ1_2500
577	TATATCTACCCTTGGTTTGTGGTTAT	-3.77295	-3.09387	-3.83121	-4.07824	-4.0853	-3.67117	-4.14509	-3.89954	-3.91689	-3.9655	597	-3.77295	450.5	-3.95473	932	-3.91689	DMSO_2500_JQ1_2500
578	ATTGGCGGGCAAGGGCTAATATGTGG	-3.48595	-8	-8	-8	-8	-4.10919	-3.93063	-4.16629	-4.15267	-3.94399	149	-3.48595	80267.5		1243	-4.10919	JQ1_2500
579	GAAAAATCTGTTTGTATTGAGGAGAT	-4.04602	-3.89336	-3.95638	-3.11224	-3.57242	-3.52008	-3.72338	-4.07323	-3.24182	-3.76628	1775	-4.04602	358	-3.73289	660	-3.72338	DMSO_2500_JQ1_2500
580	CGTTTAGAGAGGGGGTAGCAGGTGGG	-3.8758	-5.01194	-4.85139	-5.00902	-4.34731	-3.0589	-3.19187	-3.29691	-3.19561	-3.30573	878	-3.8758	1111.5	-4.9302	223	-3.19561	DMSO_2500_JQ1_2500
581	GGTAGATAAATCTTCTGACGATGATT	-3.48632	-4.75331	-5.50105	-4.63214	-4.82613	-3.34988	-3.55888	-3.4419	-3.35226	-3.55875	150	-3.48632	1012.25	-4.78972	391	-3.4419	DMSO_2500_JQ1_2500
582	GTTGGTGTGAGGCTTGAAGAAGCGTT	-3.92246	-4.97331	-5.15479	-4.58974	-4.03127	-3.10458	-3.04514	-3.12801	-3.19792	-3.20956	1074.5	-3.92246	968.25	-4.78152	197	-3.12801	DMSO_2500_JQ1_2500
583	TCAAATAAATAGATCACCCGTTATTC	-4.44038	-4.36665	-3.98901	-5.2812	-5.65864	-3.38835	-3.06132	-3.17365	-3.05767	-3.08411	5947.5	-4.44038	1139.75	-4.82392	170	-3.08411	DMSO_2500_JQ1_2500
584	TTTGGTGGGAGTAGGGTGTCAATTGG	-3.5375	-5.47907	-5.79162	-4.32011	-5.6416	-3.27094	-3.04543	-3.47202	-3.26588	-3.14061	197	-3.5375	2144.25	-5.56034	258	-3.26588	DMSO_2500_JQ1_2500
585	TTCCACGGGGGTTTACGCAGGAGTAA	-3.74277	-8	-8	-8	-8	-3.28788	-3.12844	-3.16527	-3.20472	-3.04184	523.5	-3.74277	80267.5		210	-3.16527	JQ1_2500
586	AAAGGAGAGCAACTGATAGAGAGTAG	-3.74619	-5.60401	-5.81281	-4.81454	-5.94263	-3.15434	-3.17165	-3.0217	-3.34825	-3.04396	532	-3.74619	2683.25	-5.70841	196	-3.15434	JQ1_2500
587	ATTGGTGGGAGCTGGTCTGCATGGGA	-3.48812	-6.12253	-8	-8	-6.35761	-3.72688	-3.61504	-3.69309	-3.71263	-3.55476	151	-3.48812	10767.5	-7.1788	635	-3.69309	JQ1_2500
588	TACGATTTGGGCGTTTTAGGATACTT	-4.02072	-3.39515	-3.58159	-3.13343	-3.67348	-4.18986	-4.43841	-4.93841	-4.3724	-5.09426	1600	-4.02072	262.5	-3.48837	2037	-4.43841	DMSO_2500_JQ1_2500
589	GTGTGGGATTAGAATGTGGGGTCGTA	-3.48869	-6.27743	-8	-8	-6.10233	-3.41587	-3.35239	-3.39648	-3.51106	-3.34778	152	-3.48869	10371.8	-7.13871	357	-3.39648	JQ1_2500
590	TGGCGATGTAATATGTAAGTTCTGCT	-5.22452	-3.11134	-4.62954	-4.06447	-4.11457	-8	-6.04318	-8	-5.43461	-4.89749	27758	-5.22452	523.5	-4.08952	10309	-6.04318	DMSO_2500
591	AAAGTTACGTTTGGAATTAAGTACAG	-3.98653	-8	-8	-8	-8	-3.35747	-3.35833	-3.02406	-3.22338	-3.20407	1401	-3.98653	80267.5		230	-3.22338	JQ1_2500
592	TGATCAGTGCAGTGGTAAATGTTGAT	-4.74912	-3.11214	-5.96771	-5.18181	-4.35848	-4.40365	-4.72269	-3.96025	-5.56538	-6.30911	12278	-4.74912	1069.25	-4.77014	2903	-4.72269	DMSO_2500
593	AATTTTTAAATTTAACACATACCTGA	-4.62766	-5.74232	-4.94948	-3.13432	-8	-4.77807	-5.00842	-5.46221	-5.20416	-5.83199	9458.5	-4.62766	1966.25	-5.3459	5021.5	-5.20416	DMSO_2500
594	TTTCAATAGCTAGAACTACCGGGTCT	-3.80421	-8	-8	-8	-8	-3.47895	-3.0551	-3.44014	-3.40702	-3.17327	671	-3.80421	80267.5		358	-3.40702	JQ1_2500
595	CGTGGGGAGGAGGATCGGTAATGTGG	-3.74005	-6.34438	-8	-8	-8	-3.31762	-3.3013	-3.50694	-3.0648	-3.06006	513.5	-3.74005	14625.2	-8	277	-3.3013	JQ1_2500
596	GCAGGTGGGAGTGGTAACGTGGAGGA	-3.49424	-8	-8	-6.17205	-8	-8	-5.43216	-4.88389	-5.75337	-5.03035	153	-3.49424	14598	-8	6197	-5.43216
597	CGGCCGTTTAGTGAAGTTATTACATA	-4.86324	-5.84377	-4.95547	-6.34814	-5.2305	-3.49098	-3.05843	-3.48042	-3.33721	-3.33047	15370.5	-4.86324	2351.5	-5.53714	310	-3.33721	DMSO_2500_JQ1_2500
598	GGGAGGGGTCGGAAGTTCGCTGCGCA	-5.19941	-8	-8	-8	-8	-5.24265	-8	-5.60283	-3.06636	-4.83489	26817.5	-5.19941	80267.5		5208.5	-5.24265
599	TGGTGGGAGGAAGATGCAGCAGAGTT	-3.49549	-4.016	-3.68879	-4.21942	-4.67637	-3.72286	-3.70872	-3.69042	-3.25071	-3.17582	154	-3.49549	533.5	-4.11771	632	-3.69042	DMSO_2500_JQ1_2500
600	TTATTAGAGTATACCTGGAACGTTTG	-4.08285	-5.15874	-5.54563	-4.73184	-5.23703	-3.43573	-3.43904	-3.02853	-3.17852	-3.33876	2001	-4.08285	1454.25	-5.19789	308	-3.33876	DMSO_2500_JQ1_2500
601	AGAAGAACGACTACGTGCCCAAATGG	-4.22763	-3.13366	-3.36487	-3.17003	-3.12319	-5.03919	-4.94917	-4.79785	-4.54475	-4.08019	3221.5	-4.22763	164.5	-3.15184	3224	-4.79785	DMSO_2500
602	GGGGTGGAAGGAAGGTGTGCGGGGGA	-3.49568	-8	-8	-8	-8	-3.32249	-3.51802	-3.33263	-3.6148	-3.35612	155	-3.49568	80267.5		325	-3.35612	JQ1_2500
603	GAACCGATTACAGTTTCTGACTCGTC	-4.61477	-3.75127	-4.54329	-3.13809	-3.76945	-3.77934	-4.27355	-4.40514	-4.24992	-4.28709	9194	-4.61477	369	-3.76036	1597	-4.27355	DMSO_2500_JQ1_2500
604	GGTGTGGGGGCCGGGCGTCAGTTGGA	-3.58591	-8	-8	-8	-8	-3.06833	-3.16013	-3.1925	-3.13891	-3.04434	257.5	-3.58591	80267.5		181	-3.13891	JQ1_2500
605	CTTCGGGCTTTCAATGATGTATTCAT	-3.49578	-4.435	-4.32496	-4.21567	-3.64902	-3.56152	-4.05753	-3.76658	-3.68441	-3.97546	156	-3.49578	607.25	-4.27032	733.5	-3.76658	DMSO_2500_JQ1_2500
606	GCTTTTATGGATTCCTGATCAGTTTA	-4.43868	-3.90504	-4.84199	-3.13984	-4.23572	-4.25175	-4.27171	-4.45945	-4.11239	-4.9362	5919.5	-4.43868	518.5	-4.07038	1593.5	-4.27171	DMSO_2500_JQ1_2500
607	AACGCATGTAGAGGCCTATTGTCAGA	-3.79546	-3.49007	-3.53018	-3.83493	-3.09208	-3.06667	-3.69019	-3.27116	-3.19441	-3.31514	650	-3.79546	264.25	-3.51013	279	-3.27116	DMSO_2500_JQ1_2500
608	AATGGGTCAGAGCTCAGTGATAGTTG	-3.92401	-8	-8	-8	-8	-3.19833	-3.16446	-3.26779	-3.08444	-3.3035	1082.5	-3.92401	80267.5		219	-3.19833	JQ1_2500
609	AGATAGGGCCCAAATTCTTGTTGGGA	-5.94468	-3.40569	-3.33866	-5.9502	-3.09058	-8	-8	-8	-8	-8	58742	-5.94468	222.5	-3.37218	80267.5		DMSO_2500
610	TCTTCAGTAGTTGAGTTGCTCGGTCA	-5.09958	-5.94644	-4.40203	-5.80408	-5.82613	-3.1159	-3.81401	-3.509	-3.41574	-3.05234	23155.5	-5.09958	2910	-5.8151	369	-3.41574	JQ1_2500
611	GTCGTTTTAGAGATTATGTAGTTAAT	-3.49646	-8	-8	-8	-6.01518	-4.30582	-4.2353	-4.09928	-4.42009	-4.37259	157	-3.49646	14804.8	-8	1664.5	-4.30582	JQ1_2500
612	AGGGTTAGGGAGCTCAGGTCGAGATT	-5.38537	-8	-3.11746	-4.11515	-3.95793	-8	-8	-8	-8	-8	34264.5	-5.38537	496.75	-4.03654	80267.5		DMSO_2500
613	AAAAGTAATCTATATTGGGTCGAGAA	-4.3914	-3.66677	-3.32929	-3.14159	-3.17116	-4.98328	-5.38997	-5.12147	-4.77565	-4.73162	5235.5	-4.3914	194	-3.25022	3976	-4.98328	DMSO_2500
614	TAACTTACGAGATGCTTTTGTGTTGA	-3.84799	-8	-8	-8	-8	-3.18094	-3.13819	-3.03456	-3.15677	-3.19463	805	-3.84799	80267.5		192	-3.15677	JQ1_2500
615	CAGGGGGGGAAGCTGATTGAGGTTGT	-4.83074	-3.14148	-4.31243	-6.2232	-8	-8	-5.6752	-4.84875	-6.43461	-5.18853	14482	-4.83074	2924.25	-5.26782	7619.5	-5.6752
616	CGTCTGTTCTTGATTCGTAGATTGAT	-3.49665	-8	-8	-8	-8	-3.8462	-3.79215	-3.79525	-3.92326	-3.77942	158	-3.49665	80267.5		770	-3.79525	JQ1_2500
617	GGGGACGGTGTAATAATGTGGTTTGT	-3.89425	-3.97702	-4.82158	-5.2398	-3.75598	-3.24846	-3.13887	-3.0375	-3.52473	-3.35573	956	-3.89425	741.75	-4.3993	257	-3.24846	DMSO_2500_JQ1_2500
618	GGAGACCTTAAACTCTGTGCAGGAAG	-3.51392	-6.04335	-8	-8	-6.15349	-3.2459	-3.2556	-3.17028	-3.32856	-3.06084	175	-3.51392	9832.75	-7.07674	253	-3.2459	JQ1_2500
619	GAGCTAGGGGAAAGGATGAGGGAGAA	-4.43784	-4.54274	-3.11855	-3.88227	-4.16448	-3.41784	-3.3419	-3.43085	-3.18571	-3.47152	5909	-4.43784	486.25	-4.02337	374	-3.41784	DMSO_2500_JQ1_2500
620	TTAGTGTTAATAGTGAGTTGTGTATT	-3.687	-8	-8	-8	-8	-3.20411	-3.07947	-3.18147	-3.08814	-3.06796	415.5	-3.687	80267.5		165	-3.08814	JQ1_2500
621	ATAGCTAAGGGTTGGACATTAGTAGA	-4.4586	-4.80238	-3.47058	-3.14317	-4.24837	-5.05266	-4.76633	-4.81416	-5.31404	-4.28958	6254.5	-4.4586	442.25	-3.85947	3283	-4.81416	DMSO_2500
622	GATAGATGTTAGAAGATCCACATTAC	-4.06137	-5.74232	-5.79162	-3.14525	-5.34901	-4.40596	-4.26142	-3.96141	-4.76067	-5.33598	1864	-4.06137	2265	-5.54566	1923.5	-4.40596	DMSO_2500_JQ1_2500
623	GTGGAGACGGGCTGGTGTGGTGAAGA	-3.49771	-8	-8	-8	-6.05658	-3.74806	-3.66161	-3.57813	-3.67118	-3.73763	160	-3.49771	14804.8	-8	615.5	-3.67118	JQ1_2500
624	AGAGGTTGCCCATTGAGAGATACTGG	-4.76859	-3.54012	-3.11939	-3.97462	-4.04122	-4.82809	-4.83906	-8	-5.33424	-4.89413	12785	-4.76859	359.5	-3.75737	3633.5	-4.89413	DMSO_2500
625	TTAGTGTATGATGGTGTGTTAGTTGT	-3.57721	-5.16828	-5.62247	-4.45978	-6.10233	-3.30896	-3.06725	-3.49204	-3.36428	-3.1741	250	-3.57721	1880.25	-5.39538	299	-3.30896	DMSO_2500_JQ1_2500
626	AACCTCTTACCGGGCTGATTGATTTA	-4.54027	-6.27743	-4.17382	-5.28745	-3.10655	-8	-4.31078	-8	-8	-8	7747.5	-4.54027	1086	-4.73063	33946.5	-8	DMSO_2500
627	AAATATGTTACTTAGTTGAAGTCGGT	-4.36205	-4.92663	-3.71278	-3.15632	-3.64044	-8	-8	-8	-8	-8	4846.5	-4.36205	333.5	-3.67661	80267.5		DMSO_2500
628	ATAACTCACTGGGCTAGGTGCATGCA	-3.89256	-8	-5.73362	-8	-8	-3.08363	-3.0987	-3.10904	-3.28471	-3.06701	949.5	-3.89256	14598	-8	172	-3.0987	JQ1_2500
629	GGTGGGGACACGGCGCGGTAGCAAGA	-5.16653	-3.25494	-5.58236	-4.85445	-3.53361	-3.07487	-3.21678	-3.234	-4.86174	-4.22704	25574	-5.16653	655.5	-4.19403	256	-3.234	DMSO_2500_JQ1_2500
630	TTCTTTATTTGGGTTGTGGTTTTGGA	-3.4983	-8	-6.33568	-8	-8	-4.31699	-4.37185	-4.1575	-4.38773	-4.44817	163	-3.4983	14598	-8	1857	-4.37185	JQ1_2500
631	GAGGTGGGAGGGGTGGAGAAGAAGCA	-6.1488	-3.15521	-3.72184	-8	-4.64664	-8	-8	-8	-8	-8	67444	-6.1488	633.25	-4.18424	80267.5		DMSO_2500
632	CAAGGTGGGCAATGGATAGGATAGAA	-3.49849	-8	-8	-8	-8	-4.56763	-4.23362	-4.12443	-4.70383	-4.16672	164	-3.49849	80267.5		1504.5	-4.23362	JQ1_2500
633	CGGTGAAAGTGAGGGCGAGGATCAGT	-5.32925	-3.17265	-8	-6.04711	-8	-6.37831	-8	-8	-5.90313	-8	31919.5	-5.32925	9187	-7.02356	32743	-8
634	GGTATTGAGGAGTGGGGTCGCGATAT	-4.77405	-3.96447	-3.36317	-3.17104	-4.57228	-8	-8	-8	-8	-5.9289	12929.5	-4.77405	341	-3.66382	33946.5	-8	DMSO_2500
635	CGTGGCAGGCAAAGTTGTCTTCCTTT	-4.41002	-3.27176	-3.13721	-3.80222	-4.12006	-4.89165	-4.55182	-4.7078	-4.39007	-4.52094	5506.5	-4.41002	281	-3.53699	2349.5	-4.55182	DMSO_2500_JQ1_2500
636	GAGAGGGTGCCAAGAAAAGAAGGGAG	-3.49927	-5.41496	-5.52277	-5.52423	-5.41312	-4.45924	-4.14647	-4.59901	-4.42346	-4.20054	166	-3.49927	1996.5	-5.46886	2018.5	-4.42346	DMSO_2500_JQ1_2500
637	GGAGGTTGAAGGATCGTTTGCGGGCT	-3.50239	-8	-8	-8	-8	-3.64312	-3.60188	-3.55259	-3.43933	-3.57447	167	-3.50239	80267.5		510	-3.57447	JQ1_2500
638	ATAGGTGGGGCGTGTCGGGGGTTGTT	-4.23129	-3.52374	-4.45487	-3.17186	-4.24634	-5.6651	-6.04318	-6.53225	-5.75337	-5.86195	3256.5	-4.23129	436	-3.88504	8997	-5.86195	DMSO_2500
639	GCAGGGAGGGGACGTCGGATAGTCAT	-5.08434	-4.75146	-3.14062	-4.05075	-4.58971	-5.32396	-4.94917	-5.37843	-5.21977	-4.58647	22581	-5.08434	687	-4.32023	5096	-5.21977	DMSO_2500
640	GAGTAGAAGTATAGGTTGGATCGTTG	-3.96156	-8	-8	-8	-8	-4.16215	-3.95386	-4.07512	-3.47271	-3.0756	1254.5	-3.96156	80267.5		961	-3.95386	JQ1_2500
641	GTATCCTTAGGTAATTTTTTGTACAA	-3.56503	-5.01872	-3.64152	-5.17205	-4.17065	-3.64245	-3.09188	-3.15727	-3.34435	-3.29737	231	-3.56503	882.25	-4.59469	278	-3.29737	DMSO_2500_JQ1_2500
642	TTAGTGTCGTGGTGTGGTCGCGATGC	-4.23764	-4.40154	-3.35304	-3.44832	-3.12542	-3.82423	-4.07198	-3.73429	-3.94804	-4.61363	3332	-4.23764	237.5	-3.40068	985	-3.94804	DMSO_2500_JQ1_2500
643	GTTAGGTGGGGTAAGAGAGTAAGGCG	-4.06601	-8	-8	-8	-8	-3.13735	-3.09273	-3.41506	-3.17506	-3.14906	1894	-4.06601	80267.5		196	-3.14906	JQ1_2500
644	GATCAGTTCTTCGTGTTGGTGCTTTC	-3.50298	-8	-8	-8	-8	-6.15647	-8	-8	-8	-6.10499	168.5	-3.50298	80267.5		32743	-8
645	CAGGTGGGTACGGGGACGAGAGGGAG	-3.50298	-8	-8	-8	-8	-3.45197	-3.36111	-3.30597	-3.45881	-3.12812	168.5	-3.50298	80267.5		320	-3.36111	JQ1_2500
646	ATATTTAGTCTTTGTGATGCTTCAGG	-5.94468	-4.06221	-3.80208	-3.17331	-5.06094	-8	-8	-8	-8	-6.22993	58742	-5.94468	435	-3.93214	33946.5	-8	DMSO_2500
647	GGGAGATCGGGAGGAAGTTATACTTT	-5.97271	-3.18491	-3.41279	-4.88825	-3.47508	-8	-8	-8	-8	-8	59965	-5.97271	255.5	-3.44393	80267.5		DMSO_2500
648	GTGTTGCTGTAGATGGTGTGCATGCA	-3.81879	-6.42356	-6.33568	-8	-5.8013	-3.44542	-3.16889	-3.30934	-3.1148	-3.44985	716	-3.81879	7219	-6.37962	309	-3.30934	JQ1_2500
649	AATGGGGCGCTGTTAATAGATGTTAA	-4.76141	-4.58977	-3.53018	-5.16725	-3.85327	-3.42941	-3.64524	-3.57548	-3.34224	-3.07937	12599.5	-4.76141	602.5	-4.22152	387	-3.42941	DMSO_2500_JQ1_2500
650	TGTCGTGTTATAGGTAAATACCTTTC	-4.80638	-5.72459	-4.40969	-3.17433	-4.51876	-4.73816	-5.09705	-4.6856	-5.26435	-4.93989	13811.5	-4.80638	746.75	-4.46422	3817.5	-4.93989	DMSO_2500
651	AGGTGGCGCTATATTCTTGGTGCAAA	-4.31501	-3.18934	-4.2535	-4.68854	-3.83204	-6.11507	-5.91824	-5.52152	-5.61507	-8	4210.5	-4.31501	491.5	-4.04277	9344.5	-5.91824	DMSO_2500
652	GGAGACGTAGAGTGTTCAGAGGGGTA	-3.50308	-5.70755	-6.15959	-8	-8	-4.56988	-4.8368	-4.54548	-4.73046	-4.21709	170	-3.50308	9810.75	-7.0798	2402.5	-4.56988	JQ1_2500
653	GGATGATAACGTTTATGTGTTTATAA	-4.30744	-8	-8	-8	-8	-3.56752	-3.09787	-3.25452	-3.43012	-3.46625	4098	-4.30744	80267.5		378	-3.43012	JQ1_2500
654	CTTAGGTGGGGGATTTGGGTAGGTGT	-5.04159	-3.97423	-8	-5.09287	-3.13328	-8	-8	-8	-8	-8	21113.5	-5.04159	871.75	-4.53355	80267.5		DMSO_2500
655	GATCTCTGTATCTATGTGGTTCATTT	-4.44983	-4.77617	-6.07244	-4.89841	-5.26419	-3.0949	-3.32109	-3.28495	-3.31109	-3.7077	6113	-4.44983	1334.25	-5.0813	288	-3.31109	DMSO_2500_JQ1_2500
656	AGCGGTGAGTATGGTGGTGGATAGTT	-3.50554	-8	-6.03465	-8	-8	-3.97291	-4.02719	-3.87735	-3.85827	-3.7205	171	-3.50554	14598	-8	877	-3.87735	JQ1_2500
657	AAAAGTCCTGTGGGGGTATGACCACC	-4.78331	-3.60139	-3.15642	-4.74972	-4.04206	-4.74653	-5.05417	-4.909	-4.56891	-5.07866	13186.5	-4.78331	399.5	-3.82172	3669	-4.909	DMSO_2500
658	GAGGCCGAAGATGGGGCAGGGAATGA	-4.15625	-8	-8	-8	-8	-3.25785	-3.09812	-3.32596	-3.25638	-3.1478	2569	-4.15625	80267.5		248	-3.25638	JQ1_2500
659	GTGGGCCTTTTTTTACCGGAGGGTAT	-5.44123	-4.37902	-4.1664	-3.17544	-5.20532	-8	-8	-6.05513	-8	-8	36606.5	-5.44123	600.75	-4.27271	33555	-8	DMSO_2500
660	TTTTTGCAATCCTATATCGTGCTTCA	-4.62635	-8	-6.03465	-3.2231	-3.15747	-5.24798	-4.18334	-4.99129	-5.49013	-3.95731	9428.5	-4.62635	2207.25	-4.62888	4047.5	-4.99129	DMSO_2500
661	GAGGGGGAGGGTTGTTAATCTTGATC	-5.78707	-8	-8	-3.17891	-8	-5.98037	-8	-8	-8	-8	51834	-5.78707	14598	-8	33555	-8
662	TCTACCTACAATAATTGAATGGGGGC	-4.88635	-4.37356	-3.15781	-5.11346	-4.02436	-4.41139	-3.86468	-4.63876	-3.73356	-4.48303	16057	-4.88635	582.75	-4.19896	1939.5	-4.41139	DMSO_2500_JQ1_2500
663	GGAGGGGGATCGCGACGGCAGGGAAA	-4.39675	-3.20697	-3.62304	-3.96733	-3.96632	-4.66933	-4.15952	-4.66155	-5.00648	-4.2292	5314.5	-4.39675	381	-3.79468	2720.5	-4.66155	DMSO_2500
664	ATGGACGAATTAGAGCCAATACTCTA	-3.51001	-8	-8	-8	-8	-3.45542	-3.65121	-3.53377	-3.49699	-3.65033	173	-3.51001	80267.5		479	-3.53377	JQ1_2500
665	GGAGGTGGGAGCGGCAGTTGAGGCAT	-5.73383	-3.44583	-3.17783	-3.20222	-8	-8	-8	-8	-8	-8	49513.5	-5.73383	211	-3.32403	80267.5		DMSO_2500
666	GGAGCGGGGAGTGCGAGTCTAATGGA	-3.90107	-8	-8	-8	-8	-3.10216	-4.28037	-3.25774	-3.65329	-3.82681	984	-3.90107	80267.5		593	-3.65329	JQ1_2500
667	TAGGTGGGGATGTTGGTCTAGGATGG	-3.84886	-4.87455	-4.00157	-4.67451	-5.53806	-4.12425	-3.29043	-3.26784	-4.31601	-3.09262	809.5	-3.84886	956.5	-4.77453	276	-3.29043	DMSO_2500_JQ1_2500
668	GGAGACGAGTGTTGGTAGGGTTTGTT	-3.51151	-8	-8	-8	-8	-4.08754	-4.44293	-4.18103	-4.19506	-4.18788	174	-3.51151	80267.5		1442.5	-4.18788	JQ1_2500
669	AAAAAGTGTCTTTGGGTACAATGGGT	-4.85213	-4.02736	-3.4613	-3.83448	-3.17343	-5.6651	-5.74215	-5.02037	-5.67118	-5.10499	15068	-4.85213	318.5	-3.64789	7732	-5.6651	DMSO_2500
670	GTGCCGATTTTTGTTTAGCAAGTATC	-3.60461	-8	-8	-6.34814	-8	-3.22455	-3.53973	-3.34742	-3.129	-3.28086	283	-3.60461	14598	-8	270	-3.28086	JQ1_2500
671	AGGTTTTGGACCATTGATGTGGTATA	-3.51442	-6.21944	-5.81281	-5.3939	-5.65864	-4.30095	-4.93767	-4.20951	-5.2145	-4.74563	176	-3.51442	2702.75	-5.73572	3056	-4.74563
672	CTATTAATGTTTTGTGTAATTGGTAT	-4.08584	-3.21814	-4.12706	-4.79386	-4.83386	-4.3968	-4.08215	-4.02137	-4.04686	-4.33047	2015	-4.08584	745.75	-4.46046	1186.5	-4.08215	DMSO_2500_JQ1_2500
673	ATCCAATATATGGACAATAGTCGTTA	-3.93714	-6.16828	-6.33568	-8	-8	-3.21362	-3.15285	-3.22449	-3.16556	-3.09596	1143	-3.93714	10739.2	-7.16784	202	-3.16556	JQ1_2500
674	GGAGTGAACTCTATTGTTAGTTAAAA	-5.31629	-3.90768	-8	-4.5114	-4.71022	-3.10558	-3.17645	-3.44076	-3.70854	-3.51714	31375.5	-5.31629	870.25	-4.61081	389	-3.44076	DMSO_2500_JQ1_2500
675	CTGGGTTAGGATTAGTCTCAACATGT	-5.22452	-5.18803	-4.33208	-4.9416	-3.17622	-8	-8	-8	-8	-8	27758	-5.22452	878	-4.63684	80267.5		DMSO_2500
676	GGTTGGGAGGCGGTCGTGCAAGGATA	-5.12761	-5.89208	-3.93457	-5.0656	-3.17622	-8	-4.94627	-8	-5.44338	-5.86195	24177.5	-5.12761	836.25	-4.50008	8997	-5.86195	DMSO_2500
677	TCTGGTGGTTGTTAAGCTATCAATTC	-3.51513	-8	-8	-8	-8	-5.55441	-5.41479	-5.52152	-4.9937	-6.00808	177	-3.51513	80267.5		6770.5	-5.52152
678	CTGGTCCCGGGTGTCCTGAATTTTTT	-4.51939	-8	-5.88339	-3.18783	-5.23703	-5.09956	-8	-5.68715	-5.90313	-8	7352.5	-4.51939	2463.25	-5.56021	9407.5	-5.90313	DMSO_2500
679	TGGGTTTTATTGGTTCATTTTTATGA	-4.50832	-8	-3.19581	-6.2232	-8	-5.22705	-8	-5.0072	-5.26435	-8	7130	-4.50832	9822.75	-7.1116	5347.5	-5.26435
680	GGATTGGTAAGGCTCGTGTTTAGCAT	-3.51563	-6.42356	-8	-6.52423	-8	-4.6651	-5.05417	-4.61976	-4.97221	-4.94738	178	-3.51563	11485.2	-7.26212	3857	-4.94738
681	GGAGATAGGAAATGGTGCAACAATCA	-3.51766	-5.66013	-8	-8	-6.35761	-5.21198	-4.94917	-4.82681	-4.83911	-4.91117	179	-3.51766	10767.5	-7.1788	3707.5	-4.91117
682	TTCAGGTGGGGTTTGAGTTAGCCTGA	-4.34534	-8	-8	-8	-8	-3.27869	-3.35077	-3.48859	-3.41766	-3.10826	4599.5	-4.34534	80267.5		310	-3.35077	JQ1_2500
683	GCAGAAGTTGGGTGGGTCGTGTCAGT	-5.04499	-4.42704	-3.87529	-3.40614	-3.19035	-8	-8	-8	-8	-8	21225	-5.04499	322	-3.64071	80267.5		DMSO_2500
684	GTGATAACGTGGCATGAAACAGTATG	-4.11578	-5.94644	-4.55753	-4.01168	-4.4502	-3.112	-3.11075	-3.22225	-3.26271	-4.08639	2224.5	-4.11578	780	-4.50386	247	-3.22225	DMSO_2500_JQ1_2500
685	GCAGTCATTGGAATCGCAAAGTATAC	-4.82246	-4.16973	-4.61005	-3.88227	-3.19762	-4.74823	-8	-8	-6.28848	-8	14268.5	-4.82246	476.25	-4.026	32743	-8	DMSO_2500
686	TGGTGGTGTTAGGTCAATGAGTGCCT	-4.81434	-3.22788	-4.50531	-4.30022	-4.12107	-5.50325	-4.67365	-4.74514	-5.5538	-4.96668	14049	-4.81434	584.5	-4.21064	3938.5	-4.96668	DMSO_2500
687	AGAGGCAAGGAATTGTAAGCAGGTTT	-3.51817	-5.72459	-3.31195	-5.82526	-5.62521	-4.71872	-3.9917	-4.56728	-4.15999	-4.81218	180	-3.51817	2489.5	-5.6749	2428	-4.56728	DMSO_2500_JQ1_2500
688	TGTGGAATGTAGTCAATGTGATTCTG	-3.92375	-8	-8	-8	-8	-3.52038	-3.14734	-3.32901	-3.18108	-3.10858	1080.5	-3.92375	80267.5		206	-3.18108	JQ1_2500
689	GGATCTACAATTATCAGTTCCATGTT	-3.92738	-4.02147	-4.66668	-5.60778	-3.72799	-3.2483	-3.16046	-3.08069	-3.59753	-3.4003	1106	-3.92738	689	-4.34407	256	-3.2483	DMSO_2500_JQ1_2500
690	TAGGAGGGAGACTGGTATCGCGGAGT	-4.66308	-5.48906	-4.45297	-3.18963	-4.64834	-4.76201	-6.21927	-4.68099	-8	-5.11045	10236	-4.66308	816	-4.55065	4595	-5.11045	DMSO_2500
691	GAATGGTGGGAGCAGCGTAGGGAAGT	-4.05015	-3.69261	-3.45841	-3.65618	-3.201	-5.75853	-4.87685	-4.62376	-5.24709	-5.30911	1800	-4.05015	286.5	-3.55729	5251.5	-5.24709	DMSO_2500
692	TGTGGGGACGTGCGAATACTCCGAGA	-4.52971	-8	-8	-8	-8	-4.36689	-3.11308	-3.92533	-3.27649	-3.27956	7547	-4.52971	80267.5		269	-3.27956	JQ1_2500
693	TAGTAGCTTTTTGTCAAGATGGTCAA	-3.76194	-8	-8	-8	-8	-3.53737	-3.58416	-3.16559	-3.19227	-3.11012	571	-3.76194	80267.5		213	-3.19227	JQ1_2500
694	GTGTGACCTAGTAGTAGTAGAAGACT	-4.98743	-3.23955	-5.16935	-4.85445	-3.53531	-3.11452	-3.18234	-3.22347	-5.07668	-4.17749	19271	-4.98743	656	-4.19488	249.5	-3.22347	DMSO_2500_JQ1_2500
695	CGAGGTGGGAAGGGAGTCATTGTGGA	-3.52328	-8	-6.11384	-6.2232	-5.9774	-4.38709	-4.22363	-4.41003	-5.34825	-4.51115	181	-3.52328	5016.75	-6.16852	1976.5	-4.41003	JQ1_2500
696	TTGTTAGAAGTGCAGGCCTTTAGTAT	-4.20235	-8	-6.41487	-6.2812	-6.05658	-3.72526	-3.52204	-3.08474	-3.60146	-3.47749	2988.5	-4.20235	6927.25	-6.34803	446	-3.52204	JQ1_2500
697	GTCATAGTGTTTGTGCCTTGGGATAT	-3.83178	-5.3591	-4.50318	-4.84754	-3.33246	-3.17189	-3.15206	-3.29201	-3.33673	-3.11288	757	-3.83178	881.25	-4.67536	205	-3.17189	DMSO_2500_JQ1_2500
698	ATTGTTCCCAATGACTATTTGTGCTG	-4.40765	-8	-8	-8	-8	-4.29673	-3.11384	-3.91551	-3.27109	-3.27448	5469	-4.40765	80267.5		265	-3.27448	JQ1_2500
699	CTGACTTAAAAGTGGATGAGATTCTG	-3.52731	-8	-6.41487	-6.2812	-8	-8	-5.17297	-5.65719	-8	-5.182	183	-3.52731	11257.5	-7.20743	7608	-5.65719
700	GGAGTGATCTTGTCTTGGAAATAGCT	-4.59009	-3.23587	-3.25868	-3.82116	-4.76878	-8	-4.80849	-4.56611	-5.37771	-5.12159	8664	-4.59009	284.5	-3.53992	4640	-5.12159	DMSO_2500
701	TATGAATAAATCGGGAAGAGGTTTGT	-4.71264	-6.27743	-6.15959	-3.19954	-5.75555	-4.36478	-3.85378	-4.67946	-3.86664	-4.09692	11387	-4.71264	3935.5	-5.95757	1241.5	-4.09692	JQ1_2500
702	TTTCCTCGCTTAGAACTTGCCAGTTT	-4.90576	-5.41496	-3.21825	-4.5712	-3.5993	-8	-8	-8	-5.77185	-8	16691	-4.90576	551.25	-4.08525	33555	-8	DMSO_2500
703	GAGACTACCGAACATCTTTTCATAAT	-4.2143	-3.90059	-5.03829	-5.1769	-4.84706	-3.35747	-3.115	-3.50838	-4.36494	-4.31523	3094	-4.2143	1177.5	-4.94268	447	-3.50838	DMSO_2500_JQ1_2500
704	GGAGGTCTTTGGCGGTAGGGCTATAA	-4.87696	-3.44029	-4.34005	-3.4974	-3.20624	-8	-5.89191	-6.13431	-8	-6.00808	15778.5	-4.87696	253	-3.46884	11358.5	-6.13431	DMSO_2500
705	TTGGGGGGGAAAGAGTGAGAGTAAGT	-3.52773	-8	-8	-8	-8	-3.66092	-3.62668	-3.92265	-3.66361	-3.91117	184	-3.52773	80267.5		608	-3.66361	JQ1_2500
706	TACATATCATAGGTTCGACATGCCAT	-3.89887	-3.61846	-4.38548	-3.3166	-3.59749	-3.11733	-3.34053	-3.74978	-3.38804	-3.49499	972	-3.89887	304	-3.60797	347	-3.38804	DMSO_2500_JQ1_2500
707	CAATTAAGACATATGATATCTCGATA	-4.98743	-4.68636	-3.46392	-4.70141	-3.2095	-8	-8	-8	-6.13358	-8	19271	-4.98743	568	-4.07514	33555	-8	DMSO_2500
708	ATCTCAGGTTGTAAATTTCGGCTACT	-5.29754	-8	-3.21941	-8	-5.04374	-8	-8	-8	-5.77185	-5.7528	30613.5	-5.29754	8048.75	-6.52187	32743	-8
709	AGTAGGGTGCGGGCGGCTTATGGAGA	-5.24031	-3.25992	-5.12261	-4.96793	-3.59433	-3.11984	-3.20923	-3.22374	-4.98129	-4.15377	28365.5	-5.24031	725.5	-4.28113	251	-3.22374	DMSO_2500_JQ1_2500
710	TGGTGGGAGTGCACAGGCTGGTTGGG	-3.91075	-8	-5.49059	-6.34814	-6.45452	-3.3818	-3.40904	-3.46046	-3.14784	-3.16528	1030	-3.91075	7121.75	-6.40133	351	-3.3818	JQ1_2500
711	TTTGGTCATTTTAAGTTGTCACGTTG	-3.52793	-8	-8	-8	-8	-8	-5.50958	-5.54324	-5.50011	-8	185	-3.52793	80267.5		6891	-5.54324
712	GGATTCTGTAGTAAAGTTTAGTTATG	-4.12186	-8	-8	-5.9502	-8	-3.52849	-4.06091	-3.81003	-3.15022	-3.89413	2280.5	-4.12186	14598	-8	788	-3.81003	JQ1_2500
713	GGAGACTTAGCGTAGGATTTTATTCT	-4.66736	-3.247	-3.33895	-4.08967	-4.43229	-8	-4.87932	-6.13431	-4.21503	-5.35486	10323	-4.66736	369	-3.71431	5844	-5.35486	DMSO_2500
714	GTGGTGAGCTTTAGGAGGAGGGATAT	-3.53033	-8	-8	-8	-8	-5.05956	-4.81486	-4.57801	-5.32067	-5.77763	187	-3.53033	80267.5		4337	-5.05956
715	TGTGATAGGCTGTCATCGTAAGATTT	-3.82103	-8	-8	-8	-8	-3.18283	-3.12019	-3.24461	-3.21934	-3.22877	726.5	-3.82103	80267.5		227	-3.21934	JQ1_2500
716	ACTTATTGTGAGATCTCAGGATGTGT	-4.09649	-6.04335	-3.92294	-6.2232	-4.26841	-3.52849	-3.22932	-3.09541	-3.95345	-3.314	2077.5	-4.09649	2377.75	-5.15588	291	-3.314	DMSO_2500_JQ1_2500
717	ACGTAAGTTCTTTATACACTGCTTGT	-5.01208	-4.24458	-4.28711	-4.64485	-4.57657	-5.40828	-4.39401	-3.52546	-3.41875	-3.12904	20139.5	-5.01208	731.5	-4.43184	472	-3.52546	DMSO_2500_JQ1_2500
718	CGGGGGTCTGGTCTTGGTCTGTGTGT	-4.69395	-8	-8	-3.23004	-8	-8	-8	-8	-8	-8	10931	-4.69395	14598	-8	80267.5
719	TTTTCGATATACTGCTTCGTAGCGAA	-4.69092	-3.90795	-3.22898	-4.25883	-4.02598	-8	-8	-6.28921	-8	-8	10855	-4.69092	465.5	-3.96696	33555	-8	DMSO_2500
720	GGGAGGGGAGCGTGCTGATTATGGAG	-3.53316	-8	-8	-8	-8	-4.62884	-4.35669	-4.45853	-4.0832	-4.23649	189	-3.53316	80267.5		1825	-4.35669	JQ1_2500
721	GAAATATATGAGTAATTGGTCCATAT	-4.72884	-5.24171	-3.6987	-4.03393	-3.22908	-4.54368	-4.83456	-4.18152	-3.88243	-5.07358	11765	-4.72884	409	-3.86631	2306.5	-4.54368	DMSO_2500_JQ1_2500
722	TGAGGTGGGAGTGGGTGTATGGATAT	-5.05538	-8	-8	-6.2812	-3.23174	-8	-8	-8	-8	-8	21566.5	-5.05538	10267.8	-7.1406	80267.5
723	GAGTATGAGAGGCAGACCATGTATGC	-5.35641	-3.31324	-5.35796	-4.89841	-3.66423	-3.13067	-3.29107	-3.29792	-4.93768	-4.3126	33089	-5.35641	707.5	-4.28132	300	-3.29792	DMSO_2500_JQ1_2500
724	GACTAGCGGTTCTGTTATCAGTACTC	-4.80245	-5.43233	-8	-8	-6.01518	-3.74333	-3.1355	-3.58213	-3.21231	-3.70445	13709	-4.80245	9360	-7.00759	530	-3.58213	JQ1_2500
725	AGGTCAACATAACATTTAGTCTCCAA	-3.53348	-8	-5.88339	-8	-5.8013	-3.37969	-3.54682	-3.19825	-3.25742	-3.15426	190	-3.53348	9080.5	-6.94169	249	-3.25742	JQ1_2500
726	GGTTATAGTAATATCGCTGTGTACTA	-3.8196	-4.9157	-5.81281	-3.23683	-5.85246	-3.80564	-3.69666	-3.81271	-4.28232	-3.77968	718	-3.8196	2055.25	-5.36425	742.5	-3.80564	DMSO_2500_JQ1_2500
727	ACGATAAAGTATGGGGACCCAAGATG	-4.32143	-3.87924	-3.23537	-3.62771	-3.6994	-4.46894	-4.691	-4.74514	-4.36642	-4.53679	4286	-4.32143	328.25	-3.66356	2351.5	-4.53679	DMSO_2500_JQ1_2500
728	CACGATGTGTCACTGAGATGAATAGT	-4.18454	-5.15874	-4.17582	-4.1663	-4.35071	-3.14325	-3.36489	-3.41831	-3.3929	-3.3383	2819	-4.18454	623.5	-4.26327	324	-3.36489	DMSO_2500_JQ1_2500
729	AAGGGGGGACGGGTTGATCGTTCAAC	-5.06244	-4.25447	-4.42989	-3.89279	-3.244	-8	-8	-8	-8	-8	21789.5	-5.06244	499.75	-4.07363	80267.5		DMSO_2500
730	AAGGTGAACCGGGAGCGAAAAGGACA	-3.93688	-4.74778	-5.10951	-3.57084	-3.99399	-3.51598	-3.35609	-3.36228	-3.15999	-3.15725	1141.5	-3.93688	702.5	-4.37089	317	-3.35609	DMSO_2500_JQ1_2500
731	GTACCCTCTTCATGTTAATCCCTTTC	-4.72229	-3.35418	-3.2422	-3.44145	-3.97451	-5.83425	-8	-8	-8	-8	11595.5	-4.72229	232	-3.39782	33555	-8	DMSO_2500
732	GGGCTCTTTTATTTGGTATGGGCGAA	-5.46756	-3.26153	-3.532	-3.65033	-3.53872	-8	-8	-8	-8	-8	37711.5	-5.46756	284	-3.53536	80267.5		DMSO_2500
733	AATAGTGCTAAACTTGGGTCATGACT	-4.0204	-4.45883	-3.62543	-3.34648	-3.27741	-3.27043	-3.22079	-3.49066	-3.35485	-3.13767	1598	-4.0204	264.5	-3.48595	270	-3.27043	DMSO_2500_JQ1_2500
734	GTGTGGGTACATATTGAATTTTGAGG	-3.77058	-3.64094	-4.22678	-3.24743	-3.48452	-3.41983	-3.56209	-3.73239	-3.91321	-3.5689	588	-3.77058	288	-3.56273	504	-3.5689	DMSO_2500_JQ1_2500
735	TATTTATCATGAAATTCTGATGGTCA	-3.5357	-8	-8	-8	-8	-8	-5.49911	-5.2535	-5.32067	-8	193	-3.5357	80267.5		6583	-5.49911
736	AGTACGGGGGAGGGGAGGTAGTAGCA	-3.77644	-8	-8	-6.17205	-6.45452	-3.43622	-3.13846	-3.34926	-3.21945	-3.33663	606	-3.77644	11295	-7.22726	304	-3.33663	JQ1_2500
737	AAGCGTGGGATGGTGTATGTGCAGAT	-4.01018	-5.70755	-3.2479	-8	-5.48838	-4.80816	-5.25313	-5.3018	-4.39007	-6.10499	1529	-4.01018	2315.5	-5.59796	5241	-5.25313	DMSO_2500
738	GGAAACTTAGTGATAGTGAGCACAAA	-4.43868	-8	-8	-8	-8	-3.81011	-3.98343	-3.79051	-3.16101	-3.64616	5919.5	-4.43868	80267.5		748	-3.79051	JQ1_2500
739	GTTCACAATTTTATGTTTGTGTGTTT	-3.93395	-3.29788	-3.49621	-3.89918	-3.40841	-3.29715	-3.19622	-3.11077	-3.67223	-3.46812	1132	-3.93395	255.75	-3.45231	290	-3.29715	DMSO_2500_JQ1_2500
740	TTAATTGGGGCTGTCGTCATTTCTCT	-3.53633	-8	-6.41487	-8	-8	-8	-8	-8	-8	-8	194	-3.53633	14598	-8	80267.5
741	TTGTCGGAGGGATCAGGTGCGTGATA	-4.18078	-3.26459	-6.21075	-3.91145	-5.34901	-3.89141	-3.78811	-3.60321	-4.23376	-3.79482	2775.5	-4.18078	1082.75	-4.63023	755	-3.79482	DMSO_2500_JQ1_2500
742	GTCTGCGTTTTGTCAATAAATAGTTT	-3.76534	-8	-5.85856	-8	-8	-3.20242	-3.13864	-3.12913	-3.22676	-3.22978	575.5	-3.76534	14598	-8	225	-3.20242	JQ1_2500
743	GGAGTGGGTCTGCTGGAAAAGAGGGA	-5.44983	-8	-3.24998	-3.72853	-8	-8	-8	-8	-8	-8	36954.5	-5.44983	7378.75	-5.86426	80267.5
744	GAATCATGATGGTGGTGGGGTGGTTA	-3.53676	-8	-8	-8	-8	-3.98241	-3.63949	-3.78251	-3.87831	-3.50238	195.5	-3.53676	80267.5		751	-3.78251	JQ1_2500
745	TTTATATAGTTCTTGGTCTTGGGCCT	-3.53676	-8	-8	-8	-8	-3.6184	-3.58153	-3.54649	-3.50427	-3.58336	195.5	-3.53676	80267.5		496.5	-3.58153	JQ1_2500
746	CTCGGCTTGTTTTTGCGTGTGTTTGA	-4.88163	-3.42295	-3.36018	-3.43134	-3.2504	-5.69407	-8	-8	-8	-8	15922.5	-4.88163	228.5	-3.39156	33555	-8	DMSO_2500
747	GTGTGAGCAACCTCATAGGTCTAGTA	-4.18172	-3.91087	-3.43769	-3.5286	-3.25834	-3.74925	-3.72808	-3.76232	-3.66214	-4.089	2786	-4.18172	265	-3.48315	682	-3.74925	DMSO_2500_JQ1_2500
748	GGAGTGGTGACCTTGTAGTGGATGTA	-3.95042	-4.72285	-4.51944	-3.25824	-4.55965	-3.8287	-4.14009	-3.95476	-4.01202	-4.33969	1194	-3.95042	806.5	-4.53955	1094.5	-4.01202	DMSO_2500_JQ1_2500
749	CTCTGACAGTGAGTTGTATGAAAGGG	-3.80955	-6.08113	-6.07244	-8	-8	-3.15681	-3.38445	-3.46564	-3.49609	-3.46563	688	-3.80955	9455.25	-7.04057	399	-3.46563	JQ1_2500
750	GGAGGCGGTTGTATTGGATGGGATCA	-3.92974	-8	-8	-5.69493	-6.45452	-3.61327	-3.52488	-3.61147	-3.3645	-3.15298	1116	-3.92974	11295	-7.22726	448	-3.52488	JQ1_2500
751	TCTAGTTGTGAGAAGTTATTGGAGTT	-3.9023	-8	-8	-8	-8	-3.20664	-3.24372	-3.19956	-3.17363	-3.23656	987.5	-3.9023	80267.5		234	-3.20664	JQ1_2500
752	TGGACTAGAAGATTTGACGTGTCAGT	-3.53984	-6.52047	-5.93774	-8	-8	-5.10725	-5.70739	-4.66596	-4.79512	-4.84372	198	-3.53984	11467	-7.26023	3422.5	-4.84372
753	GATTGTGAGGGGTGGAATGCGGTCCA	-4.99044	-3.40494	-3.75954	-5.4361	-3.26419	-5.23219	-5.57829	-5.68715	-5.25277	-6.30911	19378	-4.99044	293.5	-3.58224	7027	-5.57829	DMSO_2500
754	CAGTAAATGTATAGGCTGGTTTCTAA	-3.5407	-5.01194	-4.31038	-4.29507	-4.3115	-3.36066	-3.58618	-3.47496	-3.64222	-3.37775	199	-3.5407	641.75	-4.31094	420	-3.47496	DMSO_2500_JQ1_2500
755	GGGAGGGTTCAGTATTAGGGGTGATT	-4.43531	-3.29847	-4.18136	-3.40779	-4.36197	-3.51678	-3.76902	-4.00688	-3.96303	-3.5077	5878.5	-4.43531	389.5	-3.79458	716.5	-3.76902	DMSO_2500_JQ1_2500
756	GGAGAGCCGATAGAAATGGAGTTGAT	-4.62246	-6.27743	-3.26166	-4.00902	-4.68551	-4.53633	-3.99074	-4.72269	-4.64786	-4.32865	9337.5	-4.62246	716.75	-4.34727	2283.5	-4.53633	DMSO_2500_JQ1_2500
757	GTGGGGAGACCTGTTGGAGGGGGGAT	-4.64911	-5.33013	-5.10951	-3.27369	-4.94599	-5.36407	-5.21927	-5.10492	-4.51658	-6.40602	9894	-4.64911	1285.25	-5.02775	5067.5	-5.21927	DMSO_2500
758	GGATGAGATTAAAAGGGCGTGTGGTA	-4.33991	-8	-8	-8	-8	-3.6501	-3.15043	-3.30817	-3.60711	-3.67746	4529.5	-4.33991	80267.5		541	-3.60711	JQ1_2500
759	AGATTTTGCTACGTGATTTTGATTTA	-4.25172	-3.67135	-3.26246	-3.36791	-3.47474	-4.10071	-4.03316	-3.59636	-3.64334	-3.55323	3497.5	-4.25172	246	-3.42133	583.5	-3.64334	DMSO_2500_JQ1_2500
760	TCTTGACATCCGAGTTGTAGGTGGGA	-3.68223	-8	-8	-8	-8	-3.15869	-3.27757	-3.27583	-3.18224	-3.45081	409	-3.68223	80267.5		263	-3.27583	JQ1_2500
761	GGAGGGGGAGTTTTTTTTTGAGCACT	-6.10741	-3.30029	-8	-8	-8	-8	-8	-8	-8	-8	65679.5	-6.10741	14625.2	-8	80267.5
762	TCCATTATTGTGTTTGGTCTCTGTTT	-4.60473	-8	-8	-8	-8	-3.87316	-4.11675	-3.13762	-3.92892	-3.54703	8975	-4.60473	80267.5		844.5	-3.87316	JQ1_2500
763	ATGTTCGCTGGGATGATGATGTTTTT	-4.05925	-3.63908	-3.43852	-3.36189	-3.26791	-5.48437	-5.05048	-4.88146	-5.41758	-4.78019	1857.5	-4.05925	237.5	-3.40021	4252	-5.05048	DMSO_2500
764	TATGTGCAGTCATGGAAATTAGAGAT	-4.24517	-8	-8	-8	-8	-3.16211	-4.61857	-4.50185	-4.10582	-3.75088	3412	-4.24517	80267.5		1266.5	-4.10582	JQ1_2500
765	TGTAGGTGGGCCGTTTTAAACTTGGG	-3.78312	-8	-8	-6.04711	-8	-3.29267	-3.2366	-3.59611	-3.17813	-3.33644	616	-3.78312	14598	-8	285	-3.29267	JQ1_2500
766	ATTCTGTTCTGCGGGAGGGGAATGTA	-3.54113	-8	-8	-8	-8	-4.30889	-5.16332	-4.35041	-4.51868	-4.41479	201	-3.54113	80267.5		1997.5	-4.41479	JQ1_2500
767	TGGTGGGAGAGGCATCAGAGGTTAGA	-3.54188	-8	-8	-8	-8	-4.10147	-4.24788	-4.38073	-3.97522	-4.84971	202	-3.54188	80267.5		1537.5	-4.24788	JQ1_2500
768	TTCATAACTAGATCCGGATGGGTGAT	-4.03653	-3.98139	-3.46792	-4.5308	-4.23638	-3.16551	-3.66312	-3.65301	-3.55368	-3.29358	1703	-4.03653	539.5	-4.10888	487	-3.55368	DMSO_2500_JQ1_2500
769	ACTTTTTGAAATTGTAGAGGTTTCAG	-4.27316	-3.30695	-8	-8	-3.71396	-8	-8	-8	-8	-8	3709	-4.27316	7595.5	-5.85698	80267.5
770	CTTGGTGGGAGGCACATCAAGTTTAA	-4.33522	-8	-5.39783	-3.28138	-4.64496	-8	-8	-4.69498	-8	-5.54568	4475.5	-4.33522	1401.25	-5.02139	32743	-8	DMSO_2500
771	GTGTTGGGGGTAGGGGGTACGACTCT	-4.8413	-5.3591	-5.48037	-5.92217	-3.27232	-8	-8	-8	-8	-8	14762	-4.8413	1889	-5.41973	80267.5		DMSO_2500
772	GACATTTATGTACGCTGAGCCAATAA	-4.62246	-8	-8	-8	-8	-3.90997	-4.09298	-3.14763	-3.91583	-3.58027	9337.5	-4.62246	80267.5		900	-3.90997	JQ1_2500
773	AGGGGCGGGTGTTTATATGGGAATCA	-4.35781	-8	-8	-8	-8	-3.49314	-3.77659	-3.57273	-3.17968	-3.23561	4779	-4.35781	80267.5		429	-3.49314	JQ1_2500
774	TGGTTGTTCTACTGGTTTTCGCCATT	-3.54274	-6.21944	-8	-8	-8	-3.57089	-3.51695	-3.521	-3.58716	-3.72727	203	-3.54274	14625.2	-8	489	-3.57089	JQ1_2500
775	GTGTCATATTTTCACTGTGTAGTCAG	-3.97532	-3.31162	-4.01902	-4.31539	-3.36355	-3.70453	-4.07275	-3.8662	-3.87303	-3.72568	1347.5	-3.97532	348.75	-3.69128	858	-3.8662	DMSO_2500_JQ1_2500
776	TGATAGTGGGGAGGAGAGTGGTAAGA	-4.41802	-8	-8	-8	-8	-3.22925	-3.15739	-3.28933	-3.33259	-3.40743	5625.5	-4.41802	80267.5		292	-3.28933	JQ1_2500
777	TGTGGGAGCCGTGAAGCACATAGAGA	-3.9204	-3.37698	-3.2837	-3.44905	-4.32904	-4.56318	-4.75314	-4.51209	-5.02299	-4.89413	1063.5	-3.9204	238	-3.41302	3018.5	-4.75314	DMSO_2500
778	ATATTGTGTGTAGGTATGGAGCTACT	-4.82658	-3.98549	-3.36217	-3.29398	-4.29766	-5.13116	-8	-4.7487	-8	-5.37461	14378	-4.82658	347	-3.67383	5959.5	-5.37461	DMSO_2500
779	TTAGTGCGAGGTCTGATGCAGGGCCT	-4.19311	-3.31176	-4.50424	-3.75191	-4.28133	-4.45663	-4.38358	-4.52259	-4.05295	-4.68174	2891	-4.19311	498.75	-4.01662	2056	-4.45663	DMSO_2500_JQ1_2500
780	GACTTCTATTTGGGGATGTCGAAATT	-3.92712	-8	-8	-8	-8	-3.89975	-8	-3.14929	-4.024	-8	1102.5	-3.92712	80267.5		1111	-4.024	JQ1_2500
781	CCATGTGACGCCAGCCGATCAATCTG	-4.43363	-3.31297	-4.83053	-6.17205	-4.81603	-4.56988	-4.52907	-4.21523	-4.76251	-5.40602	5857.5	-4.43363	1054.75	-4.82328	2402.5	-4.56988	DMSO_2500_JQ1_2500
782	AGTTACTCTCCACTATCGCGAACATT	-3.68926	-8	-8	-8	-8	-3.49741	-3.35224	-3.45506	-3.18084	-3.3841	421	-3.68926	80267.5		348	-3.3841	JQ1_2500
783	GGGGCCTGGTGGCGGATCGCTTCGTT	-4.54242	-3.67336	-3.79369	-3.30847	-3.56466	-4.12344	-4.00211	-4.51836	-4.19656	-3.88065	7786.5	-4.54242	309.5	-3.61901	1273.5	-4.12344	DMSO_2500_JQ1_2500
784	CTTTCCGGTCTTATGGGGGTACGTTT	-3.54317	-8	-8	-8	-8	-4.47342	-4.16427	-4.10614	-4.4381	-4.42149	205	-3.54317	80267.5		2013	-4.42149	JQ1_2500
785	TGAGGGGAGGTTACGGTTTAGGAGGT	-4.27548	-4.65714	-4.67136	-3.36242	-3.27792	-5.00418	-4.85754	-4.6856	-4.99057	-4.48563	3736.5	-4.27548	537.5	-4.00978	3439.5	-4.85754	DMSO_2500
786	TCGATGATCGCGGGTGTAGTGATTCA	-3.54576	-6.21944	-6.51178	-6.52423	-5.15349	-5.23739	-4.68461	-4.67042	-5.34825	-4.6797	206	-3.54576	6975.25	-6.36561	2817.5	-4.68461
787	TTGATTTTGGGATCGATATAGGTTGT	-4.23234	-5.9764	-5.77141	-3.30939	-4.79176	-8	-8	-4.79785	-8	-8	3267	-4.23234	1970.5	-5.28159	33555	-8	DMSO_2500
788	CTCCATTCTACATTCTCTTCTTTTAC	-4.60722	-3.97054	-3.29324	-4.37348	-3.7927	-5.90119	-5.5203	-5.98818	-4.76251	-4.45419	9030.5	-4.60722	424.5	-3.88162	6698.5	-5.5203	DMSO_2500
789	AGGTTATCGGAGGGGTGCTGATTTGA	-3.67197	-3.80363	-3.67104	-3.34375	-5.34901	-3.1756	-3.19304	-3.2026	-3.44321	-3.17627	391	-3.67197	354	-3.73734	225	-3.19304	DMSO_2500_JQ1_2500
790	GTGTTGGGTGGACTGGTTGATGTCGT	-3.54706	-6.34438	-8	-5.72835	-6.27843	-4.38414	-4.57953	-4.27039	-4.1284	-4.16672	207.5	-3.54706	6224.75	-6.3114	1635.5	-4.27039	JQ1_2500
791	GGGAGAGGGCCTGTGGATTAGTGGGA	-3.54706	-8	-8	-8	-8	-4.15995	-4.40719	-4.27758	-4.5538	-4.41258	207.5	-3.54706	80267.5		1944.5	-4.40719	JQ1_2500
792	GTTAGAGGAGTATAATCTGCATCAGC	-4.97561	-4.18201	-4.72467	-4.74248	-3.30162	-3.51758	-3.29954	-3.74639	-4.24093	-5.05383	18906.5	-4.97561	744.75	-4.45334	706	-3.74639	DMSO_2500_JQ1_2500
793	GTTAGACAAGGGTAAGTCTGACAGCA	-4.56787	-3.31921	-4.14769	-3.40022	-4.35674	-3.54485	-3.79032	-4.0374	-4.03667	-3.53488	8248.5	-4.56787	378.5	-3.77396	747	-3.79032	DMSO_2500_JQ1_2500
794	TTAGCGAAGGCTGGTGCGTAACTTTG	-3.91989	-6.42356	-8	-8	-8	-3.60918	-3.57582	-3.56834	-3.35819	-3.17175	1059.5	-3.91989	14625.2	-8	490.5	-3.56834	JQ1_2500
795	GGAGACGACGATAGAGGCAGGGGAAT	-5.06601	-8	-3.30448	-4.37733	-4.26559	-4.81011	-4.50852	-4.22582	-5.0617	-5.23723	21906	-5.06601	646.75	-4.32146	3239	-4.81011	DMSO_2500
796	GTGTGGATTCTTGGTGATGGGTAGCT	-3.54728	-8	-6.33568	-8	-8	-3.72222	-3.72931	-3.66126	-3.69094	-3.6383	209	-3.54728	14598	-8	636	-3.69094	JQ1_2500
797	GGGGACGGGAGGAGAGTGTGATAGCT	-5.27374	-3.89413	-3.86783	-6.01235	-3.30707	-8	-8	-8	-8	-8	29637.5	-5.27374	411.75	-3.88098	80267.5		DMSO_2500
798	TATTGTGCGGTTTAAATGCCTTTCCA	-5.75086	-3.32602	-4.38064	-3.83738	-4.36727	-8	-8	-8	-8	-8	50235.5	-5.75086	521.25	-4.10232	80267.5		DMSO_2500
799	TGGGTGGGAGTTAGTGATGTGGTATT	-4.35222	-4.64977	-4.71244	-3.32229	-5.1323	-4.96057	-4.71753	-4.72777	-5.00325	-5.39529	4696.5	-4.35222	888	-4.6811	3873.5	-4.96057	DMSO_2500
800	GGTTTGGTCGAGAATGGTAATTGGGT	-3.54739	-8	-8	-8	-8	-4.17646	-4.57213	-4.45397	-4.3724	-4.30911	210	-3.54739	80267.5		1875.5	-4.3724	JQ1_2500
801	AGATGGGGGTGAGGAGGTGAGGAGCT	-3.54772	-8	-8	-8	-8	-3.62768	-3.61181	-4.03256	-3.51574	-3.93656	211	-3.54772	80267.5		547	-3.62768	JQ1_2500
802	ACAAAGGTGAAAGGGGTATGTAAGAT	-4.52349	-3.96993	-3.31622	-4.08176	-4.19864	-4.23115	-4.33207	-4.50592	-4.16138	-3.96985	7422	-4.52349	486	-4.02584	1497	-4.23115	DMSO_2500_JQ1_2500
803	TGATTTTACGAGTTGGGAGGAGTGCT	-4.12637	-8	-8	-8	-8	-3.1968	-3.39808	-3.30129	-3.18742	-3.23936	2312.5	-4.12637	80267.5		248	-3.23936	JQ1_2500
804	GGAGGCGGGAGTTTTCAGTGAAGCAC	-4.1869	-3.34925	-5.15005	-8	-3.31166	-5.02613	-4.76063	-3.82044	-3.76307	-8	2837.5	-4.1869	814.5	-4.24965	3045	-4.76063	DMSO_2500
805	TTTCATAAGAAACATCCTACTTTGGA	-5.02495	-3.32971	-4.13611	-4.38514	-4.88632	-4.53425	-4.52797	-3.96936	-4.38539	-4.54269	20551	-5.02495	595.5	-4.26063	2273	-4.52797	DMSO_2500_JQ1_2500
806	ATGGAGCGGAAAAGGGGTTACGGGAA	-4.97854	-3.73001	-5.06851	-3.32551	-3.57758	-8	-8	-8	-8	-8	18998.5	-4.97854	326	-3.65379	80267.5		DMSO_2500
807	AGAGGTGGGAGTGCGTGTCGACTTGG	-4.5511	-8	-8	-8	-8	-3.72478	-4.06053	-3.16569	-8	-3.28495	7933	-4.5511	80267.5		650	-3.72478	JQ1_2500
808	CAGGGGGGAAGGGGGTATCGTACGTA	-3.54881	-8	-8	-8	-8	-5.04926	-5.32302	-5.10088	-4.97824	-4.57351	212	-3.54881	80267.5		4297.5	-5.04926
809	ACGATGTGGACGTGGCTTGTTTTGAT	-4.41882	-3.90478	-4.00023	-3.88276	-4.86625	-4.37543	-3.17576	-3.26855	-3.98621	-3.56014	5640	-4.41882	444.5	-3.9525	492	-3.56014	DMSO_2500_JQ1_2500
810	GGAGGCGGTCAAGTCGGAATAAAGAA	-4.83074	-3.87578	-3.35071	-3.92082	-3.31252	-4.81207	-4.67831	-4.55567	-4.89054	-4.91117	14482	-4.83074	313	-3.61324	3248.5	-4.81207	DMSO_2500
811	TGGGTGGGAGCGTGGAATTTCGGGAT	-4.21481	-3.38153	-3.46304	-3.3339	-3.78265	-5.48437	-5.70739	-5.64295	-5.00004	-5.14475	3099.5	-4.21481	242.5	-3.42229	6572	-5.48437	DMSO_2500
812	GGGATGCTATGTTTAACTGAAGTTTT	-4.28251	-3.78427	-3.3251	-4.03745	-3.88749	-4.0188	-4.18635	-4.20591	-4.2522	-4.43521	3823.5	-4.28251	400.5	-3.83588	1494	-4.20591	DMSO_2500_JQ1_2500
813	TTGGTGTTGCGATAAGAATGGTTCGG	-4.68045	-4.2971	-5.32144	-3.33883	-5.6416	-5.65132	-5.6752	-6.18007	-5.4093	-5.72932	10613.5	-4.68045	1166.5	-4.80927	7645.5	-5.6752	DMSO_2500
814	CGAGAGTACGGATAAGGGAATTCATT	-4.06137	-4.64686	-3.93717	-4.00244	-3.31322	-4.89402	-4.47694	-4.54885	-4.63115	-4.72478	1864	-4.06137	449	-3.9698	2647.5	-4.63115	DMSO_2500
815	GCTGGGGGGTCGTTGTCCGGTCGAGA	-3.55001	-8	-8	-8	-8	-3.51738	-3.69455	-3.5047	-3.61638	-3.66408	213	-3.55001	80267.5		550	-3.61638	JQ1_2500
816	GAAATAGAACGTTGGGTCGGAGTGGA	-4.84995	-8	-8	-8	-8	-3.19329	-4.21495	-3.18428	-3.2391	-3.28151	15009	-4.84995	80267.5		238	-3.2391	JQ1_2500
817	GTGGGTTTACTTAATTAAGGGTGTTG	-3.55034	-8	-8	-8	-8	-4.09918	-4.0946	-3.99822	-3.98869	-3.84165	214	-3.55034	80267.5		1081	-3.99822	JQ1_2500
818	GATTAGGTCGGGTTTGAAGGGGTCGA	-4.01018	-8	-8	-8	-8	-3.36696	-3.23497	-3.2303	-3.22242	-3.18298	1529	-4.01018	80267.5		243	-3.2303	JQ1_2500
819	GTTGGTGGGAGCTGGTGGGGCTAGAT	-6.00267	-8	-4.2541	-8	-3.32138	-8	-8	-8	-8	-8	61236.5	-6.00267	7678.25	-6.12705	80267.5
820	AACCTTTTTGCTTAGGTGTTACCTAT	-4.21128	-8	-8	-8	-8	-3.56462	-3.78251	-3.52026	-3.54756	-3.18389	3073	-4.21128	80267.5		481.5	-3.54756	JQ1_2500
821	GAAGGGTAAAAGGAAGGAAGAAGTTA	-3.55066	-6.34438	-8	-8	-8	-4.57327	-4.37108	-4.22959	-4.64503	-4.70922	215	-3.55066	14625.2	-8	2411	-4.57327	JQ1_2500
822	TTGCTGATTTCCTTTTTCATTGTTAT	-5.27957	-8	-3.33547	-8	-8	-8	-8	-8	-8	-8	29866	-5.27957	14598	-8	80267.5
823	TGTACACGAGCTAGGATACCCCTTTT	-3.82886	-8	-8	-8	-6.21148	-3.32128	-3.19782	-3.24579	-3.35601	-3.18512	747	-3.82886	14804.8	-8	259	-3.24579	JQ1_2500
824	GGAGCGCTGTACGTCACAACTGTTAT	-3.56537	-8	-8	-6.42732	-8	-3.23162	-3.36262	-3.27218	-3.19551	-3.20977	232	-3.56537	14598	-8	246	-3.23162	JQ1_2500
825	ATGTGTACTTCGTCCGCAGGGGTAAT	-3.55187	-8	-8	-8	-8	-4.20513	-4.35004	-4.03256	-4.49509	-4.05239	216.5	-3.55187	80267.5		1430	-4.20513	JQ1_2500
826	TTTAGTGGCGCGGAACGTTTTGGTTC	-5.01846	-3.3582	-4.28582	-4.40448	-4.97379	-4.43963	-4.60516	-4.05368	-4.47652	-4.60154	20335	-5.01846	640.5	-4.34515	2179	-4.47652	DMSO_2500_JQ1_2500
827	GTCGGATCTCTCGCCGTGATTTATGA	-3.61796	-8	-8	-6.2232	-8	-3.66203	-3.60031	-3.1757	-3.45261	-3.24796	304	-3.61796	14598	-8	393	-3.45261	JQ1_2500
828	GAGGGGGAGCGGGTGAAAGGGGAGTT	-3.80717	-8	-8	-8	-5.48838	-3.19738	-3.59861	-3.26861	-3.3255	-3.36829	680	-3.80717	14804.8	-8	299	-3.3255	JQ1_2500
829	GAGCGGTTCGTCGTAAGAGGGTGATA	-5.28548	-4.16253	-3.34195	-3.57241	-4.26139	-8	-8	-8	-8	-8	30121.5	-5.28548	418	-3.86747	80267.5		DMSO_2500
830	AAAGGTGTAGGACGGACAGGTTATGA	-3.55209	-5.63116	-5.20535	-4.77605	-5.15349	-4.29974	-4.2404	-4.28983	-4.41925	-4.44578	218	-3.55209	1471.75	-5.17942	1683	-4.29974	DMSO_2500_JQ1_2500
831	CTTAGTGAAATCTTTTAGTTTAGGTA	-3.81899	-8	-8	-8	-8	-3.41468	-3.20104	-3.5191	-3.19923	-3.34353	717	-3.81899	80267.5		312	-3.34353	JQ1_2500
832	TAGATTATGTACTCGAGAAATTATGA	-4.70632	-4.20977	-3.88569	-3.35222	-3.58134	-8	-5.09705	-8	-4.95174	-8	11238.5	-4.70632	357.5	-3.73352	33555	-8	DMSO_2500
833	GCCAGCCCAAAAATGTTCGACAATTG	-4.50832	-3.36833	-4.33859	-3.77721	-4.35501	-4.28256	-3.94309	-4.05404	-4.41177	-4.15621	7130	-4.50832	499	-4.0579	1381.5	-4.15621	DMSO_2500_JQ1_2500
834	GTATAGGGTAAGAATGCAAACTAAAC	-4.23871	-3.85278	-3.99756	-3.35463	-3.89252	-4.14574	-3.32662	-3.85969	-4.10786	-4.49887	3340.5	-4.23871	413.25	-3.87265	1271	-4.10786	DMSO_2500_JQ1_2500
835	CCGTCCAGAGTTTTTACTTTTAGTTA	-4.48135	-8	-8	-8	-8	-3.19886	-4.28921	-3.67946	-3.67615	-4.00591	6650	-4.48135	80267.5		623	-3.67946	JQ1_2500
836	ATAAAGTAGTTGTGAGTCCAATGCCT	-3.82431	-5.70755	-4.7159	-4.89077	-3.40443	-3.23018	-3.25155	-3.40669	-3.39456	-3.1929	735	-3.82431	998.5	-4.80333	252	-3.25155	DMSO_2500_JQ1_2500
837	GGAGATGGGGAAATGGATAAGGCCAT	-4.12596	-4.64252	-5.40627	-4.13818	-5.75555	-3.19972	-3.66935	-3.21628	-3.71132	-3.5077	2306.5	-4.12596	1368.75	-5.02439	432.5	-3.5077	DMSO_2500_JQ1_2500
838	CTTTAATCAGGCCATGATACATTATA	-5.25117	-3.68509	-4.44082	-3.35485	-4.11308	-6.25338	-4.93203	-5.79189	-5.34119	-5.61014	28794.5	-5.25117	435	-3.89909	7286.5	-5.61014	DMSO_2500
839	GAGCGGATAGTGATTAACAATGGATA	-4.85213	-5.38216	-3.79955	-5.4361	-3.33255	-6.04252	-5.82133	-8	-5.68642	-6.10499	15068	-4.85213	1080	-4.59086	11141	-6.04252	DMSO_2500
840	TTCTAGGATTGTAAGTACAAGGGAGA	-3.55596	-8	-8	-8	-6.27843	-4.71242	-4.28351	-4.01013	-4.30428	-3.95117	222	-3.55596	14804.8	-8	1620.5	-4.28351	JQ1_2500
841	GGGGGCGGTCGAAAGAGTCATCGTTT	-4.10113	-3.67506	-4.59929	-4.04639	-4.40919	-3.19977	-3.67505	-4.04973	-4.10746	-3.58401	2115	-4.10113	612	-4.22779	601	-3.67505	DMSO_2500_JQ1_2500
842	TTGTTCATGTTTGCAATATGGATAGT	-5.36347	-8	-3.35153	-8	-4.92624	-8	-8	-8	-8	-8	33388.5	-5.36347	7982.75	-6.46312	80267.5
843	AAGTTTAAACTTGATTCTGCACAAAC	-4.224	-6.00858	-4.57854	-4.18429	-4.55143	-3.21149	-3.19156	-3.3034	-3.38053	-4.27088	3193.5	-4.224	830	-4.56498	305	-3.3034	DMSO_2500_JQ1_2500
844	TAGAGAACAGGATGGCAGATAGTGGA	-3.95318	-8	-8	-5.56999	-5.37534	-3.2543	-3.42027	-3.76011	-3.28116	-3.1998	1210.5	-3.95318	8508.5	-6.785	268	-3.28116	JQ1_2500
845	GTATATAGATCCGTATGTTCCTGTGT	-3.78972	-8	-8	-8	-6.45452	-3.20035	-3.70939	-3.81044	-3.79473	-3.97788	633.5	-3.78972	14804.8	-8	755.5	-3.79473	JQ1_2500
846	AGGGGGGTTGTACTGTGGCCAATTAA	-4.55551	-3.62615	-4.27436	-3.63298	-3.34233	-4.41139	-5.44112	-4.27758	-4.62304	-4.75522	8005	-4.55551	305	-3.62956	2616	-4.62304	DMSO_2500
847	TTGGGGTAGGTAATCGGAGTAGAGAA	-3.74192	-6.08113	-6.33568	-6.42732	-8	-3.42039	-3.51362	-3.44723	-3.21013	-3.37009	521	-3.74192	7186.25	-6.3815	378	-3.42039	JQ1_2500
848	TACAATAGGTTTGATTAGGAACGCTG	-4.51837	-8	-8	-8	-8	-4.3683	-3.19274	-3.83808	-4.39007	-4.12841	7332.5	-4.51837	80267.5		1320	-4.12841	JQ1_2500
849	GTTTGATCGGTTCTGGGAAATCGATG	-3.55785	-8	-8	-8	-8	-3.93271	-3.80513	-3.68529	-3.86805	-3.63223	224	-3.55785	80267.5		757	-3.80513	JQ1_2500
850	GGAGTACGGGGGCGGAGGAATTGGTA	-3.90775	-6.21944	-6.26874	-4.26716	-8	-3.20087	-3.67149	-3.22055	-3.69917	-3.52051	1014.5	-3.90775	5833.75	-6.24409	446	-3.52051	JQ1_2500
851	GGGAGGCGGCATGATGTATGGCTAAA	-3.55796	-8	-8	-8	-8	-5.35029	-4.94052	-4.77258	-5.65646	-4.93989	225	-3.55796	80267.5		3817.5	-4.94052
852	TCATGAGATGATTCGCGACGCAGCTA	-4.51432	-3.39126	-4.41923	-3.58609	-5.2504	-4.61739	-5.28985	-5.28305	-5.70222	-5.37461	7244.5	-4.51432	487.5	-4.00266	5420.5	-5.28985	DMSO_2500
853	AAAGTCGGGACGGTAAAGATGTTTGT	-4.99651	-4.94934	-8	-8	-3.35234	-4.19126	-4.35669	-4.4293	-3.73132	-4.61188	19595	-4.99651	7964.75	-6.47467	1825	-4.35669	JQ1_2500
854	GGGAGGTAAGCTAATCTTCAACTGGC	-3.9806	-8	-8	-5.82526	-5.5251	-3.71258	-3.49561	-3.32759	-3.63804	-3.20537	1369.5	-3.9806	8866.25	-6.91263	422	-3.49561	JQ1_2500
855	AAGGTGGTTCGATGTGAGTATCCGTT	-3.6724	-8	-8	-8	-8	-3.41139	-3.30804	-3.18894	-3.34105	-3.39076	392	-3.6724	80267.5		313	-3.34105	JQ1_2500
856	CCTGGAATGCCGAAATTGATGAATAA	-4.79277	-4.13755	-4.19528	-3.3692	-3.89731	-4.89879	-5.70739	-5.07361	-4.49609	-8	13442	-4.79277	484.5	-4.01743	4404.5	-5.07361	DMSO_2500
857	ATTGGACGGCCCTTAAGTCGAGGTTG	-5.42452	-4.92113	-3.36287	-5.32011	-3.54137	-4.91095	-8	-4.91682	-6.01964	-5.18853	35916.5	-5.42452	680.5	-4.23125	4980.5	-5.18853	DMSO_2500
858	CGAGTGTGTTAGATGGGTCTGTTCGT	-3.56368	-6.27743	-5.90972	-8	-8	-8	-5.76063	-6.18007	-8	-5.2838	227	-3.56368	10165	-7.13871	11826	-6.18007
859	AGATCGGTCCATTTGATTTTAGGTTC	-3.69763	-5.57846	-5.08041	-5.84754	-5.03539	-3.44105	-3.75407	-3.19116	-3.33286	-3.29906	439	-3.69763	1775	-5.32944	306	-3.33286	DMSO_2500_JQ1_2500
860	AATAATTAGGATGATCTGTTTGCTCT	-3.5639	-6.16828	-8	-6.42732	-6.15349	-4.81801	-6.21927	-5.64295	-4.78528	-5.54568	228	-3.5639	6143	-6.2978	6883.5	-5.54568
861	TGGTAGGGGATGAGTTTTTGATTGCT	-3.95152	-8	-8	-8	-8	-3.7184	-3.20067	-3.93128	-3.90853	-3.68051	1200.5	-3.95152	80267.5		634	-3.7184	JQ1_2500
862	TAATTGGTGTTAGCGATGTGGTAGTA	-4.70009	-4.45695	-3.84153	-3.9354	-3.36594	-5.70931	-5.01856	-4.56611	-8	-5.31788	11088	-4.70009	414	-3.88847	5650.5	-5.31788	DMSO_2500
863	GGTGTTCGATGTGCTTTCTACTTGTT	-4.68193	-6.27743	-8	-3.37725	-4.7282	-5.54368	-8	-8	-6.09219	-8	10648	-4.68193	3459.75	-5.50281	32743	-8
864	GGAGTGTTTTTGATAGTTGGTGGTGA	-3.56447	-8	-8	-8	-8	-3.61539	-3.63128	-3.21221	-3.39235	-3.25319	229.5	-3.56447	80267.5		348	-3.39235	JQ1_2500
865	CGCGAGGGAACAGGGGGTATGGTAGA	-3.56447	-8	-6.03465	-6.52423	-8	-3.63953	-3.73444	-3.53694	-3.94521	-3.62696	229.5	-3.56447	11485.2	-7.26212	561	-3.63953	JQ1_2500
866	GGGGGAGGGGTTCGTGTTTGATTAGA	-5.00892	-3.75461	-3.36588	-3.98359	-3.58499	-8	-8	-8	-6.35543	-8	20027.5	-5.00892	331.5	-3.6698	33555	-8	DMSO_2500
867	TACGTTGAGGTGCGGCCGGGACTGAT	-4.40451	-8	-6.41487	-8	-5.77782	-3.20957	-3.21436	-3.42411	-3.34953	-3.42003	5425.5	-4.40451	11437	-7.20743	320	-3.34953	JQ1_2500
868	CTTGAGGGAAGGGATTTAGAGCCTAG	-5.37795	-8	-8	-3.38807	-5.62521	-8	-8	-8	-8	-8	33960.5	-5.37795	8520	-6.81261	80267.5
869	CCGGGGGACGATCGACGTGGTTAAGT	-5.17108	-5.3372	-3.99064	-4.11642	-3.37137	-4.21051	-4.37963	-4.13999	-4.20416	-4.31172	25747.5	-5.17108	494.5	-4.05353	1474.5	-4.21051	DMSO_2500_JQ1_2500
870	TCAGGAAACGGTATCTATCGGGAAGA	-4.76859	-8	-3.36837	-4.26001	-4.97379	-4.70622	-5.691	-5.59024	-3.87279	-6.30911	12785	-4.76859	922.75	-4.6169	7193.5	-5.59024	DMSO_2500
871	GTGTTATTTAGCTCTGTGACTGCTAT	-3.94278	-8	-8	-8	-8	-3.60198	-3.31598	-3.44901	-3.25754	-3.21178	1164	-3.94278	80267.5		285	-3.31598	JQ1_2500
872	GGAGAGAGAGGGCGCTGATGTAGTTG	-4.04023	-4.01227	-3.46861	-4.60255	-3.66003	-3.21159	-3.70822	-3.69324	-3.62884	-3.34221	1734.5	-4.04023	408	-3.83615	562	-3.62884	DMSO_2500_JQ1_2500
873	GCGTGTGGAAACGTGTTTTTGTGAGT	-4.27781	-8	-8	-8	-8	-3.7243	-3.21328	-3.51878	-3.28595	-3.60239	3771	-4.27781	80267.5		460	-3.51878	JQ1_2500
874	TGGTTTTGTTGGGTTCGGGACGCCTC	-3.56639	-8	-5.81281	-6.12629	-8	-4.28315	-4.42688	-4.20745	-4.95749	-4.06162	233	-3.56639	9440.75	-7.06315	1619.5	-4.28315	JQ1_2500
875	CGGGGTACGGGTATTGGATCGATTTG	-4.47578	-8	-8	-8	-8	-3.24975	-3.37635	-4.13736	-3.87065	-3.21241	6555	-4.47578	80267.5		332	-3.37635	JQ1_2500
876	AATGTGTGGGAGGTGGGTACGAAAGA	-3.66478	-6.16828	-8	-6.17205	-8	-3.80544	-4.47891	-4.31608	-3.47586	-3.21457	374	-3.66478	9696	-7.08603	741	-3.80544	JQ1_2500
877	GAGTCATGATATGGGCCGTGTAGGTT	-3.56765	-8	-8	-6.2232	-6.35761	-8	-8	-6.35616	-5.36273	-8	234	-3.56765	10740.2	-7.1788	32743	-8
878	TTTAGAAGATGCGACCGCAGTGTGGT	-4.54027	-4.77617	-4.46256	-3.40366	-4.50148	-4.57101	-4.48788	-4.80593	-4.14413	-5.02131	7747.5	-4.54027	758.5	-4.48202	2407	-4.57101	DMSO_2500_JQ1_2500
879	TGTGTTTGGCTGGTAAGTTAGCTTAA	-4.68193	-6.27743	-6.51178	-8	-5.42311	-5.46627	-4.82351	-5.01704	-3.23453	-4.66962	10648	-4.68193	7677	-6.3946	3297	-4.82351
880	GAAGTGCCGTAATGACCTTTCTTGAA	-3.56776	-8	-8	-8	-8	-4.81011	-4.11121	-4.2794	-4.57129	-4.22062	235.5	-3.56776	80267.5		1652	-4.2794	JQ1_2500
881	GTGAGGTTTATACGAGGTGTAGATAG	-3.56776	-4.16444	-3.63168	-3.96613	-4.13855	-3.62409	-3.68827	-3.44509	-3.49419	-3.86319	235.5	-3.56776	498.75	-4.05234	545	-3.62409	DMSO_2500_JQ1_2500
882	GGGGAGATGGGGGATCACGTGGTCGA	-4.71905	-5.36665	-4.71416	-5.98017	-3.39025	-5.07011	-5.35151	-5.13431	-5.87831	-4.73162	11522.5	-4.71905	1336.5	-5.04041	4673.5	-5.13431	DMSO_2500
883	AGTTGGTTGGGTACCTTTCAGAGGCT	-4.06173	-4.32388	-4.48239	-4.382	-4.57657	-3.21665	-3.29947	-3.20602	-3.41533	-3.51476	1867	-4.06173	698.25	-4.4322	275	-3.29947	DMSO_2500_JQ1_2500
884	CCTGTTTACAATCTGTATAGGTCTTT	-3.75382	-8	-8	-8	-8	-3.30822	-3.22117	-3.31444	-3.38539	-3.36532	552	-3.75382	80267.5		312	-3.31444	JQ1_2500
885	GCTAACTTATTTTGGCAAACGTTTTT	-4.45683	-8	-8	-8	-8	-3.28042	-3.37039	-4.14709	-3.97492	-3.2226	6230	-4.45683	80267.5		328	-3.37039	JQ1_2500
886	TATATCTATTCGTCGCAGGTCAGGCT	-4.31121	-4.32457	-4.34891	-4.53858	-3.39971	-8	-8	-8	-8	-8	4151.5	-4.31121	635.5	-4.33674	80267.5		DMSO_2500
887	TTGGAAACGGACGTCAAGAACTGTGA	-3.57004	-8	-6.41487	-6.0849	-5.73436	-4.62244	-4.16908	-4.19679	-4.27085	-4.52236	238	-3.57004	6137.25	-6.24988	1632.5	-4.27085	JQ1_2500
888	CTGCTAGTGGAGATCGAAGTGGGTCA	-5.5806	-6.42356	-4.90701	-3.41272	-4.05788	-8	-6.27726	-6.18007	-8	-8	42537.5	-5.5806	810	-4.48245	33555	-8	DMSO_2500
889	AAGATATTGGAGTTCTTTTAGAGGAT	-3.57096	-8	-8	-6.12629	-8	-5.02613	-5.03957	-4.99129	-5.1651	-5.36462	239	-3.57096	14598	-8	4197	-5.03957
890	AGAGAGGAATTTGTTTCTGTCCGCTA	-4.4767	-4.97951	-3.39005	-5.25706	-4.28279	-4.83013	-5.32997	-3.69958	-5.19406	-4.8875	6570	-4.4767	890.75	-4.63115	3604	-4.8875	DMSO_2500
891	TGAGGGGGGTTGGGCGATACGTGGTT	-5.33589	-3.44997	-4.56117	-4.22977	-5.09754	-8	-6.21927	-8	-6.23049	-8	32211	-5.33589	692.5	-4.39547	33555	-8	DMSO_2500
892	TTTCATGGCGAGGTGTGTGGCTGGAA	-4.33589	-4.59361	-3.9477	-3.41415	-4.54336	-4.58709	-5.33703	-5.47155	-4.468	-5.03959	4483.5	-4.33589	616	-4.24553	4268	-5.03959	DMSO_2500
893	GGGATAGTTGGTAATTTGTATGGTGG	-4.00329	-5.32319	-5.22735	-5.32011	-5.19924	-3.71713	-3.56835	-3.8196	-3.3645	-3.22697	1498.5	-4.00329	1592.25	-5.27373	484	-3.56835	DMSO_2500_JQ1_2500
894	ATGCATATATAGATCTTGGTTAGTTG	-4.26457	-3.79394	-3.3955	-4.02834	-3.89461	-4.16746	-4.29113	-4.34192	-4.34471	-4.52378	3633.5	-4.26457	405.5	-3.84428	1804	-4.34192	DMSO_2500_JQ1_2500
895	GTCAATAACAGTAGGTTGTGTGTGGT	-4.21531	-4.13575	-4.36025	-4.98328	-4.89222	-4.50133	-3.64596	-3.20993	-4.13445	-3.62176	3103.5	-4.21531	903.5	-4.62624	564	-3.64596	DMSO_2500_JQ1_2500
896	GGTGGGATGTCGGAGTTAGTTAGCTT	-3.57131	-8	-8	-8	-8	-3.85652	-4.18484	-3.63025	-4.21398	-4.14714	240	-3.57131	80267.5		1348	-4.14714	JQ1_2500
897	GAGGAATCTTGTTTTTCAATTTCTTA	-4.06458	-3.89413	-3.87304	-3.4567	-3.4054	-4.1135	-3.88381	-3.78001	-4.04972	-4.29124	1885.5	-4.06458	331.5	-3.66487	1147	-4.04972	DMSO_2500_JQ1_2500
898	TGCTCTGGGCCTCTATCAATTTGTTA	-4.71583	-3.45873	-5.05693	-4.61844	-3.61222	-4.37759	-4.35224	-4.87186	-4.59955	-5.25989	11452.5	-4.71583	578.25	-4.11533	2530	-4.59955	DMSO_2500
899	TATTGACAGTCCTGTCTAATGTTTGG	-4.16608	-5.30298	-5.65144	-8	-6.05658	-3.45637	-3.2325	-3.93952	-3.69441	-3.64203	2654	-4.16608	3298.25	-5.85401	575	-3.64203	JQ1_2500
900	TGGGGCGGATCAGTCATTTCATGTTA	-3.572	-8	-8	-8	-8	-4.09842	-4.28414	-4.01373	-4.13926	-4.29711	241	-3.572	80267.5		1331.5	-4.13926	JQ1_2500
901	GAACGTCTAGCTTATAATTGATAATG	-4.37868	-4.09886	-4.30563	-3.42369	-4.69109	-5.33692	-5.89191	-8	-4.23926	-5.41701	5064.5	-4.37868	565.75	-4.20224	6200.5	-5.41701	DMSO_2500
902	TTGTGGGAGTTGTTATTCGGGTATAG	-3.80875	-8	-8	-6.42732	-5.94263	-3.22177	-8	-8	-8	-8	685	-3.80875	11045	-7.21366	33555	-8
903	GGAGACTGTAAGAGGTTAACGTTCAA	-5.28548	-3.46835	-5.49059	-4.88575	-3.80275	-3.25917	-3.44952	-3.44901	-4.90827	-4.37765	30121.5	-5.28548	724.5	-4.34425	399.5	-3.44952	DMSO_2500_JQ1_2500
904	GGTGGGAGACTGTGAGTGGCGGAAAA	-4.74056	-3.47018	-4.80421	-5.34814	-3.50052	-8	-5.47891	-5.51106	-8	-6.16298	12065.5	-4.74056	637.5	-4.15236	12175	-6.16298	DMSO_2500
905	TCAGGCTTACACTCTTTATTTGTTGA	-4.18125	-3.88273	-3.97333	-3.4262	-4.27843	-4.34961	-4.3642	-4.44857	-4.76436	-4.7504	2780.5	-4.18125	431	-3.92803	2082.5	-4.44857	DMSO_2500_JQ1_2500
906	GTGGGGGGTGGGAGAGCAGAGAGAAT	-4.93395	-4.10175	-3.40363	-3.76249	-4.16393	-5.35029	-5.72442	-5.67191	-4.86641	-8	17536.5	-4.93395	437.5	-3.93212	7713	-5.67191	DMSO_2500
907	GCCGTGGGTCGACAGAAGAACAGCAT	-3.5735	-8	-8	-8	-8	-3.51748	-3.73836	-3.47146	-3.40086	-3.65301	242	-3.5735	80267.5		447	-3.51748	JQ1_2500
908	GTTTTTAAATCTTGTACGTTTGCTTA	-3.73366	-8	-6.33568	-8	-8	-3.22833	-3.28338	-3.26561	-3.44197	-3.34664	502	-3.73366	14598	-8	272	-3.28338	JQ1_2500
909	TAAGACGATCTTAAACAACAATAAAT	-5.18501	-8	-8	-8	-8	-4.23012	-3.82988	-4.53334	-3.25089	-3.37059	26307	-5.18501	80267.5		782	-3.82988	JQ1_2500
910	GAGGTTGGGAGCGGGCGTGGTGAGAT	-3.57384	-8	-4.47835	-8	-5.9774	-4.58592	-4.31145	-4.31018	-4.41342	-4.55629	243	-3.57384	9220.5	-6.9887	1983.5	-4.41342	JQ1_2500
911	TGGGTAGACGGTTGTAGTATGGGGCA	-4.80835	-3.70622	-3.61237	-3.93906	-3.41145	-5.50325	-5.70739	-6.35616	-5.53152	-5.40602	13870	-4.80835	324.5	-3.65929	6861.5	-5.53152	DMSO_2500
912	GGGACGGGCGGCTTTATGTTGTAGTA	-3.83874	-6.42356	-8	-8	-8	-3.27031	-3.58078	-3.47677	-3.27205	-3.23145	777	-3.83874	14625.2	-8	269	-3.27205	JQ1_2500
913	GGCGGTATTAGTTTTTGTCGGGGAGC	-4.27898	-4.75517	-4.05088	-4.19129	-3.41481	-4.89879	-4.60649	-4.67492	-4.90827	-4.51392	3784	-4.27898	526.5	-4.12109	2773.5	-4.67492	DMSO_2500
914	GATGCCAATGATGTGTGTGAGTCGGC	-3.63678	-6.27743	-8	-8	-8	-3.33351	-3.39222	-3.27637	-3.25185	-3.29745	321	-3.63678	14625.2	-8	285	-3.29745	JQ1_2500
915	GATAATGGTGGAGGGAAGTTGGTGTT	-3.57396	-8	-8	-8	-8	-3.93951	-3.75912	-3.69608	-3.92568	-3.79191	244.5	-3.57396	80267.5		751	-3.79191	JQ1_2500
916	AAGGGGGGAGAGGTGAATAGAGTATG	-4.25448	-6.16828	-8	-8	-5.73436	-5.22705	-3.96885	-4.63462	-3.6553	-3.23524	3525	-4.25448	9902.75	-7.08414	979.5	-3.96885	JQ1_2500
917	GTGTGTGGTTCTTGATTAGAAGTTGA	-3.79565	-8	-8	-8	-8	-3.28765	-3.47772	-3.41448	-3.25225	-3.25966	651	-3.79565	80267.5		282	-3.28765	JQ1_2500
918	ATCGGTGGGTGACGCTCAAGAGTTTA	-4.38838	-8	-8	-8	-8	-3.23702	-3.23921	-3.28952	-3.52431	-3.35602	5190	-4.38838	80267.5		293	-3.28952	JQ1_2500
919	GTATCGAATAAACAGTTAGGTATTTT	-4.83704	-4.10717	-3.86758	-4.08648	-3.42039	-8	-8	-8	-8	-8	14642	-4.83704	461.5	-3.97703	80267.5		DMSO_2500
920	TAATTCATCTTATTTCAATTTTTGAA	-4.35431	-8	-8	-8	-8	-3.51036	-3.73373	-3.64944	-3.25294	-3.54929	4723.5	-4.35431	80267.5		473	-3.54929	JQ1_2500
921	ACTAGTGAGGGATCTGTTCGTGGTTT	-4.06315	-3.94154	-3.52311	-3.43903	-3.71772	-4.73651	-3.85991	-4.55912	-4.21713	-4.38483	1875.5	-4.06315	321.5	-3.62041	1912.5	-4.38483	DMSO_2500_JQ1_2500
922	TTAACTCGTTGCTCAGATGTATCCTA	-3.5743	-8	-8	-8	-8	-5.17874	-5.49911	-5.52152	-5.15131	-4.98277	246	-3.5743	80267.5		4890	-5.17874
923	TAGTAGGCTCGCAACTGAAACGGGTA	-4.53708	-4.35985	-3.75514	-3.43984	-3.81803	-4.07837	-4.107	-4.30953	-3.86267	-4.09426	7691.5	-4.53708	379	-3.78658	1234	-4.09426	DMSO_2500_JQ1_2500
924	TAGTGCCGTTATTGTTAGGATTGTGA	-5.40061	-3.85747	-8	-8	-3.42534	-8	-8	-8	-8	-8	34903.5	-5.40061	7616	-5.92874	80267.5
925	GGGCGGATAAAATGGTTCTATCAGAG	-3.89208	-3.83361	-3.57326	-3.87247	-3.68366	-3.2518	-3.36496	-3.55728	-3.25374	-3.58043	947	-3.89208	368.5	-3.75864	325	-3.36496	DMSO_2500_JQ1_2500
926	GAATGGGTGGGAGTCGGTATCGGGGA	-3.91176	-8	-6.11384	-8	-6.35761	-3.38495	-3.64683	-3.2223	-3.46762	-3.61101	1036.5	-3.91176	10740.2	-7.1788	410	-3.46762	JQ1_2500
927	GATGTTTATGAGTGTCCATGGGGGTA	-3.86144	-6.34438	-8	-8	-8	-3.31661	-3.24407	-3.27511	-3.56491	-3.47405	842	-3.86144	14625.2	-8	307	-3.31661	JQ1_2500
928	ATATTTTGGCGTCTATTGTACGGCTA	-6.44983	-8	-3.42989	-5.51351	-5.75555	-8	-8	-8	-6.17934	-5.89413	77941.5	-6.44983	2387.5	-5.63453	32743	-8	DMSO_2500
929	GTTGTAATTTCAGAGTTTACTACTTA	-4.58889	-8	-8	-8	-8	-3.95919	-3.41114	-3.74355	-3.57668	-3.24345	8641	-4.58889	80267.5		509	-3.57668	JQ1_2500
930	CGGAAAGGGTATAGGACTTGATGGAA	-4.06853	-4.33295	-3.43523	-4.85445	-3.71832	-4.12144	-4.43751	-4.09728	-4.30043	-4.17749	1909	-4.06853	500.25	-4.02563	1423.5	-4.17749	DMSO_2500_JQ1_2500
931	TGAGGTGGGAGTAAGATTGAGGGTAT	-3.57756	-8	-5.51178	-5.63493	-5.88049	-4.54052	-4.86951	-4.81834	-4.51974	-4.55323	251	-3.57756	2788.25	-5.75771	2406.5	-4.55323	JQ1_2500
932	GGTTTATACCTGCAGTGGAAGGGGTA	-4.68491	-3.66555	-4.26319	-4.03994	-3.42849	-4.63142	-5.39808	-4.42845	-4.06502	-5.05383	10718	-4.68491	403	-3.85274	2613.5	-4.63142	DMSO_2500
933	TTTTGGTGCGGGTTGAAGTGTCTCAA	-5.44123	-3.505	-5.96771	-5.15317	-3.92528	-3.49117	-3.48577	-3.48032	-5.24709	-4.59646	36606.5	-5.44123	921	-4.53922	426.5	-3.49117	DMSO_2500_JQ1_2500
934	TTGTATCGATGCTTTTGCGGCCGGAA	-5.1488	-8	-6.26874	-8	-8	-3.23959	-5.19294	-3.74144	-3.79473	-5.22275	24950	-5.1488	14598	-8	755.5	-3.79473	JQ1_2500
935	GCTGGAGCACGGATCGCGTGAATTTA	-3.57954	-8	-5.55753	-6.42732	-8	-3.93375	-3.8196	-3.84988	-4.17934	-3.92207	252	-3.57954	10865.5	-7.21366	920	-3.92207	JQ1_2500
936	GGGGACGAACTTGCTAAGATGTGTCT	-4.32598	-6.42356	-5.88339	-5.34097	-5.31621	-3.59275	-3.40728	-3.22384	-3.4795	-3.58092	4341	-4.32598	2558.75	-5.61218	424	-3.4795	JQ1_2500
937	GAGGTGGGTTTCTTGGGGGGCCCAGG	-4.58413	-3.5071	-4.79577	-4.59227	-3.47202	-5.29913	-5.40636	-5.52152	-6.53152	-5.57671	8553	-4.58413	540	-4.04969	6770.5	-5.52152	DMSO_2500
938	AGGAAATCTTTTGGTGTTCATGTTGA	-5.06601	-6.00858	-5.59532	-5.9502	-3.43405	-4.81011	-8	-5.81209	-8	-8	21906	-5.06601	2886	-5.77276	32743	-8
939	TGTTAGAAAATGTCTATTTTATGTTA	-3.96354	-8	-8	-8	-8	-3.58604	-3.44879	-3.4742	-3.25933	-3.67082	1267.5	-3.96354	80267.5		418	-3.4742	JQ1_2500
940	TGTCTGTAATGCTGAGAGGAGTTTAT	-3.96581	-8	-8	-6.52423	-6.45452	-3.743	-3.35417	-3.87328	-3.25956	-3.60393	1286	-3.96581	11664.8	-7.26212	541	-3.60393	JQ1_2500
941	AATTAAGCAAATTTTCTTTGGGGCCT	-5.10741	-5.61738	-3.92071	-5.47308	-3.43447	-8	-5.48889	-8	-6.43461	-5.80396	23439.5	-5.10741	1220	-4.6969	16727	-6.43461	DMSO_2500
942	TTCGAATGAAGTTTAATAAAGTGCAT	-4.30123	-3.50932	-8	-4.46071	-6.45452	-8	-3.45146	-4.24613	-8	-5.83199	4015.5	-4.30123	4264.5	-5.45762	8776	-5.83199
943	GAGGTGCGCGGACGATCGATCGGGAT	-3.58001	-8	-5.88339	-5.29379	-5.9774	-8	-8	-8	-8	-8	253	-3.58001	3523.5	-5.93039	80267.5
944	AAGGGTCGCTCTTTTACTTCCATAGT	-4.80441	-4.15264	-4.53865	-4.20305	-3.43769	-6.37831	-5.60385	-5.22049	-8	-4.69001	13757	-4.80441	558.5	-4.17785	7182.5	-5.60385	DMSO_2500
945	GCAGTCAGTGCGATGTAATAATTCTC	-5.71743	-6.12253	-3.43943	-5.27504	-5.73436	-8	-8	-8	-6.23049	-6.05383	48800	-5.71743	2099	-5.5047	32743	-8	DMSO_2500
946	TGGTTGAGTCGTGGGGAGTTGGGGTT	-4.11377	-8	-8	-8	-8	-3.24712	-3.45286	-3.63821	-3.61179	-3.38576	2209.5	-4.11377	80267.5		386	-3.45286	JQ1_2500
947	GGAGCGGAAAATCGGGTATGAGTTTA	-3.64911	-8	-8	-8	-6.35761	-3.31517	-3.29216	-3.22582	-3.47586	-3.34807	341	-3.64911	14804.8	-8	305	-3.31517	JQ1_2500
948	ACTGTCTTTAGTGATGGCGAGGGCTT	-3.58189	-8	-8	-8	-8	-4.29793	-4.38042	-4.15934	-4.52399	-4.23796	254.5	-3.58189	80267.5		1647	-4.29793	JQ1_2500
949	ATTAGTTGAGTAACAGGTAAAAATGG	-4.29815	-8	-8	-8	-8	-4.13363	-3.80997	-4.77637	-4.19406	-3.25511	3985.5	-4.29815	80267.5		1302	-4.13363	JQ1_2500
950	CCGGCAAAATGTCCTATAGATAGAGA	-3.58437	-5.27743	-5.25051	-5.30675	-5.36638	-3.9948	-3.59809	-3.79406	-3.87855	-3.98979	256	-3.58437	1629.5	-5.29209	881	-3.87855	DMSO_2500_JQ1_2500
951	GAGGTGGGGGCCGGGTTGAGAGTTAA	-4.50633	-8	-4.59796	-3.45838	-3.44221	-4.74823	-4.82351	-8	-4.65501	-8	7096.5	-4.50633	540.5	-4.02817	3297	-4.82351	DMSO_2500
952	TGATGTCAACTTTTCGATCGTCCATT	-5.32925	-3.51325	-5.60869	-5.11346	-3.85029	-3.36442	-3.50725	-3.48517	-5.02299	-4.44578	31919.5	-5.32925	866.25	-4.48187	432.5	-3.50725	DMSO_2500_JQ1_2500
953	CAATTATGTTTCAGTGTTACGGTAAA	-4.43447	-5.89208	-8	-6.17205	-8	-3.4184	-3.26154	-3.64845	-3.46678	-3.85917	5868	-4.43447	9611.5	-7.08603	408	-3.46678	JQ1_2500
954	GTGAGAATCTGTGGGAGAGGGTTGTG	-4.54783	-8	-8	-8	-8	-3.95671	-3.40786	-3.75175	-3.54408	-3.25873	7882.5	-4.54783	80267.5		480	-3.54408	JQ1_2500
955	GGAGGCGGTCCATTGAGAATCTGGGG	-5.26799	-8	-5.90972	-3.45856	-6.45452	-5.4489	-5.89191	-5.17052	-8	-4.61188	29433	-5.26799	5664.25	-6.18212	6343.5	-5.4489
956	GCGGTGGGGTACGAGGTGAAATGAGA	-5.04499	-5.1494	-4.10311	-8	-3.44284	-5.90119	-5.97623	-8	-8	-8	21225	-5.04499	929.75	-4.62626	33555	-8	DMSO_2500
957	TTTCCTGCACAGTTAGACGTTTAATG	-3.58591	-8	-6.33568	-6.12629	-8	-4.01034	-3.85872	-3.35645	-4.06688	-3.92422	257.5	-3.58591	10739.2	-7.16784	925	-3.92422	JQ1_2500
958	TGGTGTTGGTGGATGCATTAGCGACT	-4.65325	-8	-8	-3.45987	-8	-8	-8	-5.77258	-8	-8	9996.5	-4.65325	14598	-8	33555	-8
959	AGATGCATTTGAAGGGGGTGAAAGTA	-3.92194	-8	-8	-8	-6.45452	-3.24943	-3.51448	-3.78952	-3.37778	-3.40009	1069	-3.92194	14804.8	-8	357	-3.40009	JQ1_2500
960	GTGGGGACGAGAGCGTGGATGAACAA	-4.50044	-3.52659	-4.64697	-5.92217	-4.62844	-4.64458	-5.49911	-4.06575	-4.468	-4.00678	6973.5	-4.50044	893.5	-4.63771	2158.5	-4.468	DMSO_2500_JQ1_2500
961	TTTTAGGAGGTAGAGTAGTAAGCGTT	-3.58829	-8	-8	-8	-8	-5.85544	-5.49911	-5.65719	-5.6021	-5.68586	259	-3.58829	80267.5		7608	-5.65719
962	TTGAGTACGCTGTTAATTTGTGATTT	-4.57709	-3.53213	-4.57226	-5.92217	-8	-3.85827	-3.97437	-4.18933	-4.83911	-4.01244	8423	-4.57709	2070.5	-5.24722	1067	-4.01244	DMSO_2500_JQ1_2500
963	ATATTAGGTGGGAGCGAGTATTAGCT	-4.19649	-4.07525	-4.6972	-4.38831	-4.44379	-3.276	-3.26964	-3.2635	-3.36761	-3.50211	2928	-4.19649	717	-4.41605	274	-3.276	DMSO_2500_JQ1_2500
964	ATTACCAGGAAGATGTCGACGTTAAA	-3.58925	-8	-8	-8	-8	-3.69843	-3.3278	-3.40328	-3.57788	-3.43812	260	-3.58925	80267.5		382	-3.43812	JQ1_2500
965	GGATGTGGAGATTGGTAACCGTTGGA	-3.9704	-5.8215	-6.41487	-8	-8	-3.35362	-3.35165	-3.24923	-3.28923	-3.38287	1316.5	-3.9704	11257.5	-7.20743	311	-3.35165	JQ1_2500
966	GGAACTAGGTGAAGTACGATATAGGA	-3.58949	-8	-8	-8	-8	-3.4489	-3.27584	-3.36405	-3.28031	-3.33432	261	-3.58949	80267.5		301	-3.33432	JQ1_2500
967	GCAGGACAATTTACAGCGGGAATGAA	-4.41882	-6.52047	-8	-8	-8	-3.26343	-3.40311	-4.13561	-3.94521	-3.26355	5640	-4.41882	14625.2	-8	349	-3.40311	JQ1_2500
968	TGCGCATCTAAATTTTCTTACTAAAT	-5.63028	-8	-8	-8	-8	-3.86554	-8	-3.24974	-8	-8	44833	-5.63028	80267.5		32743	-8
969	ATTGTAGCGCTCCGGAAGGGGGATTT	-4.12308	-5.49928	-5.79162	-6.34814	-6.01518	-3.50791	-3.27714	-3.96996	-3.78938	-3.66467	2291.5	-4.12308	3426.5	-5.9034	604	-3.66467	JQ1_2500
970	CAAGGTCGAGCACTGATGGCTGCTGG	-5.80638	-3.53684	-5.55753	-3.8047	-4.74061	-8	-8	-8	-8	-8	52655	-5.80638	693.5	-4.27265	80267.5		DMSO_2500
971	GGGGGAGTGAGGGTGAGGTAAACTAG	-5.51533	-8	-8	-8	-8	-3.94561	-3.86205	-3.52227	-3.28873	-3.26598	39699.5	-5.51533	80267.5		469	-3.52227	JQ1_2500
972	GAGTGCGCGTTGTGGTCTACAAGGGA	-4.44809	-8	-5.47038	-6.2232	-4.66038	-4.2327	-4.07704	-3.70198	-3.27199	-4.32684	6080.5	-4.44809	3627.75	-5.84679	1173.5	-4.07704	JQ1_2500
973	GATCCGGAGAGGTTTGTCCAAGTATA	-3.59021	-5.9764	-8	-8	-4.92304	-6.01034	-6.21927	-6.13431	-5.83255	-8	263.5	-3.59021	9302	-6.9882	11358.5	-6.13431
974	GAGGTCAAATTGTTATAGCGCTTATG	-3.59021	-8	-8	-8	-6.01518	-4.73816	-4.24614	-4.93565	-5.90313	-4.14954	263.5	-3.59021	14804.8	-8	2959.5	-4.73816
975	GGAGTCGGTTGATGTAAGGAACAGTG	-3.76105	-8	-8	-8	-8	-3.58024	-3.38596	-3.25378	-3.96449	-3.76504	570	-3.76105	80267.5		500	-3.58024	JQ1_2500
976	AGTTGGGAATAGCCGGCAGGGCGAGT	-4.87464	-5.3372	-6.51178	-5.87102	-3.47236	-8	-5.56606	-5.7541	-8	-8	15710	-4.87464	2392	-5.60411	33555	-8	DMSO_2500
977	ATAGTATCGACTCTAGTTGGGAGTGG	-4.99044	-5.7608	-5.81281	-3.48621	-5.65864	-6.25338	-5.42339	-5.43534	-8	-8	19378	-4.99044	2603	-5.70972	15499	-6.25338
978	TGCCTAATTCGATGCGTCTGAATAAT	-4.00578	-8	-5.73362	-5.54651	-5.48838	-3.31649	-3.3485	-3.59486	-3.27601	-3.48983	1512.5	-4.00578	2467	-5.64007	308	-3.3485	DMSO_2500_JQ1_2500
979	GCAGGTCTGAGGGGCTTATTCGGGGA	-4.52658	-4.34149	-3.48128	-4.59867	-4.19624	-3.72623	-3.6835	-3.62149	-4.2057	-3.65167	7489	-4.52658	617.5	-4.26886	608	-3.6835	DMSO_2500_JQ1_2500
980	TTTAGGTATGCAATTATGTGGATTTT	-4.29693	-3.54607	-3.65099	-3.93849	-4.01361	-5.67934	-4.43039	-5.71934	-4.61375	-5.72932	3969.5	-4.29693	377.5	-3.79474	7827	-5.67934	DMSO_2500
981	TGAACAAAAGTTATGAAGCTGTTTTG	-5.10348	-3.67646	-3.59624	-4.11855	-4.10233	-4.49655	-4.85991	-4.55682	-4.74265	-3.27713	23296	-5.10348	430.5	-3.88939	2396.5	-4.55682	DMSO_2500_JQ1_2500
982	GTGCAGTTGTGTGATAAGTGGTTTTT	-3.59081	-8	-8	-8	-8	-8	-8	-8	-8	-8	266	-3.59081	80267.5		80267.5
983	TTACTACTTAGGGTTAAGACAATCTT	-4.38388	-8	-6.26874	-8	-8	-3.25928	-3.40929	-3.4611	-3.43531	-3.51854	5121.5	-4.38388	14598	-8	382	-3.43531	JQ1_2500
984	CGGTAGTTACCTTTGGCAAGCCCTGT	-3.9105	-8	-8	-8	-8	-3.35913	-3.2854	-3.39261	-3.37778	-3.34636	1028	-3.9105	80267.5		333	-3.35913	JQ1_2500
985	ATATACGATTGGTTATGAGGTCCTAA	-4.34671	-3.96477	-3.48709	-4.70305	-5.03127	-6.25338	-5.47891	-4.85556	-4.62438	-5.54568	4621.5	-4.34671	675.5	-4.33391	6458.5	-5.47891	DMSO_2500
986	GCAGGTGGGGGGTAAAGTACGTGTGA	-4.01879	-8	-8	-8	-8	-3.57044	-3.74161	-3.79406	-3.61784	-3.27746	1587.5	-4.01879	80267.5		551	-3.61784	JQ1_2500
987	TTAGGTGGGAGGGGCTTAGTGAGAAA	-4.69855	-3.73567	-3.82447	-3.48821	-4.31621	-4.04219	-5.94627	-5.51106	-4.51974	-4.66962	11051	-4.69855	370	-3.78007	2783	-4.66962	DMSO_2500
988	GAGGATGGGTAGAAAGAAGGGCTAGA	-3.59262	-8	-8	-8	-8	-3.66287	-4.23474	-3.97025	-3.74018	-3.76903	267	-3.59262	80267.5		733	-3.76903	JQ1_2500
989	GTCTATGAAAGTGTGCGATCCAAACA	-5.25117	-8	-3.4878	-8	-8	-8	-8	-8	-8	-8	28794.5	-5.25117	14598	-8	80267.5
990	GGTGGGAGTGATTGTCGTTCGCCAAT	-3.59358	-4.63539	-5.46062	-5.71132	-5.48838	-4.21149	-3.84429	-4.0217	-3.97764	-3.91013	268	-3.59358	1995.25	-5.4745	1038	-3.97764	DMSO_2500_JQ1_2500
991	TAGGTGGCGTGACGGTAGGGATGTTG	-3.61911	-5.72459	-4.13703	-3.49303	-5.85246	-6.01034	-8	-5.83328	-6.09219	-5.61014	306	-3.61911	1618.75	-4.93081	10702.5	-6.01034	DMSO_2500
992	AAGAGTAGATCTATGACCTCGATTAT	-4.42126	-3.55786	-8	-4.58722	-5.91045	-8	-3.48527	-4.28797	-6.17934	-5.77763	5670.5	-4.42126	2053.75	-5.24883	8414	-5.77763	DMSO_2500
993	AGCGCAATTTGTGATCAGTACTGAGG	-4.29632	-3.66043	-3.49621	-3.50533	-3.71633	-4.42407	-4.72791	-5.37843	-6.35543	-5.86195	3960.5	-4.29632	292.75	-3.58288	5937	-5.37843	DMSO_2500
994	TGTGGGAGACAGGGTTGTTTTAGTTC	-8	-8	-3.92773	-3.51119	-4.74271	-8	-8	-8	-8	-8	80267.5		723.5	-4.33522	80267.5		DMSO_2500
995	GCAGTTCATGTCAGAATTATTCGAAA	-4.07398	-3.56142	-4.09514	-5.11346	-4.71218	-3.37235	-3.88156	-3.69545	-4.19707	-3.78354	1944	-4.07398	749.75	-4.40366	741	-3.78354	DMSO_2500_JQ1_2500
996	AGATGGAGCGTTTGTGTCTGTTTGCT	-3.59723	-6.42356	-8	-8	-8	-3.5718	-3.54671	-3.5842	-3.49459	-3.88	271	-3.59723	14625.2	-8	490	-3.5718	JQ1_2500
997	GGGGGACACTAGGCCAAGGAACCATA	-5.24571	-8	-3.49862	-8	-8	-8	-8	-8	-8	-8	28582	-5.24571	14598	-8	80267.5
998	GGAGCACGGCGTCGGGTAGAGCAGAA	-3.59747	-8	-8	-8	-8	-8	-5.36648	-5.62916	-4.47652	-8	272	-3.59747	80267.5		7436	-5.62916
999	CATTGTGTAAGAGAAGTACGAGTGGA	-5.04159	-6.00858	-4.98998	-3.51288	-4.77554	-8	-4.76825	-4.3214	-4.8759	-8	21113.5	-5.04159	1117	-4.88276	3519.5	-4.8759	DMSO_2500
1000	GGTTGTTCTAGGTCCGATGTGTAGGG	-4.73887	-3.56755	-4.50853	-6.52423	-8	-3.8598	-4.02614	-4.23394	-4.63804	-4.01907	12022	-4.73887	4650	-5.51638	1076.5	-4.02614	JQ1_2500
1001	CGGTAGAGAGGTCGGGGCCCTTATGT	-3.95987	-8	-8	-8	-6.45452	-3.51828	-3.29267	-3.61685	-3.75609	-3.57865	1240.5	-3.95987	14804.8	-8	516	-3.57865	JQ1_2500
1002	GGGAGACGGTGATGTAGTAGGGTTGA	-4.39292	-5.86725	-3.93515	-3.5133	-4.48371	-3.80953	-3.74451	-4.07248	-4.32672	-3.85671	5259.5	-4.39292	607.75	-4.20943	823	-3.85671	DMSO_2500_JQ1_2500
1003	AAGAGTGGGAGTCGGCGGGCGAAGTG	-3.61886	-6.52047	-6.33568	-8	-8	-3.58406	-3.63016	-3.26584	-3.60931	-3.57367	305	-3.61886	11467	-7.26023	509	-3.58406	JQ1_2500
1004	GAATTGCTTTGATCAATATGGCGGTT	-4.40923	-6.16828	-3.50233	-5.71132	-4.12512	-6.20222	-5.38997	-5.41831	-8	-4.85579	5493.5	-4.40923	1579.5	-4.91822	6173.5	-5.41831	DMSO_2500
1005	TGTGGGGTTGGGGTGTCTATTATGAT	-4.56787	-4.42443	-4.7159	-3.89228	-4.2538	-3.47758	-4.94627	-3.6338	-3.89079	-3.28528	8248.5	-4.56787	658	-4.33911	581	-3.6338	DMSO_2500_JQ1_2500
1006	AAGAAAATATCACTTGGTTTAAGTTA	-3.69456	-8	-8	-8	-8	-3.45386	-3.33039	-3.26596	-3.45361	-3.42658	433	-3.69456	80267.5		375	-3.42658	JQ1_2500
1007	TAGTTGGGGGTCGTATGGTGGATGGA	-4.48699	-5.10969	-5.83508	-6.34814	-3.50979	-8	-8	-8	-8	-8	6740	-4.48699	2227.5	-5.47239	80267.5		DMSO_2500
1008	ATCTAAAGCTTCTTATGCTGACTATT	-3.60053	-8	-8	-8	-8	-3.65926	-3.60122	-3.57728	-3.81971	-3.28792	276	-3.60053	80267.5		523	-3.60122	JQ1_2500
1009	TGGGGGGAGTACGGGTGAAGCATGTA	-4.80638	-4.86967	-3.52199	-3.77838	-3.64294	-4.79853	-5.65996	-4.29862	-3.28724	-4.54418	13811.5	-4.80638	346	-3.71066	2384	-4.54418	DMSO_2500_JQ1_2500
1010	TACGGCCCAGACTTAAGCTGATAGTA	-3.59906	-8	-8	-8	-6.21148	-8	-8	-5.52152	-5.90313	-8	274	-3.59906	14804.8	-8	32743	-8
1011	TGGTGGGAGGTGAGAAGGGGTAAACA	-3.99958	-8	-8	-8	-5.91045	-3.50056	-3.35409	-3.2997	-3.28761	-3.51198	1480.5	-3.99958	14804.8	-8	315	-3.35409	JQ1_2500
1012	GCTCATCTTGCAGTTGGGAAATACGG	-5.09189	-3.57784	-3.9483	-3.68759	-3.97812	-8	-8	-6.23122	-6.53152	-8	22853	-5.09189	382.25	-3.81794	32743	-8	DMSO_2500
1013	GAAGTTCGGCATTAAATTAGCCCTGT	-5.51533	-4.36818	-8	-8	-3.51164	-8	-8	-8	-8	-8	39699.5	-5.51533	7746	-6.18409	80267.5
1014	TGGCTTGGGAAGTGTATAGGGAATTT	-3.59967	-8	-8	-8	-5.94263	-3.72591	-4.32164	-3.9808	-3.60274	-4.09057	275	-3.59967	14804.8	-8	1056	-3.9808	JQ1_2500
1015	TAGTTCGACTCGGGATAATTTTTGGT	-3.89473	-8	-8	-8	-8	-3.85565	-3.93569	-3.58789	-3.79234	-3.29207	959	-3.89473	80267.5		750.5	-3.79234	JQ1_2500
1016	GTAGGGGTGGTTATTGGAGAGTATAG	-5.02169	-4.62698	-4.67293	-3.52228	-4.8086	-8	-8	-6.35616	-8	-8	20439.5	-5.02169	864.75	-4.64995	33555	-8	DMSO_2500
1017	CGAGGATGTGTTTTCCTGGGGACAGT	-4.06315	-4.30036	-3.52233	-3.90462	-4.27196	-4.64996	-4.04101	-3.95218	-4.21346	-4.05383	1875.5	-4.06315	515.5	-4.08829	1139.5	-4.05383	DMSO_2500_JQ1_2500
1018	GAGGGGAAACAATACCGCAGGGGGGA	-3.60139	-8	-8	-8	-8	-5.523	-4.87194	-4.61711	-5.28848	-5.16923	278	-3.60139	80267.5		4884	-5.16923
1019	TGAGGGGGGAGCGGGCGGCAGTGAGA	-4.95567	-6.42356	-8	-8	-6.15349	-3.55713	-3.86062	-3.29666	-3.28954	-3.56185	18284.5	-4.95567	11105	-7.21178	479	-3.55713	JQ1_2500
1020	ATGGTGGGAGGGATTCGAGATTCTGT	-3.81394	-3.85559	-3.95789	-4.77605	-3.51662	-5.35029	-5.18786	-5.21523	-6.17934	-5.10499	700	-3.81394	422	-3.90674	5065.5	-5.21523	DMSO_2500
1021	CGCTTTTCGGAGGTACAGTGGGAGAA	-4.8413	-3.84538	-3.525	-8	-4.1595	-5.10725	-8	-4.98509	-4.79712	-3.92853	14762	-4.8413	480.5	-4.00244	4016.5	-4.98509	DMSO_2500
1022	GCGATTGCACGATTAGCATTTATAAA	-4.26062	-5.80031	-8	-8	-8	-3.45447	-3.42079	-3.44376	-3.29272	-3.80559	3590	-4.26062	14625.2	-8	393	-3.44376	JQ1_2500
1023	ATTTGCGTCGGTATCGGGGTAATAAA	-3.60189	-8	-8	-6.01235	-5.44379	-3.81761	-3.64727	-3.75265	-4.07213	-3.85396	279	-3.60189	9279.75	-7.00618	757	-3.81761	JQ1_2500
1024	CGTCGCATTGTTAGTGGTAAGTGGGA	-4.01526	-8	-8	-8	-8	-3.61651	-3.30731	-3.3676	-3.31253	-3.51518	1568	-4.01526	80267.5		340	-3.3676	JQ1_2500
1025	TTCTTTTGCAGTAATACCTTATGTTA	-4.44123	-5.7801	-4.55513	-3.54423	-5.60942	-3.82484	-3.89114	-4.21523	-4.02943	-3.86631	5960.5	-4.44123	1511.25	-5.08227	876	-3.89114	DMSO_2500_JQ1_2500
1026	GTAAGGGTTGTCGAGAGAGTGGCTAC	-4.51837	-4.29775	-3.52759	-4.02524	-3.80421	-5.85544	-5.06545	-8	-4.62708	-8	7332.5	-4.51837	436.5	-3.91472	9113.5	-5.85544	DMSO_2500
1027	TGAGAGCTATAGAGGTGGGGAGGGGC	-4.36205	-3.58546	-4.27688	-4.47212	-3.95483	-4.01596	-3.65891	-3.8043	-3.70013	-3.53708	4846.5	-4.36205	529	-4.11585	650	-3.70013	DMSO_2500_JQ1_2500
1028	TGTATCTGAGCATTGTTTAGGTTTCT	-4.28966	-3.85278	-3.8564	-3.96613	-3.83386	-3.50374	-3.98532	-4.03325	-3.29285	-3.517	3891.5	-4.28966	403.5	-3.85459	441	-3.517	DMSO_2500_JQ1_2500
1029	GTGGGAGCCAAGGATCGGTTGTTGGA	-5.13596	-4.79824	-5.32144	-3.54491	-4.34986	-8	-8	-8	-8	-8	24500	-5.13596	825.25	-4.57405	80267.5		DMSO_2500
1030	GAGGGTGAAGGGCTCTGAAGGTCAGC	-5.37795	-4.41496	-4.49474	-3.71383	-3.53335	-5.62499	-5.60385	-5.22582	-5.79116	-6.40602	33960.5	-5.37795	513.5	-4.0644	7476.5	-5.62499	DMSO_2500
1031	GGGCTCTCCTCCTTATACGCTTAAGG	-4.264	-3.58736	-4.53064	-3.65515	-4.01875	-4.44214	-4.12629	-4.09173	-4.3709	-4.43753	3627.5	-4.264	405	-3.83695	1869	-4.3709	DMSO_2500_JQ1_2500
1032	CGTTTCTTGCGTTACCTTATAAGACC	-4.44637	-3.58736	-4.82158	-4.60385	-5.27125	-5.67934	-8	-8	-8	-5.16923	6046.5	-4.44637	923.75	-4.71272	32743	-8	DMSO_2500
1033	GGAGCAAAAATAGCGTTAGGCGCTTA	-5.48604	-3.58736	-5.73362	-5.17205	-3.90705	-3.37114	-3.58504	-3.57704	-5.04368	-4.47278	38457	-5.48604	932.5	-4.53955	522	-3.58504	DMSO_2500_JQ1_2500
1034	GTGTTGGGAGAATAGCACATGACCAA	-4.68941	-5.8215	-5.90972	-3.54811	-4.24567	-4.25446	-4.93767	-4.4725	-4.65357	-4.63701	10821	-4.68941	1844.5	-5.03358	2685	-4.63701	DMSO_2500
1035	AAGTGGGAGTGGGGGAGAGTTGATGG	-5.03821	-4.60008	-4.64994	-3.54846	-4.76211	-8	-8	-6.28921	-8	-6.40602	20994.5	-5.03821	842.75	-4.62501	32743	-8	DMSO_2500
1036	GAGAATTGAGAAGCGGACTATAGAAG	-4.36063	-4.17558	-4.2675	-3.55007	-4.08345	-4.9951	-4.65107	-4.48987	-4.45053	-4.23502	4824.5	-4.36063	542	-4.12952	2184	-4.48987	DMSO_2500_JQ1_2500
1037	TTGGGGTGGGAAAGGCTGCAGGAATA	-3.911	-4.36818	-4.18086	-4.1194	-4.27988	-3.41429	-3.31213	-3.53334	-3.48347	-3.54047	1033	-3.911	591.75	-4.23037	427	-3.48347	DMSO_2500_JQ1_2500
1038	GTGCGGGTTCGACAAGACAAAGAAGG	-3.91555	-5.72459	-8	-5.78387	-8	-3.80313	-3.45932	-3.48605	-3.29827	-3.50184	1044.5	-3.91555	8623	-6.89194	424	-3.48605	JQ1_2500
1039	GGGGGCGTGTTTCAGGAAGAGGTTAA	-4.89112	-4.41072	-3.5328	-4.04243	-5.21773	-4.03491	-4.63664	-4.58777	-3.78411	-5.86195	16220.5	-4.89112	589.5	-4.22658	2492	-4.58777	DMSO_2500_JQ1_2500
1040	TTGGGTCAAGTTAAAAAACTGTGTTG	-5.29147	-4.81717	-8	-4.46354	-3.54031	-8	-8	-8	-8	-8	30378	-5.29147	852	-4.64036	80267.5		DMSO_2500
1041	CCGATTATCGGGAAACTTTTTGGGTG	-3.7675	-6.34438	-6.33568	-6.17205	-6.10233	-3.47886	-3.50862	-3.52078	-3.39559	-3.30634	582	-3.7675	5677.75	-6.25387	416	-3.47886	JQ1_2500
1042	TGTGGGAGTGTAAGTTCAAGAGTGAT	-3.60498	-8	-8	-8	-6.27843	-8	-8	-8	-8	-8	285	-3.60498	14804.8	-8	80267.5
1043	TTTAGAGGTTATATGCCGTTTTATAT	-4.63558	-4.77422	-8	-3.55238	-8	-8	-4.50958	-8	-8	-8	9621.5	-4.63558	7681.25	-6.38711	33946.5	-8
1044	TCAGGGGATTCAGTTGTCGGAAAGGA	-4.52452	-3.5922	-4.08689	-4.59996	-4.00504	-8	-8	-8	-4.71362	-8	7445	-4.52452	495.5	-4.04597	33555	-8	DMSO_2500
1045	TTTTAGTGGTATTATGACTTACTGGA	-3.70852	-4.22325	-4.40457	-3.5561	-5.23703	-3.97177	-4.30347	-4.67341	-3.94409	-4.31788	457	-3.70852	625	-4.31391	1685	-4.30347	DMSO_2500_JQ1_2500
1046	GGGAGGAAGATATTCGGTAAGTAGTT	-5.05538	-5.23043	-3.5368	-4.75708	-4.51251	-8	-8	-6.43534	-8	-8	21566.5	-5.05538	879	-4.63479	33555	-8	DMSO_2500
1047	AATCTTTGGGGTACAATACTGGTTCT	-3.60548	-8	-8	-8	-8	-8	-4.77797	-5.93019	-5.09219	-5.66565	286	-3.60548	80267.5		7649.5	-5.66565
1048	TATTTGACATGTAGTGATCTGGGGTT	-4.68491	-4.30961	-3.54038	-3.77818	-4.62361	-4.01376	-3.71108	-3.44848	-3.49201	-4.25834	10718	-4.68491	489.75	-4.0439	647	-3.71108	DMSO_2500_JQ1_2500
1049	GGAATTAGGGTGGGTTACGTGCTTGA	-4.5318	-4.21835	-4.21292	-3.96046	-3.5459	-8	-6.04318	-5.64295	-8	-8	7586	-4.5318	502	-4.08669	33555	-8	DMSO_2500
1050	GACTTGCTCTCGAGTGTCTTGAAAGC	-4.02658	-8	-8	-8	-8	-3.51688	-3.69536	-3.41705	-3.30653	-3.60427	1630	-4.02658	80267.5		445	-3.51688	JQ1_2500
1051	TTGAAGAAGTAGTTTTGCCAAGTAGT	-4.09687	-3.68908	-4.34891	-3.56436	-5.18735	-6.11507	-8	-6.09292	-5.71861	-5.89413	2081.5	-4.09687	489	-4.01899	10978	-6.09292	DMSO_2500
1052	AAGATTAAAGTGTGAAGGTGAAAGTA	-4.83283	-5.80031	-6.07244	-5.74608	-5.73436	-3.29535	-3.55193	-3.54058	-3.51826	-3.96471	14534	-4.83283	2855.25	-5.7732	463	-3.54058	JQ1_2500
1053	GGGGGTGGTAGACGGGCTATGTGGAA	-5.4586	-8	-8	-8	-8	-3.95616	-3.90672	-3.50848	-3.32767	-3.30989	37326.5	-5.4586	80267.5		448	-3.50848	JQ1_2500
1054	GAATATCGGGTCGAGTTGCAGCTCAT	-3.60709	-6.34438	-6.03465	-6.01235	-5.77782	-4.86421	-4.08653	-3.53443	-3.40498	-3.88948	288	-3.60709	4005.25	-6.0235	874	-3.88948	JQ1_2500
1055	AGAGGTGGGAGTGGGAGTTGGAGGTA	-4.2334	-4.14526	-4.47835	-3.56567	-4.209	-6.20222	-5.07314	-5.90386	-4.63527	-8	3280	-4.2334	569	-4.17713	9383	-5.90386	DMSO_2500
1056	TCTAAATAGTGTTTATTCGGTTTGTT	-4.16834	-5.44129	-4.76944	-4.88326	-6.05658	-3.46098	-3.58153	-3.75355	-3.30744	-4.61188	2672	-4.16834	1480	-5.16227	496.5	-3.58153	DMSO_2500_JQ1_2500
1057	TGGAGGTGCCAGTGATTGAAGTTTGT	-3.6091	-8	-8	-8	-8	-5.40059	-4.98248	-4.65574	-5.29473	-4.74563	289	-3.6091	80267.5		3953	-4.98248
1058	GGGGGAGAAGAGTGGAGTGTGGTAAA	-4.66736	-8	-8	-5.9502	-8	-3.83487	-4.04974	-3.286	-4.37923	-3.98277	10323	-4.66736	14598	-8	1017	-3.98277	JQ1_2500
1059	GGGTTTTCTTCAGACATGTGTAGGTT	-4.02299	-4.30961	-3.55633	-4.08058	-3.71554	-4.0744	-4.01993	-3.70553	-3.66082	-3.9455	1609	-4.02299	437	-3.89806	953	-3.9455	DMSO_2500_JQ1_2500
1060	ATCTAGGAGGCAGGTAAGGCCGTGTT	-3.86686	-8	-8	-8	-8	-3.63861	-3.76729	-3.28637	-3.66097	-3.74539	859	-3.86686	80267.5		604.5	-3.66097	JQ1_2500
1061	TTGTAGGGTACATATTAACGCTAAGA	-4.36848	-8	-8	-8	-8	-3.75801	-3.32385	-3.69011	-3.654	-3.75961	4936	-4.36848	80267.5		631	-3.69011	JQ1_2500
1062	GATTACACACGGGTTAGTATATTGTG	-4.15757	-8	-8	-8	-8	-3.87521	-3.65534	-4.61843	-3.30985	-4.15316	2582	-4.15757	80267.5		846.5	-3.87521	JQ1_2500
1063	TTGGTCTTTTACGTGTAATCTTGATA	-3.61048	-8	-8	-8	-8	-8	-8	-8	-6.09219	-5.10499	290	-3.61048	80267.5		32743	-8
1064	AGTTGACTTCTACCCGTACTTTCGTT	-4.46127	-8	-8	-8	-8	-4.35029	-4.05232	-3.28674	-4.72028	-3.96158	6300	-4.46127	80267.5		1124.5	-4.05232	JQ1_2500
1065	GGGGTTCTAATTAACAGTTTAATTTA	-4.71264	-3.60152	-5.53405	-8	-4.56242	-8	-8	-8	-6.43461	-8	11387	-4.71264	1509.5	-5.04824	33555	-8	DMSO_2500
1066	CAACTGGGGCGTAGTAAGGGTCACTA	-3.80519	-3.93135	-3.55971	-3.78625	-4.09516	-3.89283	-3.61966	-3.51846	-3.74371	-3.66427	674	-3.80519	402	-3.8588	603	-3.66427	DMSO_2500_JQ1_2500
1067	TTTGTAAATTTTTGTTCCCCTCATGG	-3.61174	-6.52047	-6.33568	-6.2232	-6.27843	-4.10454	-4.10994	-4.24895	-4.17502	-3.95577	291	-3.61174	6479.25	-6.30706	1247.5	-4.10994	JQ1_2500
1068	AGTGTCTCGCATAGTATTATGTTTGT	-5.00578	-5.91841	-6.41487	-4.14766	-3.55251	-8	-8	-8	-8	-8	19913.5	-5.00578	2018.5	-5.03303	80267.5		DMSO_2500
1069	GCTGGGTACAAAAGCATAGTGGGGTT	-4.95014	-5.94644	-5.75211	-5.21248	-3.55265	-8	-8	-8	-5.50011	-8	18095.5	-4.95014	2149.75	-5.48229	33555	-8	DMSO_2500
1070	TGGTGGGGTGGGGTAGCGGATCTGGA	-5.02495	-3.60414	-4.45392	-5.06184	-5.11209	-5.4161	-8	-8	-8	-5.68586	20551	-5.02495	973.25	-4.75788	32743	-8	DMSO_2500
1071	GAAGTGTATGTTGGGGCAAAGGGTAG	-4.54565	-5.10969	-6.51178	-8	-6.01518	-4.07153	-3.32752	-5.01046	-4.14103	-3.56591	7837.5	-4.54565	6665.25	-6.26348	1162.5	-4.07153	JQ1_2500
1072	TAGGGGCGTTGTGGGTTCTGTGCTGG	-4.55001	-4.887	-5.38144	-4.96194	-3.93012	-3.30107	-3.34211	-3.41061	-3.83582	-3.37643	7916.5	-4.55001	1091.75	-4.92447	338	-3.37643	DMSO_2500_JQ1_2500
1073	GAGCTGAGATTCCTTTGATTTCATGG	-4.90576	-4.35537	-3.56692	-8	-5.47679	-5.5654	-8	-8	-5.14235	-8	16691	-4.90576	1309.25	-4.91608	32743	-8	DMSO_2500
1074	GGAGGCGACTTTTTAACATCTACAAC	-6.1488	-3.60467	-5.30092	-3.90645	-4.89222	-8	-8	-8	-8	-8	67444	-6.1488	789	-4.39934	80267.5		DMSO_2500
1075	AGAATGCATCTTTGCTACCCGTTGTA	-3.80166	-4.90242	-3.93774	-4.63214	-4.82358	-3.3879	-3.73195	-3.49933	-3.47969	-3.31957	664.5	-3.80166	955.25	-4.72786	425	-3.47969	DMSO_2500_JQ1_2500
1076	AACCTTTTTCATTATGTTTATTTTTT	-5.30995	-6.27743	-8	-6.2232	-3.55813	-5.05956	-8	-6.23122	-8	-8	31129	-5.30995	5569.25	-6.25032	32743	-8
1077	GCGTGAATAGGGGATGACGTCTATGA	-5.64365	-3.72216	-3.81893	-3.58622	-3.99891	-8	-8	-8	-8	-8	45439.5	-5.64365	363.5	-3.77055	80267.5		DMSO_2500
1078	GTTTAGTCTCGCGTACGTAATTAGAA	-4.36276	-3.60573	-8	-4.3915	-5.08809	-3.45863	-4.13693	-3.66111	-5.3274	-3.49686	4858.5	-4.36276	1016.5	-4.73979	608	-3.66111	DMSO_2500_JQ1_2500
1079	GGAAAGTGAAAAATCTTAAGGTGTGC	-4.34534	-5.66013	-5.38144	-5.37811	-8	-3.33273	-3.33039	-3.50216	-3.52817	-3.65186	4599.5	-4.34534	2158.5	-5.52079	442	-3.50216	DMSO_2500_JQ1_2500
1080	GGTGGTAATGATTCATATTCATCATA	-3.94116	-8	-8	-8	-8	-3.47613	-3.67073	-3.75392	-3.31568	-3.8604	1159	-3.94116	80267.5		595	-3.67073	JQ1_2500
1081	CCTGGTTTTATTCTTAGTTCGTTTAG	-4.8655	-8	-8	-8	-5.17576	-3.38953	-4.09095	-3.52248	-3.3642	-3.32404	15442	-4.8655	14804.8	-8	361	-3.38953	JQ1_2500
1082	GGAGTATGGTGGTTGGGTAATGGTTT	-4.30246	-6.52047	-8	-8	-8	-3.30588	-3.59809	-3.85739	-3.99528	-4.16547	4032.5	-4.30246	14625.2	-8	849	-3.85739	JQ1_2500
1083	GTTTATGGTCAAGAACTGAGGACTGA	-4.37942	-8	-8	-8	-8	-3.80178	-3.63296	-3.31648	-3.50397	-3.32711	5070.5	-4.37942	80267.5		446	-3.50397	JQ1_2500
1084	GGGGACGGGGTATGGCTTGAGTAGAG	-4.35571	-8	-8	-8	-8	-3.30594	-3.82811	-3.77542	-3.82502	-3.82881	4745	-4.35571	80267.5		781	-3.82502	JQ1_2500
1085	GGTGGGGACGGTTTTAGAGCAGGATT	-3.61426	-8	-8	-8	-8	-4.61991	-5.17297	-5.36346	-8	-8	296	-3.61426	80267.5		5851.5	-5.36346
1086	TGGTCTGTGCAAGGGATTTTGTTGGG	-4.77222	-4.70423	-5.45108	-3.58974	-4.47112	-4.27337	-4.94338	-5.34898	-4.03046	-8	12883.5	-4.77222	832.75	-4.58767	3787.5	-4.94338	DMSO_2500
1087	GCTTGATCAGAGAATACTTTTGTTGT	-5.21938	-3.60944	-5.93774	-3.95165	-8	-8	-8	-8	-8	-8	27573	-5.21938	2055.25	-4.9447	80267.5		DMSO_2500
1088	TGGTGGGAGTGACTAAACTTGCATTA	-4.26799	-5.61738	-6.41487	-4.85445	-4.98839	-3.39102	-3.33214	-3.66537	-3.47243	-3.64447	3669.5	-4.26799	1798.5	-5.30288	414	-3.47243	DMSO_2500_JQ1_2500
1089	TGGTGGGTCGCATCTACGCCAGTTGT	-3.83157	-6.08113	-5.40627	-6.2232	-5.57946	-4.55768	-4.52907	-3.29647	-4.13926	-5.40602	756	-3.83157	3257.25	-5.83029	2276	-4.52907	JQ1_2500
1090	TCAATGCCCATCAGGATTACCAGTGA	-5.37065	-8	-8	-8	-8	-4.2616	-3.9518	-4.64576	-3.3198	-3.4337	33678	-5.37065	80267.5		960	-3.9518	JQ1_2500
1091	TTCGGGAGAGGGCAGTGGAGTGCAGT	-3.99651	-3.89825	-3.79224	-3.59316	-4.56662	-4.78172	-4.37885	-8	-4.76251	-8	1461	-3.99651	394	-3.84525	3123	-4.78172	DMSO_2500
1092	AGAGTCTGAGGGAAAGGTTGCTCAGG	-6.00267	-3.60998	-3.63657	-3.86266	-8	-8	-8	-8	-8	-8	61236.5	-6.00267	351	-3.74961	80267.5		DMSO_2500
1093	AGTAAGGATCGTTGTGAAGAGTTCTA	-3.61439	-8	-8	-8	-8	-4.21695	-4.24962	-3.89903	-4.65501	-3.68814	297.5	-3.61439	80267.5		1462.5	-4.21695	JQ1_2500
1094	TAGTCTCCACTAAAATTAAAGGCCTT	-3.61439	-8	-8	-8	-8	-3.72639	-3.56007	-3.412	-3.77832	-3.33147	297.5	-3.61439	80267.5		472	-3.56007	JQ1_2500
1095	CTACTTCAGTATTTGAATAAAATTTG	-5.00892	-4.3225	-3.79745	-3.60463	-3.59403	-8	-8	-5.65719	-8	-8	20027.5	-5.00892	338	-3.70104	33555	-8	DMSO_2500
1096	CGAGGTAAGTTTTGGGGAAGGGGTAT	-4.40686	-8	-8	-8	-5.6416	-4.12912	-4.13828	-3.73102	-3.32247	-3.66823	5460.5	-4.40686	14804.8	-8	681	-3.73102	JQ1_2500
1097	GAGGTAGGAGACCGTGGTCGGGTGGA	-4.0881	-3.61051	-4.44545	-5.06939	-4.53153	-3.87316	-3.85425	-4.21733	-3.87303	-4.49753	2025.5	-4.0881	763.5	-4.48849	871.5	-3.87316	DMSO_2500_JQ1_2500
1098	GTAGGATTGTATTGATCGTGGGAGGG	-4.01176	-8	-6.33568	-8	-5.91045	-3.55822	-3.33724	-3.42461	-3.59213	-3.33202	1540	-4.01176	10918.8	-7.16784	379	-3.42461	JQ1_2500
1099	GAGGTGGGAGTAAGAAAAGGAGAGTT	-4.45949	-5.06562	-5.69886	-5.05811	-3.56873	-5.12304	-5.28351	-4.61056	-4.76622	-4.92529	6268.5	-4.45949	1244.5	-5.06187	3755.5	-4.92529	DMSO_2500
1100	GTGGTGGGAGCGGGTTACGTATAGTG	-3.91937	-8	-8	-8	-8	-3.63337	-3.83658	-3.2976	-3.59702	-3.74824	1055.5	-3.91937	80267.5		554	-3.63337	JQ1_2500
1101	GGTATGTAGTATTCGGTGGCGATTTA	-3.77204	-8	-5.65144	-8	-5.94263	-3.31667	-3.33803	-3.48197	-3.36243	-3.56544	593	-3.77204	9122.25	-6.97132	326	-3.36243	JQ1_2500
1102	TGTAGCTGGCTAGTATCCAATTATCA	-3.61452	-5.27743	-5.49059	-5.44505	-8	-3.9981	-4.65698	-3.30694	-4.45506	-4.3666	299	-3.61452	2011.25	-5.46782	1858	-4.3666	DMSO_2500_JQ1_2500
1103	GGAGAATGTGACTCCAAAGACAGTAT	-5.53601	-4.63965	-5.63671	-3.61042	-8	-8	-5.33703	-8	-8	-8	40598	-5.53601	1629.75	-5.13818	33946.5	-8	DMSO_2500
1104	TGAGCAACATCCGAGGGGTAGATTAT	-4.02495	-4.54965	-6.51178	-3.61374	-5.85246	-4.59896	-8	-5.44411	-4.6757	-6.00808	1616	-4.02495	1903.25	-5.20106	6323.5	-5.44411	DMSO_2500
1105	TTTACTCTCAGTTCGTGTACTCGTGG	-3.8561	-5.47907	-5.00663	-6.34814	-4.85246	-3.31342	-3.65416	-3.72252	-4.53589	-4.15377	827	-3.8561	1600.25	-5.24285	671	-3.72252	DMSO_2500_JQ1_2500
1106	GCCGGTGGGAGGTTCTGTATTGTTGG	-4.48416	-4.94644	-4.21952	-3.84846	-4.86068	-3.90144	-3.34111	-4.03428	-3.72619	-3.90667	6693.5	-4.48416	826.75	-4.5401	880	-3.90144	DMSO_2500_JQ1_2500
1107	ATCTCTAGCTGAGCAGGCCCAATCCT	-3.61566	-8	-8	-8	-8	-4.2561	-4.16046	-4.28797	-4.23761	-4.11045	302	-3.61566	80267.5		1540	-4.23761	JQ1_2500
1108	TATCTAACGCCATAGCATTTGACCTG	-4.8655	-3.99607	-4.6857	-3.6251	-4.27698	-4.4455	-6.04318	-5.109	-8	-8	15442	-4.8655	555.5	-4.13653	10309	-6.04318	DMSO_2500
1109	TGCTAATGTTAAAGGTATTTAAGTGT	-4.33389	-5.66013	-5.62247	-5.02938	-3.92304	-3.72286	-3.54556	-4.41498	-3.57619	-3.33533	4455	-4.33389	1789.5	-5.32593	507.5	-3.57619	DMSO_2500_JQ1_2500
1110	ATGGTGGGAGGAGATGGACGGCATAT	-3.6177	-8	-6.33568	-8	-8	-4.04252	-4.12936	-3.74073	-3.7105	-3.87041	303	-3.6177	14598	-8	851	-3.87041	JQ1_2500
1111	GTAGCGGGGGAGAGGGTCGGGTAGGA	-4.26344	-4.04298	-4.0623	-3.62647	-3.62217	-4.28959	-4.07664	-3.89451	-4.25852	-4.50565	3618	-4.26344	405.5	-3.83473	1597.5	-4.25852	DMSO_2500_JQ1_2500
1112	ATGGAGTGCAGGAACAACATGTTTAG	-4.63692	-4.6256	-3.59982	-4.49384	-4.84439	-8	-8	-8	-6.23049	-6.40602	9646.5	-4.63692	782.75	-4.55972	32743	-8	DMSO_2500
1113	GGAGACAGTGAGGCGGGTGAAGGTAC	-4.31058	-4.52047	-3.83899	-4.18429	-3.5872	-5.13943	-5.19294	-5.06612	-4.6911	-4.99524	4140.5	-4.31058	478.25	-4.01164	4363.5	-5.06612	DMSO_2500
1114	TTCACATAAGAGGGCTTTTATATGGA	-3.79874	-5.09722	-5.0968	-4.35471	-4.81853	-3.9942	-3.3437	-3.38892	-3.8124	-3.74302	655.5	-3.79874	1186.25	-4.95767	698	-3.74302	DMSO_2500_JQ1_2500
1115	TCAGTGGGAGTGAGGGAGGCGAGAGA	-5.05189	-4.3502	-3.60356	-4.52315	-4.19385	-6.4575	-5.89191	-5.45307	-5.5208	-5.7528	21454	-5.05189	618	-4.27203	8242	-5.7528	DMSO_2500
1116	AAGTCTCGCGATGGACAGCTTTCTTC	-4.21028	-5.94644	-8	-5.84754	-6.05658	-3.7293	-3.34414	-3.47468	-3.82909	-3.39604	3065	-4.21028	3872.25	-6.00151	419	-3.47468	JQ1_2500
1117	TTCCGGTAAAGCTAGTCTATTTTGTA	-5.09958	-3.63695	-4.63527	-4.06749	-4.58529	-8	-8	-6.09292	-8	-6.05383	23155.5	-5.09958	687.75	-4.32639	32743	-8	DMSO_2500
1118	GAGGTCTCGTAATGGTATTAATGTTT	-3.90353	-8	-8	-8	-5.65864	-3.77734	-3.49674	-3.87376	-3.33659	-4.10067	990	-3.90353	14804.8	-8	708	-3.77734	JQ1_2500
1119	GACTATTTTGTGGTCATTTCCCCTTT	-3.62298	-8	-8	-8	-8	-4.85327	-5.54258	-5.24221	-4.85028	-5.9289	307	-3.62298	80267.5		5196.5	-5.24221
1120	ATGTAGCGTGTCCTATGGATAAGAAA	-4.77773	-8	-8	-8	-8	-8	-8	-8	-3.33666	-4.53386	13032.5	-4.77773	80267.5		32743	-8
1121	TCTTTACTGGTGGGAGCGGGGGATAT	-4.07034	-5.63116	-3.61954	-8	-5.65864	-3.9041	-3.68731	-3.6195	-3.93465	-3.5868	1920.5	-4.07034	2366.25	-5.6449	611	-3.68731	DMSO_2500_JQ1_2500
1122	AAGGAGTGTGGAAAAGATTTGGGTGT	-3.62596	-8	-8	-8	-8	-4.20222	-4.2209	-4.41167	-4.16697	-4.47532	309	-3.62596	80267.5		1475.5	-4.2209	JQ1_2500
1123	GGAGGCGGCATTGGAAATTTCGGCAA	-4.51031	-4.56382	-3.62233	-4.46638	-4.24634	-4.64192	-4.43483	-6.02037	-4.10786	-4.3539	7172.5	-4.51031	668.5	-4.35636	2027	-4.43483	DMSO_2500_JQ1_2500
1124	TAGTGTGCCAAAGACGACGAGTCACT	-4.44551	-3.64151	-4.83737	-3.92736	-3.61504	-3.55517	-3.87982	-4.02541	-4.10339	-3.9873	6027.5	-4.44551	373	-3.78444	1026.5	-3.9873	DMSO_2500_JQ1_2500
1125	GTAGATATATAGATTATTCGGGGAAT	-5.02495	-5.57846	-4.754	-3.63958	-4.99588	-8	-4.89447	-4.47725	-4.78723	-8	20551	-5.02495	1116.25	-4.87494	3576.5	-4.89447	DMSO_2500
1126	TGGGAGAGGGTGAGGTGAGTACTGAA	-4.4132	-5.0291	-4.15623	-3.81433	-4.936	-3.82403	-3.34938	-4.03601	-3.65922	-3.86725	5550	-4.4132	864.5	-4.54612	765	-3.82403	DMSO_2500_JQ1_2500
1127	TTGGGATACGGTATATACTTGATATA	-5.87005	-3.64729	-5.68247	-5.32695	-3.91607	-3.36142	-3.60662	-3.57861	-5.19908	-4.54718	55431.5	-5.87005	1078.5	-4.62151	527	-3.60662	DMSO_2500_JQ1_2500
1128	AACAATTGGTGGGAGACCGTGGACGA	-4.99651	-4.67537	-4.10566	-4.19637	-3.59976	-6.37831	-5.01177	-4.7614	-6.53152	-5.57671	19595	-4.99651	540.25	-4.15101	7085	-5.57671	DMSO_2500
1129	GGGGCGGATGGCGGGTAGCAGAGTAG	-4.71264	-6.16828	-5.55753	-5.71132	-4.36905	-5.22197	-3.96642	-3.93924	-3.74424	-3.34025	11387	-4.71264	2415.5	-5.63443	971	-3.93924	DMSO_2500_JQ1_2500
1130	GTTGCTCACTGGGTGGATTAAGTTGA	-3.62662	-8	-8	-8	-8	-4.19079	-3.61383	-3.91159	-4.17597	-3.83811	310	-3.62662	80267.5		923	-3.91159	JQ1_2500
1131	GTGGGTAGACGTGATCGGTAGTGAAT	-4.90329	-6.21944	-3.625	-6.12629	-5.65864	-4.67646	-4.34276	-4.51836	-4.30621	-4.92529	16618	-4.90329	3406	-5.89247	2277	-4.51836	JQ1_2500
1132	TTTATAGCTGAAATCAACTAGGGAGT	-4.07252	-8	-8	-8	-8	-3.57725	-3.58935	-3.31162	-3.493	-3.40929	1937.5	-4.07252	80267.5		436	-3.493	JQ1_2500
1133	AGTACGGTTAGCGTTTATGTGGGTTC	-5.22452	-6.00858	-5.32144	-5.15781	-4.84975	-3.82768	-3.7725	-3.75013	-3.33812	-3.78096	27758	-5.22452	1560.75	-5.23963	720	-3.7725	DMSO_2500_JQ1_2500
1134	GGTGTGACGTCGTTGGCTATGATCAT	-5.1488	-3.6486	-4.62247	-4.18379	-4.71415	-8	-8	-5.7541	-8	-8	24950	-5.1488	707.25	-4.40313	33555	-8	DMSO_2500
1135	TGAAGCGATCCTGGGCTATAGTCGTA	-4.99346	-8	-8	-5.05075	-3.60158	-8	-4.56606	-5.65719	-5.15586	-8	19486.5	-4.99346	8002.25	-6.52537	7608	-5.65719
1136	GGAGACTTCGTTCACAGAAAACGAAT	-3.6291	-8	-8	-6.17205	-5.91045	-4.28315	-4.49705	-4.26449	-4.18127	-4.12612	312	-3.6291	9791	-7.08603	1619.5	-4.26449	JQ1_2500
1137	TTTGATTTGTGATTTTGTGGTTACAT	-3.63015	-6.52047	-8	-6.17205	-8	-4.42974	-4.46339	-4.75773	-4.41758	-4.89749	313	-3.63015	11467	-7.26023	2095.5	-4.46339	JQ1_2500
1138	CTGCTTCATGTGAGCGCTTGAAGCCA	-3.99074	-6.21944	-5.48037	-8	-8	-3.32691	-3.46703	-3.39688	-3.39822	-3.49433	1425	-3.99074	9908.5	-7.10972	358	-3.39822	JQ1_2500
1139	TGTGTCCTTAGTACAATGATTTAGAA	-4.17429	-4.81933	-4.4937	-5.26896	-3.60664	-4.30095	-3.83478	-3.962	-3.62116	-4.0222	2714.5	-4.17429	861.25	-4.65652	1025	-3.962	DMSO_2500_JQ1_2500
1140	GCAGGTCATCTGAAAGCATAGGTTCT	-3.63147	-5.59105	-6.33568	-6.42732	-5.60942	-5.15214	-4.94917	-5.109	-4.97522	-4.55476	314	-3.63147	4668	-5.97255	3925	-4.97522
1141	AATCGAAATGAGAAGGTCGGCTGATT	-4.65744	-8	-8	-8	-8	-4.54794	-4.00875	-4.33222	-3.72365	-3.34731	10104.5	-4.65744	80267.5		1048.5	-4.00875	JQ1_2500
1142	GGACAATCTGTAGGTGGGGGGAGTTG	-3.63173	-6.21944	-8	-8	-6.10233	-5.37114	-6.5203	-5.43534	-8	-8	315	-3.63173	10115.2	-7.10972	15597	-6.5203
1143	GTATCGGGTAAGATGACAAGGTTCAG	-3.88611	-8	-6.26874	-8	-8	-3.84599	-4.12848	-3.3232	-3.40955	-3.91676	925	-3.88611	14598	-8	801	-3.84599	JQ1_2500
1144	AGATAATTTTAGGTGTATTGAAAGCT	-4.21938	-3.95139	-4.2102	-4.28494	-3.60772	-4.12749	-3.63834	-3.79268	-3.98129	-3.90978	3153.5	-4.21938	503.5	-4.08079	901.5	-3.90978	DMSO_2500_JQ1_2500
1145	AGCAGCGGGTGGGATAGTACTACTTG	-3.75857	-6.21944	-6.07244	-5.82526	-5.88049	-3.3328	-3.75594	-3.45835	-3.4244	-3.40127	563	-3.75857	3824.75	-5.97646	375	-3.4244	JQ1_2500
1146	AAGAGTCTTTACTACTTCATGACAAA	-4.89595	-3.66073	-4.01902	-4.77605	-3.74145	-8	-8	-5.64295	-8	-8	16384	-4.89595	421.75	-3.88023	33555	-8	DMSO_2500
1147	TTTGCCTAGTCTATGGTCCCAGGTTG	-3.63226	-8	-8	-8	-8	-4.12304	-4.17542	-4.04866	-3.62344	-3.89985	316	-3.63226	80267.5		1188	-4.04866	JQ1_2500
1148	TGGTGGGAGGGTCGAGAATGGCAGTT	-4.65325	-5.3372	-4.01937	-3.66002	-4.30453	-8	-4.90752	-6.23122	-8	-8	9996.5	-4.65325	564.5	-4.16195	33555	-8	DMSO_2500
1149	GGGTAGAGGTTGATGACTAGGCGGAA	-5.23498	-4.48604	-5.17934	-4.68225	-3.61253	-8	-8	-8	-5.90313	-8	28149.5	-5.23498	805.75	-4.58414	33555	-8	DMSO_2500
1150	GTGGCATTTGATTAGCGGAGGGGAAT	-4.98743	-3.66389	-3.73671	-4.12673	-3.89972	-8	-8	-8	-8	-6.00808	19271	-4.98743	392	-3.81822	33946.5	-8	DMSO_2500
1151	TGGATGATTTATGAGAGGAGCGGGCT	-4.31501	-4.06145	-3.64786	-4.42129	-3.96597	-4.73651	-4.88683	-4.70134	-4.73564	-4.77763	4210.5	-4.31501	480.5	-4.01371	3001.5	-4.73651	DMSO_2500
1152	AATAGTTAAGTTCCATATAAATGTTA	-3.63279	-8	-6.15959	-8	-8	-4.20659	-4.16715	-4.32813	-4.14413	-3.98565	317	-3.63279	14598	-8	1365	-4.16715	JQ1_2500
1153	TTAGAGTCCTACCGATTTTTGGTGGT	-3.63385	-8	-8	-8	-8	-4.8426	-4.5369	-4.89127	-4.97824	-5.16923	318	-3.63385	80267.5		3588.5	-4.89127
1154	CCAGTTATTTCATTGTGTGAAAACGG	-4.70475	-5.84377	-3.64905	-6.04711	-8	-8	-8	-8	-8	-8	11203.5	-4.70475	3562.75	-5.94544	80267.5
1155	AAGTGCGCGCAGTTACGGCCTGATGG	-3.75557	-8	-8	-8	-8	-3.67632	-3.62571	-3.52632	-3.34633	-3.45529	556	-3.75557	80267.5		473	-3.52632	JQ1_2500
1156	TGTGGCATAATGGCAAATTTTAGAAA	-4.52762	-8	-8	-8	-5.6416	-3.97548	-4.11547	-4.49882	-4.70707	-3.35332	7510	-4.52762	14804.8	-8	1257	-4.11547	JQ1_2500
1157	GTTAGCTTTGTCCTCTGTATTTTGTC	-4.9158	-4.70923	-3.77438	-3.66076	-4.35501	-4.99211	-8	-4.95247	-8	-8	16993	-4.9158	528.25	-4.0647	32743	-8	DMSO_2500
1158	TGAGTGGGGGATTAGGTGTTCTGATA	-3.73366	-5.19825	-5.54563	-5.64917	-5.1323	-3.34329	-3.38924	-3.32922	-3.38718	-3.78771	502	-3.73366	1803.5	-5.37194	341	-3.38718	DMSO_2500_JQ1_2500
1159	TGTCATTGTGTAGATAAAGTCTGGGA	-3.96439	-8	-8	-6.2232	-6.45452	-3.41729	-3.63792	-3.51376	-3.44909	-3.35477	1275	-3.96439	11295	-7.22726	391	-3.44909	JQ1_2500
1160	GGGGCTGTACTGACGATTGTGGGTTG	-4.07508	-5.36665	-4.11167	-5.28745	-3.6193	-3.64378	-3.50201	-3.73343	-3.83147	-3.83987	1954.5	-4.07508	1073.5	-4.69956	688	-3.73343	DMSO_2500_JQ1_2500
1161	GGGAGGTTACACACGATCGAATGGTC	-4.04193	-5.2249	-8	-8	-5.9774	-3.33837	-3.49458	-3.5941	-3.49629	-3.53197	1745.5	-4.04193	9247.75	-6.9887	442	-3.49629	JQ1_2500
1162	GGAGGGTAATCAGTGGGTGTTCGCTC	-4.61098	-4.77034	-4.94357	-3.66796	-4.2924	-6.07728	-5.74215	-5.36346	-6.0544	-8	9103.5	-4.61098	795.75	-4.53137	10970	-6.0544	DMSO_2500
1163	GAAGGGGGGCAGAGTTGATTGTTTGT	-3.63465	-6.27743	-8	-8	-6.05658	-3.996	-4.2711	-4.30244	-3.91191	-4.09692	320	-3.63465	10371.8	-7.13871	1241.5	-4.09692	JQ1_2500
1164	GGTATGTTATCCTTGCTGTATTGTTT	-4.81434	-4.5949	-3.6552	-8	-5.46551	-8	-8	-8	-8	-8	14049	-4.81434	1375	-5.0302	80267.5		DMSO_2500
1165	GCAGCCTTGGATACAAGTATTCATTA	-4.12968	-8	-8	-5.51351	-5.9774	-3.66651	-3.36133	-3.47668	-3.70739	-3.39508	2345.5	-4.12968	9220.5	-6.9887	422	-3.47668	JQ1_2500
1166	GTTGTAGGCCCATTTGGCTGGGAAGG	-4.97854	-3.79989	-3.67514	-4.2205	-4.20716	-4.59776	-5.14464	-4.529	-4.8759	-3.35544	18998.5	-4.97854	485	-4.00353	2497.5	-4.59776	DMSO_2500_JQ1_2500
1167	AGATTTCTTGGATTATGCTTTTGGGA	-3.86234	-8	-8	-8	-8	-3.34056	-3.48557	-3.51116	-3.4107	-3.67302	845	-3.86234	80267.5		414	-3.48557	JQ1_2500
1168	AAGAGGTGGGAGGTCCTGGGAAGGAA	-3.80717	-8	-8	-8	-8	-3.37085	-4.03175	-3.334	-3.93109	-3.80723	680	-3.80717	80267.5		771	-3.80723	JQ1_2500
1169	GGAGCCGGGTAAGTTTGCGTGGAGGG	-3.63732	-8	-8	-8	-8	-5.7251	-5.61721	-5.98818	-5.47082	-4.84076	322	-3.63732	80267.5		7262.5	-5.61721
1170	GGGTCTATGGATCTAGGCAGGACGTT	-6.24571	-8	-8	-3.6779	-8	-8	-8	-8	-8	-8	71354.5	-6.24571	14598	-8	80267.5
1171	GGGCTCTACTCCGGCCATGTCTTTAG	-3.68267	-8	-8	-8	-8	-3.34082	-3.77856	-3.5408	-3.54229	-3.50171	410	-3.68267	80267.5		479	-3.5408	JQ1_2500
1172	GTTCTCTTATTATTACATATTCTTTT	-4.42207	-5.00526	-8	-5.26896	-3.62217	-5.38561	-4.90752	-5.61579	-5.3274	-5.46401	5682.5	-4.42207	1379.75	-5.13711	5978	-5.38561	DMSO_2500
1173	CTGGAGGCCATTTCCCGAGTTTTGCG	-5.55773	-4.61198	-3.70475	-3.67836	-5.02315	-5.53322	-8	-4.96699	-6.28848	-8	41530.5	-5.55773	576.75	-4.15837	14286	-6.28848	DMSO_2500
1174	GGTTGGTGGACGGAGAGGCGCAGAGG	-3.67371	-8	-8	-8	-8	-3.34812	-3.51159	-3.33559	-3.62465	-3.53649	394	-3.67371	80267.5		437	-3.51159	JQ1_2500
1175	AACAGGCGCGAGGTGAGGGATTAGGG	-3.63745	-8	-8	-8	-8	-5.31137	-5.54258	-4.93291	-5.47082	-5.07866	323	-3.63745	80267.5		5571	-5.31137
1176	GGTGGTGGGAGCGAGGACAATCTCAT	-4.4586	-8	-8	-8	-6.45452	-3.34175	-4.48688	-3.86855	-3.7521	-4.182	6254.5	-4.4586	14804.8	-8	860	-3.86855	JQ1_2500
1177	ACGTTAGGGTGTGTAGTTGTGGTGGA	-4.29147	-8	-8	-8	-8	-3.42811	-3.38493	-3.90771	-3.47643	-3.35602	3918	-4.29147	80267.5		385	-3.42811	JQ1_2500
1178	GGATCTGTCGTGGCCTAAAAGCATGA	-5.34262	-4.79009	-5.56977	-3.68178	-4.41115	-8	-8	-8	-8	-8	32505	-5.34262	845	-4.60062	80267.5		DMSO_2500
1179	GTAAATTGGCGCTTTACGGTACATAG	-5.33589	-3.81354	-4.85856	-4.03498	-3.62779	-8	-5.64524	-8	-8	-8	32211	-5.33589	433.75	-3.92426	33946.5	-8	DMSO_2500
1180	TTGATGTGAGTAGATGTGTATCGTGA	-3.63772	-8	-6.51178	-6.34814	-8	-8	-8	-8	-8	-8	324	-3.63772	11930.5	-7.25589	80267.5
1181	GGGGACGTATCGACTGCTGTATGACA	-4.87929	-5.29002	-3.6673	-4.48681	-4.77328	-8	-8	-8	-5.48037	-5.86195	15847.5	-4.87929	889	-4.63004	32743	-8	DMSO_2500
1182	CTACGTGCACAAGTTGCTGGATGGGA	-4.10075	-8	-8	-6.34814	-5.88049	-8	-4.67675	-3.69735	-3.35797	-8	2111	-4.10075	10604.2	-7.17407	2757.5	-4.67675
1183	GCGGCGTGATGAGTCTGGAAGGGTTC	-4.38313	-8	-8	-8	-8	-3.57829	-3.58555	-3.33808	-4.19456	-3.89547	5112.5	-4.38313	80267.5		503.5	-3.58555	JQ1_2500
1184	AAGGTGAGGGGAGCGGGGATAGATAT	-3.63785	-6.42356	-8	-8	-8	-3.63285	-4.2209	-3.94566	-3.7843	-3.82595	325	-3.63785	14625.2	-8	786	-3.82595	JQ1_2500
1185	AGGGGGTGGGAGGTACGGCCCTGATA	-3.93105	-8	-4.11689	-5.89585	-3.62958	-8	-8	-3.99443	-8	-8	1120	-3.93105	1863.25	-5.00637	33555	-8	DMSO_2500
1186	TTGGTGGGTATTGACGTCGCCGTTCC	-5.24031	-3.67444	-5.14071	-5.11346	-4.9167	-8	-8	-6.28921	-5.23049	-8	28365.5	-5.24031	1248.25	-5.01508	32743	-8	DMSO_2500
1187	ATCTTTAGTTTGGAATTTATATCTTT	-4.50239	-5.7801	-5.68247	-5.3339	-5.77782	-3.72817	-3.3658	-3.82745	-3.45216	-3.55476	7015.5	-4.50239	2664	-5.73015	485.5	-3.55476	JQ1_2500
1188	TAGCATGTGTGTTTTGTAATTGTCTA	-4.4124	-5.72459	-8	-8	-8	-3.34927	-3.55217	-3.61252	-3.72162	-3.62087	5539	-4.4124	14625.2	-8	555	-3.61252	JQ1_2500
1189	GTTCGTGGGAAGTCCTCTTTGTTAGT	-5.29754	-4.65418	-4.50318	-4.6225	-3.63317	-8	-8	-8	-8	-8	30613.5	-5.29754	792.75	-4.56284	80267.5		DMSO_2500
1190	AATTTGGTTAGGGAAACTTTGGCTTA	-4.12761	-8	-8	-8	-8	-3.65295	-3.96189	-3.91894	-3.97612	-3.35787	2327	-4.12761	80267.5		937.5	-3.91894	JQ1_2500
1191	TTTAGGATTACAGGTGGGGCTTGAGT	-3.63933	-6.52047	-8	-6.2812	-5.9774	-3.56954	-3.62144	-3.40579	-3.53501	-3.69781	326	-3.63933	7136.75	-6.40083	486	-3.56954	JQ1_2500
1192	GGAAGTGCTGTACTCTCTCTTATGTA	-5.56902	-8	-3.67293	-8	-5.08809	-8	-5.10952	-8	-8	-8	42034	-5.56902	8067.75	-6.54405	33946.5	-8
1193	TGAGGTGGGAGCGAGTGTTTGTAGTG	-3.73752	-8	-8	-8	-8	-3.4286	-3.36618	-3.57644	-3.50621	-3.62247	509.5	-3.73752	80267.5		449	-3.50621	JQ1_2500
1194	GGGAGGCGGTCTGTCAAAGCGATGTC	-3.90205	-8	-8	-5.53523	-8	-3.4709	-3.40702	-3.34115	-3.61388	-3.52066	986	-3.90205	14598	-8	412	-3.4709	JQ1_2500
1195	TCTGGGGCCAGTTATTTATGCTTGTT	-3.64054	-8	-8	-6.01235	-5.82613	-4.523	-4.6213	-4.18737	-4.53808	-4.56403	327	-3.64054	9279.75	-7.00618	2368	-4.53808	JQ1_2500
1196	GGGGCGTGTCGTGTTATTGCCGTGAT	-4.44293	-5.94644	-5.38956	-3.69397	-5.77782	-3.94295	-4.60385	-4.54436	-5.45234	-4.37159	5985.5	-4.44293	2306	-5.58369	2356.5	-4.54436	DMSO_2500_JQ1_2500
1197	CACGGTGAGAGTACCGGATGAGAGAA	-8	-3.6777	-3.72396	-8	-8	-8	-8	-8	-8	-8	80267.5		7381.25	-5.86198	80267.5
1198	TGTGGGGGTCAAGGGTGGTGCGTAAA	-3.64162	-8	-8	-8	-8	-4.17059	-4.20328	-4.10492	-3.75773	-3.955	328.5	-3.64162	80267.5		1286.5	-4.10492	JQ1_2500
1199	ACGTTTCGGATTGGTTTCGTCATATA	-4.72066	-3.6777	-5.01693	-8	-5.10233	-8	-8	-6.09292	-8	-8	11560.5	-4.72066	1296.5	-5.05963	33555	-8	DMSO_2500
1200	GATTCTTATTGACGTTAAACAATGTA	-3.64162	-5.89208	-6.41487	-8	-8	-3.69964	-4.0258	-3.63215	-3.84399	-3.87422	328.5	-3.64162	11257.5	-7.20743	826	-3.84399	JQ1_2500
1201	GAGATGTTCGATAATGTGCCGCAAAT	-3.90576	-8	-8	-8	-8	-3.60599	-3.50799	-3.40071	-3.58043	-3.36541	1001.5	-3.90576	80267.5		434	-3.50799	JQ1_2500
1202	TGGTTACGTTAAAGCGGATAGATTTT	-4.11217	-8	-8	-8	-8	-3.48161	-3.37116	-3.5654	-3.41408	-3.50565	2203.5	-4.11217	80267.5		419	-3.48161	JQ1_2500
1203	GGAGGCGAGGAGTGTATTCTGAGGGG	-3.64433	-8	-8	-8	-8	-4.96334	-4.89447	-4.72947	-4.91874	-4.4922	330	-3.64433	80267.5		3576.5	-4.89447
1204	TTGGTGGGAGTAGAATCCTAAAATGA	-3.64733	-3.67786	-4.4645	-3.89661	-5.20532	-3.75027	-3.76214	-3.42538	-3.86688	-3.87742	335.5	-3.64733	565.5	-4.18056	709	-3.76214	DMSO_2500_JQ1_2500
1205	ACTGTATGCTAAGTGTTGTTCTGGAA	-5.07692	-5.48906	-4.65595	-3.70011	-5.24366	-4.99211	-8	-8	-8	-8	22305.5	-5.07692	1222.75	-4.94981	33555	-8	DMSO_2500
1206	CGGTGGGAAGGACGGTGAGGTATGGT	-3.64446	-6.16828	-6.15959	-8	-6.10233	-3.72542	-3.52675	-3.79945	-3.60647	-3.64035	331	-3.64446	5088.25	-6.16394	570	-3.64035	JQ1_2500
1207	GGCTTGGTAGATTTTTTGGTAGGGTT	-4.38989	-6.21944	-3.68247	-3.80366	-3.66125	-4.88695	-5.12236	-8	-8	-5.4766	5211	-4.38989	353	-3.74307	6495	-5.4766	DMSO_2500
1208	TTGGTAGCGGTTCGGGCAGATAGAAT	-3.99682	-8	-8	-8	-8	-3.40882	-3.42784	-3.35385	-3.37916	-3.36799	1463	-3.99682	80267.5		338	-3.37916	JQ1_2500
1209	GAGCTTTGTGTCGGGTTTTGAGGGCT	-3.97213	-8	-8	-8	-8	-3.57909	-3.37456	-3.5191	-3.5325	-3.37775	1327.5	-3.97213	80267.5		461.5	-3.5191	JQ1_2500
1210	TACATTAAGCTGTGGTATTGGGTGGT	-5.01208	-3.74286	-3.78444	-3.7019	-3.65656	-8	-6.16812	-6.53225	-8	-8	20139.5	-5.01208	344.5	-3.72238	33555	-8	DMSO_2500
1211	ATAGAGTTTTTCAAAGTCGGAGAAGA	-3.64474	-8	-8	-8	-8	-3.73701	-3.84913	-3.93869	-3.84466	-3.80179	332	-3.64474	80267.5		807	-3.84466	JQ1_2500
1212	TTTCAGAGATGTCTATCACAGTAGTA	-4.34946	-3.68589	-4.0289	-4.16487	-4.05226	-8	-4.68303	-3.58925	-3.87256	-4.24841	4655	-4.34946	493	-4.04058	1566.5	-4.24841	DMSO_2500_JQ1_2500
1213	TGATAGAGGAGGAAGGGTGACGGGCT	-4.59613	-3.88826	-3.6919	-4.11897	-3.70343	-5.60016	-4.89191	-4.89878	-4.84132	-4.80125	8799.5	-4.59613	384.75	-3.79585	3567.5	-4.89191	DMSO_2500
1214	GCGGAGGTGTTCTTATGACATAAGTA	-3.64692	-5.36665	-5.83508	-8	-5.65864	-4.87771	-4.66904	-5.08123	-6.17934	-5.27568	333	-3.64692	2749.5	-5.74686	4436.5	-5.08123
1215	GGTAAGTTACGCCCAAATATAATTGA	-4.70632	-4.66464	-3.74555	-3.82679	-3.65072	-4.61489	-4.23756	-4.14664	-4.63389	-4.29124	11238.5	-4.70632	363	-3.78617	1677.5	-4.29124	DMSO_2500_JQ1_2500
1216	TGGGGTGGGCGACGGGTAAACTATGG	-4.1078	-3.70142	-4.53177	-4.61042	-4.81354	-3.70177	-3.38105	-3.4611	-3.40906	-3.40972	2166.5	-4.1078	800.5	-4.5711	365	-3.40972	DMSO_2500_JQ1_2500
1217	CTTTATGGTGGGATAGTTAGGTAATG	-3.85654	-8	-8	-8	-8	-3.69904	-3.49674	-3.73968	-3.37452	-3.65148	828.5	-3.85654	80267.5		587	-3.65148	JQ1_2500
1218	ATAGCCCGCTACGATGTGGCTACATT	-3.92271	-3.6862	-4.43806	-4.40862	-3.79698	-4.27508	-4.1764	-4.11644	-4.15769	-4.13709	1077	-3.92271	538.5	-4.1028	1373	-4.15769	DMSO_2500_JQ1_2500
1219	GGTGGGAGCGGTACAGGTATACAGAG	-5.4328	-3.68812	-8	-8	-8	-8	-8	-8	-8	-8	36260.5	-5.4328	14625.2	-8	80267.5
1220	AGGCCGTATTTGAGTGTGGCAGCGCT	-3.64719	-8	-8	-8	-8	-5.98037	-5.37417	-5.95822	-5.67118	-8	334	-3.64719	80267.5		9788.5	-5.95822
1221	GTCCGGACCTGAGCAGGTTCAAATCA	-4.58651	-5.06562	-8	-5.25123	-3.65277	-5.47522	-5.00179	-5.47155	-5.20416	-5.5931	8597.5	-4.58651	1407.25	-5.15843	6486.5	-5.47155	DMSO_2500
1222	GTCTTAATTGCGTTACGAGAATGAGT	-4.59129	-4.57598	-8	-3.75412	-6.15349	-3.54666	-3.72027	-4.03188	-3.37641	-4.61188	8690	-4.59129	2807.75	-5.36474	658.5	-3.72027	JQ1_2500
1223	GTTTTACATTCTTAACTCCGCTAAGT	-4.3649	-4.56502	-4.26936	-3.70453	-4.42009	-4.33758	-4.46626	-3.89727	-4.22995	-4.00895	4886.5	-4.3649	662.75	-4.34472	1525	-4.22995	DMSO_2500_JQ1_2500
1224	GTTGTTGTAATATTGGGCGTGAGTGG	-4.36205	-4.23435	-3.69553	-4.33531	-3.99626	-4.86643	-5.16332	-4.73291	-4.87351	-4.79059	4846.5	-4.36205	530.5	-4.1153	3470	-4.86643	DMSO_2500
1225	TGAGTTGGGAGTGTTGTTGTGTTGTT	-4.29026	-8	-8	-3.70833	-5.43333	-4.93116	-6.27726	-4.23013	-5.02637	-4.77255	3901.5	-4.29026	8334	-6.71666	3744.5	-4.93116
1226	TAGTGGGAGGCCGTGAGTAGAGAGGG	-4.36776	-4.03051	-3.69686	-3.84209	-4.03829	-4.95507	-4.11589	-4.49782	-4.72534	-5.2522	4924	-4.36776	433.5	-3.9363	2971.5	-4.72534	DMSO_2500
1227	GGAGAGAGGGGTCGTTCAGGTAAGAC	-3.70118	-8	-8	-6.42732	-6.35761	-3.63533	-3.3835	-3.41423	-3.52154	-3.46203	443	-3.70118	11045	-7.21366	394	-3.46203	JQ1_2500
1228	GGTGAATCTTAGTAGCATGGTGTCCA	-3.64733	-8	-8	-8	-8	-5.4575	-5.43216	-5.14308	-4.82608	-4.99104	335.5	-3.64733	80267.5		4721	-5.14308
1229	TTTCCTCGGTCAATCGATCGCTCTGT	-3.78387	-4.7608	-5.13611	-4.55342	-3.65916	-8	-6.16812	-8	-8	-8	617	-3.78387	859	-4.65711	33946.5	-8	DMSO_2500
1230	GTCAGGTAGGTTTGCAACTAATGCTT	-4.97271	-8	-6.21075	-8	-8	-4.49089	-4.47498	-5.3018	-4.04438	-3.37471	18813.5	-4.97271	14598	-8	2121	-4.47498	JQ1_2500
1231	GTTACGCGAAGTAGTTGTGGCAGAGA	-3.66011	-8	-8	-6.12629	-8	-3.36198	-3.4951	-3.43456	-3.46519	-3.52023	366.5	-3.66011	14598	-8	406	-3.46519	JQ1_2500
1232	GGGATTAGTATGCGTAGGTTTTTAGA	-4.14276	-4.84149	-5.41487	-4.5297	-4.06981	-3.43219	-3.45351	-3.36346	-3.67328	-3.59511	2459.5	-4.14276	885.25	-4.6856	389	-3.45351	DMSO_2500_JQ1_2500
1233	GTTACATTTTTCAGCTACTGTCTGTG	-3.6476	-8	-5.96771	-8	-6.27843	-4.17465	-4.24499	-4.42166	-4.32201	-4.26378	337	-3.6476	10338	-7.13921	1608.5	-4.26378	JQ1_2500
1234	CTATGTGTTGGGATTGCCATATTCCA	-4.24139	-3.78747	-3.80357	-3.7261	-3.69353	-5.29314	-5.13113	-4.86949	-4.90313	-4.61188	3374	-4.24139	362.75	-3.75679	3629	-4.90313	DMSO_2500
1235	CTGCCGGTATGGTGCCTTCTGTGTTT	-4.91075	-3.70026	-5.12706	-6.52423	-6.05658	-8	-8	-8	-8	-8	16837.5	-4.91075	2754.25	-5.59182	80267.5
1236	TGCTTTGAGTTGTAGTCGTGGATGGT	-3.64801	-6.08113	-6.51178	-8	-8	-4.03066	-3.88886	-3.94118	-4.08592	-4.02898	338	-3.64801	11930.5	-7.25589	1092.5	-4.02898	JQ1_2500
1237	AGGAGAGACAAGTCTAAGTAGTCTAT	-3.7657	-8	-8	-8	-8	-3.65295	-3.3858	-3.53041	-3.54756	-3.71075	577.5	-3.7657	80267.5		481.5	-3.54756	JQ1_2500
1238	AAAGCGCCTTACTTGTTGATGGGAGA	-3.6487	-8	-8	-8	-8	-3.82972	-3.91284	-3.89727	-3.86853	-3.64748	339	-3.6487	80267.5		863	-3.86853	JQ1_2500
1239	TGTGGGAGGTGCATTTAGGATGGTTA	-4.22711	-4.33295	-4.26565	-4.94732	-3.66283	-5.83425	-6.12236	-5.53225	-5.37015	-5.26771	3213.5	-4.22711	609.75	-4.2993	6824.5	-5.53225	DMSO_2500
1240	TTATATTAAGCATAGAGTAGTTAATC	-3.64884	-8	-8	-8	-8	-5.18798	-5.82133	-5.01704	-5.81136	-5.70705	340	-3.64884	80267.5		7933	-5.70705
1241	TAAGATGATGCGGTTGTAAATCGAAC	-4.60972	-4.97951	-5.42364	-5.21248	-3.90674	-3.37636	-3.3886	-3.44181	-3.92487	-3.47164	9081	-4.60972	1312.5	-5.096	390	-3.44181	DMSO_2500_JQ1_2500
1242	TAGAGATGCTAAGATATCGATTGTCT	-5.07325	-5.42356	-4.62247	-3.72957	-6.15349	-5.35029	-8	-6.23122	-8	-8	22164.5	-5.07325	1360.75	-5.02302	32743	-8	DMSO_2500
1243	GTTGTAGTGTCGTCAGTTTCAGCATA	-3.75242	-8	-8	-8	-8	-3.42439	-3.44384	-3.37006	-3.88807	-3.48006	546	-3.75242	80267.5		381	-3.44384	JQ1_2500
1244	TGAGTTGTAAGAGGTTGGTCTCTTGA	-4.71264	-3.7258	-4.02393	-4.03887	-3.66406	-3.82952	-4.2112	-4.89376	-3.55254	-4.72028	11387	-4.71264	409	-3.87487	1451	-4.2112	DMSO_2500_JQ1_2500
1245	GTTATATGTTCTGCACGATGGGTCTT	-4.92091	-3.92663	-3.72132	-3.99436	-3.91107	-4.27622	-4.85285	-4.56611	-4.60983	-4.47405	17151.5	-4.92091	441	-3.91885	2423.5	-4.56611	DMSO_2500_JQ1_2500
1246	GTACTTCGGGTTGGTTATGGCCTTCA	-4.09958	-8	-8	-8	-5.91045	-3.36901	-3.51965	-3.94933	-5.11239	-3.68359	2100	-4.09958	14804.8	-8	623	-3.68359	JQ1_2500
1247	GGAGAATTGTACCTAGTTTGACTGTA	-4.7355	-8	-8	-3.73184	-8	-8	-8	-8	-8	-6.40602	11933	-4.7355	14598	-8	33946.5	-8
1248	GGACGGTGGGGGGATATTCTTCGGGA	-4.49655	-4.79824	-3.72361	-4.32558	-4.14863	-5.85544	-4.99203	-6.05513	-6.28848	-5.53096	6891.5	-4.49655	599.75	-4.2371	9113.5	-5.85544	DMSO_2500
1249	ATGTGATCAGTGAATCGTGGGGGTTG	-4.31438	-5.59105	-5.47038	-5.04711	-3.92496	-3.85327	-3.56666	-4.38226	-3.74744	-3.37999	4194.5	-4.31438	1625	-5.25875	703	-3.74744	DMSO_2500_JQ1_2500
1250	GTGTTAAGATTTCGTAGAAAAGAGGT	-4.38462	-8	-8	-8	-8	-8	-3.39069	-5.20489	-8	-8	5133.5	-4.38462	80267.5		33555	-8
1251	GCTCGGGGGGGGTAAGCATGGTCTGA	-4.62766	-3.71192	-4.88339	-4.57363	-4.02923	-5.54368	-4.56126	-5.21003	-5.15586	-5.70705	9458.5	-4.62766	648.75	-4.30143	5042	-5.21003	DMSO_2500
1252	GGAGACGTGTGCCATATGTAGTAAGT	-4.16608	-5.57846	-4.61829	-5.13066	-3.66883	-3.92372	-4.21818	-3.82639	-3.97371	-4.06261	2654	-4.16608	1095.25	-4.87448	1028	-3.97371	DMSO_2500_JQ1_2500
1253	GATCGTCATTGTATATATTTAGTCAA	-3.96354	-6.34438	-8	-6.2812	-8	-3.38517	-3.45875	-3.64029	-3.38702	-3.6993	1267.5	-3.96354	10484.8	-7.17219	391.5	-3.45875	JQ1_2500
1254	GGTGTGCGATTAGATTCTTCGAGGAC	-4.40294	-4.71091	-3.81216	-4.27626	-4.45998	-3.92602	-3.69961	-3.84943	-4.03946	-3.38194	5401	-4.40294	692	-4.36812	841	-3.84943	DMSO_2500_JQ1_2500
1255	TATGTTGGTGGTCTGGGAATGCTGGC	-4.44208	-3.72182	-8	-4.42214	-5.05658	-3.59358	-4.15062	-3.73916	-5.44338	-3.52292	5971	-4.44208	1011	-4.73936	697	-3.73916	DMSO_2500_JQ1_2500
1256	AGTGGGCGATCGTAACATGTAGCAAG	-3.6498	-8	-8	-8	-8	-4.70468	-4.65107	-4.6856	-4.36053	-4.64635	344	-3.6498	80267.5		2718	-4.65107
1257	GGGGTGGGAGTAGGAGTATTGTGAAT	-5.08434	-4.36818	-4.7814	-8	-3.6724	-8	-8	-8	-5.98745	-5.77763	22581	-5.08434	823.25	-4.57479	32743	-8	DMSO_2500
1258	GATCTGTGGTTCTGAGTAGAGCTAGT	-5.63028	-5.94644	-8	-3.73677	-8	-5.08458	-4.54833	-6.53225	-5.33424	-8	44833	-5.63028	9017.75	-6.97322	5728	-5.33424
1259	TCGCTTCTGTATTGCATCCAGTGTGT	-4.62246	-4.56023	-3.95187	-8	-3.6724	-4.79663	-5.49911	-5.21523	-5.01631	-5.80396	9337.5	-4.62246	604.75	-4.25605	5065.5	-5.21523	DMSO_2500
1260	GAAATTTTATTCTTGATCACCAGCAC	-3.6803	-4.29194	-3.96094	-4.37579	-4.95277	-3.90702	-3.88081	-3.94735	-3.41475	-3.38266	405	-3.6803	635.5	-4.33386	862.5	-3.88081	DMSO_2500_JQ1_2500
1261	GGATCTATAACCCTCGAATGTAAGCA	-3.65035	-5.61738	-8	-6.04711	-8	-5.35713	-6.42339	-5.16118	-5.58951	-5.16923	345.5	-3.65035	9187	-7.02356	5835	-5.35713
1262	TTGGTGGGAAGGTAGGTTAATGTAGG	-3.65035	-5.91841	-6.26874	-5.9502	-8	-4.98037	-5.77994	-5.62916	-5.61507	-5.01685	345.5	-3.65035	4879.5	-6.10947	7386.5	-5.61507
1263	GGAGGACGGGCGAGGGTGAATAGGTT	-3.76624	-8	-6.41487	-8	-8	-3.44584	-3.39686	-3.41789	-3.4255	-3.43579	580	-3.76624	14598	-8	376	-3.4255	JQ1_2500
1264	ATTTACAGGATCGTCTGAAACATGCA	-3.87464	-8	-8	-8	-8	-3.37342	-3.80618	-3.61817	-3.66731	-3.65667	873.5	-3.87464	80267.5		596.5	-3.65667	JQ1_2500
1265	AGTTGTCCGGAAAGGGATCTACCAGT	-4.7355	-4.17167	-3.73182	-4.3346	-3.77102	-6.01034	-8	-4.90131	-4.40523	-5.01685	11933	-4.7355	467.75	-3.97135	4162	-5.01685	DMSO_2500
1266	GGAGACGTCTGCTAGTTTTGGATTAG	-3.88116	-8	-5.83508	-8	-8	-3.45524	-3.57693	-3.57107	-3.50173	-3.3839	901	-3.88116	14598	-8	445	-3.50173	JQ1_2500
1267	GGAGAAGGATCAGAGAAAAGCGGACA	-4.97271	-4.71769	-3.7939	-3.73748	-4.43229	-5.26437	-8	-5.06985	-8	-6.10499	18813.5	-4.97271	559.25	-4.1131	11379	-6.10499	DMSO_2500
1268	AGTTCAGGGCGATTTTTGTAGCCGTA	-4.6135	-3.72703	-4.83508	-5.17205	-5.17009	-4.2711	-4.3015	-5.08899	-4.10056	-4.25373	9165.5	-4.6135	1228	-5.00258	1586	-4.2711	DMSO_2500_JQ1_2500
1269	TTGGGCTAGTATCTTGGGCGTTAATC	-4.43868	-5.39825	-3.95487	-4.75155	-5.8013	-3.69662	-3.82723	-3.38264	-3.65791	-4.2693	5919.5	-4.43868	1379.75	-5.0749	610	-3.69662	DMSO_2500_JQ1_2500
1270	AAATGAATTAAGGCGTATGGATGTGT	-4.34534	-5.3372	-4.20482	-3.84846	-4.99967	-4.02389	-3.39702	-4.06096	-3.64306	-3.91151	4599.5	-4.34534	910.25	-4.60224	910.5	-3.91151	DMSO_2500_JQ1_2500
1271	GACAAGGAGCTCATGAGGTCATACTA	-3.65063	-8	-8	-8	-5.94263	-5.10725	-5.04681	-5.0374	-5.12498	-4.71804	347	-3.65063	14804.8	-8	4235	-5.04681
1272	AGTTTTTAGCTCTTAGTGGTTTGGTG	-3.65339	-8	-8	-8	-8	-5.32396	-5.94627	-5.85556	-5.85483	-8	348	-3.65339	80267.5		9014	-5.85556
1273	TTACATGGTCCGTTGGCTATAATATA	-4.99958	-5.45977	-3.74723	-4.26001	-3.68588	-8	-8	-8	-6.09219	-8	19700	-4.99958	478.25	-4.00362	33555	-8	DMSO_2500
1274	TATATGGTCCTTTCTGGGTCCTAAAT	-3.98534	-4.18652	-5.83508	-5.47308	-5.65864	-3.3794	-3.6521	-3.63835	-3.82952	-3.9362	1396	-3.98534	2182	-5.56586	587.5	-3.6521	DMSO_2500_JQ1_2500
1275	AAATCGTGTGCACCTGTCATTCACTA	-4.13765	-8	-8	-8	-8	-3.38444	-3.53185	-3.3848	-3.62559	-3.63132	2410	-4.13765	80267.5		453	-3.53185	JQ1_2500
1276	TCAAAATCGCACTATCAGATCATTAT	-4.48322	-3.76669	-3.73781	-4.74069	-3.81181	-3.82322	-4.31213	-4.46779	-4.22349	-4.21499	6679	-4.48322	381.5	-3.78925	1513	-4.22349	DMSO_2500_JQ1_2500
1277	TGTGGGGGGACTGGGAGAGATGGGCA	-4.16608	-4.48906	-8	-3.73784	-8	-4.68517	-8	-5.71934	-4.85255	-8	2654	-4.16608	7574.75	-6.24453	8033	-5.71934
1278	TTCAATATCTCTAGTAGTGCGGAGGA	-3.65353	-8	-8	-8	-8	-8	-8	-8	-8	-8	349	-3.65353	80267.5		80267.5
1279	GGAGAGGGGGACTAGAAATCAAGTTT	-4.46937	-4.5949	-4.18086	-3.87514	-3.69071	-8	-8	-5.05513	-5.67118	-5.2838	6456.5	-4.46937	468.75	-4.028	7743	-5.67118	DMSO_2500
1280	ACTAACGAATTTTCTTATCATACCGG	-4.60722	-4.02285	-3.87279	-3.7414	-4.54203	-5.29913	-4.37417	-5.05876	-5.02299	-5.57671	9030.5	-4.60722	445	-3.94782	4326	-5.05876	DMSO_2500
1281	GGGTAAGGTTGTCGGTGATGAGGGTT	-5.11941	-3.72878	-8	-4.96793	-4.44485	-8	-8	-8	-8	-8	23883.5	-5.11941	953.25	-4.70639	80267.5		DMSO_2500
1282	TTCAGAGTAGAGATTTTACATACATG	-4.44809	-4.59619	-5.51178	-5.58223	-5.46551	-3.38129	-4.01278	-3.77296	-3.63033	-3.79244	6080.5	-4.44809	2033.5	-5.48864	740	-3.77296	DMSO_2500_JQ1_2500
1283	GAAGAATCGTGACACGGACTTTGTCA	-4.71264	-5.00526	-3.75762	-3.74284	-4.7282	-8	-8	-5.87904	-8	-5.36462	11387	-4.71264	682.25	-4.24291	32743	-8	DMSO_2500
1284	AATTTTCGTCATTGAAGCTAGAGACT	-3.65395	-8	-8	-8	-8	-4.39604	-4.17297	-4.22851	-4.46894	-4.33138	350.5	-3.65395	80267.5		1778	-4.33138	JQ1_2500
1285	CGGGGGTGTAGGTGCGAAGGAAGAGT	-3.82001	-5.00526	-5.96771	-5.27504	-5.88049	-3.67732	-3.40611	-3.39017	-3.81115	-3.90599	721	-3.82001	2382.75	-5.57776	598	-3.67732	DMSO_2500_JQ1_2500
1286	ACAGTGGGGGCGCTGAAAAGAGTAAA	-4.56447	-4.7801	-3.75117	-4.45978	-4.12665	-8	-4.87932	-5.71934	-6.23049	-5.43988	8173.5	-4.56447	631.75	-4.29321	8033	-5.71934	DMSO_2500
1287	TTTTCCAAAAACTCTTATAAGTGCAT	-3.65409	-8	-8	-8	-6.21148	-5.63795	-5.12672	-8	-6.23049	-8	352	-3.65409	14804.8	-8	13362	-6.23049
1288	GTGGTTTGATCCGAGGCCCTTCTGAA	-5.10348	-4.95817	-4.86342	-5.29379	-4.97379	-3.64432	-3.40627	-3.41564	-3.59063	-4.02898	23296	-5.10348	1175	-4.96598	521	-3.59063	DMSO_2500_JQ1_2500
1289	GTTTGTTTGTGGTTGTGGATCTAGAA	-4.46756	-4.61064	-4.42364	-8	-3.70036	-6.15647	-8	-8	-8	-8	6422.5	-4.46756	749.5	-4.51714	33555	-8	DMSO_2500
1290	GACGGGCCACAGTTAACGAGCTTTTA	-4.77958	-8	-8	-8	-8	-3.69422	-3.70923	-3.39049	-3.5803	-3.56591	13086	-4.77958	80267.5		512	-3.5803	JQ1_2500
1291	CAGTAGGTTCAGTGCTCCTCATTATT	-4.20828	-4.74232	-4.71764	-5.42732	-4.19684	-3.8039	-3.96009	-4.36864	-4.07213	-3.3915	3048.5	-4.20828	929.5	-4.72998	966	-3.96009	DMSO_2500_JQ1_2500
1292	GGTGTTGAACGGGTCTAAATTGGTAA	-3.6545	-8	-5.77141	-8	-6.35761	-4.04052	-3.77875	-3.93703	-4.07025	-3.80071	353	-3.6545	10740.2	-7.1788	969	-3.93703	JQ1_2500
1293	ATGGTCCGCATAACAGATTAATCAGG	-5.03486	-8	-3.75268	-5.72835	-4.67456	-8	-8	-8	-8	-8	20873	-5.03486	1804.75	-5.20146	80267.5		DMSO_2500
1294	GATTTGTGAAGTTCCTAGGTAGTTGG	-5.49559	-4.49824	-6.33568	-4.3923	-3.7017	-5.46627	-5.94627	-6.05513	-6.53152	-8	38864	-5.49559	705.75	-4.44527	10632	-6.05513	DMSO_2500
1295	GTTTTGGTTGTTTATGTTCGGTGTCT	-3.65478	-8	-8	-8	-8	-8	-8	-5.57801	-8	-6.16298	354.5	-3.65478	80267.5		32743	-8
1296	CCATCTAGTTAGAAAGGCTTAGCGAA	-3.65478	-5.7608	-8	-5.87102	-6.10233	-6.37831	-4.6213	-4.80797	-5.73564	-4.86195	354.5	-3.65478	3775.75	-5.98668	3497	-4.86195
1297	TAACTGTATGCGCAGGTTAATTGTTT	-4.16203	-5.74232	-4.86098	-6.17205	-5.1323	-3.38532	-4.05121	-3.717	-3.67238	-3.7367	2610.5	-4.16203	2095.5	-5.43731	669	-3.717	DMSO_2500_JQ1_2500
1298	AATCGTTAAAGGCGGTGTGTGGGGTT	-4.76141	-4.88953	-5.93774	-5.6639	-8	-3.61966	-4.65996	-8	-3.40466	-3.82225	12599.5	-4.76141	3080.5	-5.80082	785	-3.82225	JQ1_2500
1299	TAGGTTTCCAAATGTTATAGGGGCGT	-4.24734	-8	-8	-8	-8	-3.48864	-3.58846	-3.39608	-3.70141	-3.67949	3446.5	-4.24734	80267.5		507	-3.58846	JQ1_2500
1300	ATGTTTATGAAGTGGATGTGGTAGTC	-4.42452	-5.18301	-4.13066	-5.32011	-3.70555	-4.34826	-4.54372	-3.95793	-4.41177	-5.11598	5710.5	-4.42452	957.5	-4.65683	1978.5	-4.41177	DMSO_2500_JQ1_2500
1301	CTTATTACAAGAGAAACGACGAGTTA	-3.65492	-8	-8	-8	-8	-3.87703	-3.69829	-3.63476	-3.69758	-3.6509	356	-3.65492	80267.5		626.5	-3.69758	JQ1_2500
1302	GTATCGTTGGACAGTTGGGTGGAAGA	-3.90058	-3.74998	-4.51178	-4.6091	-4.24702	-3.93245	-3.57779	-3.51657	-3.68534	-4.6315	980	-3.90058	683.75	-4.3794	633	-3.68534	DMSO_2500_JQ1_2500
1303	CTAAGACAGTAAGCAAAAAGGAAGGA	-4.13177	-8	-6.51178	-8	-8	-3.3862	-3.65727	-3.68917	-3.48454	-3.63609	2362.5	-4.13177	14598	-8	567	-3.63609	JQ1_2500
1304	GTTCAGGGGGACCAGCACATTTATGA	-4.58295	-3.97516	-3.75762	-4.1769	-3.79389	-5.7251	-5.10533	-4.93565	-4.91086	-4.9362	8531.5	-4.58295	426.5	-3.88452	3800	-4.9362	DMSO_2500
1305	TCTATTACCTTTTAAGAACCACTCTG	-5.09189	-3.75035	-4.07165	-4.27626	-3.8123	-4.53218	-6.12236	-5.60283	-6.23049	-4.5502	22853	-5.09189	446.5	-3.94198	7274.5	-5.60283	DMSO_2500
1306	GGGAGCAAGGGGAGGTAAATACGAAG	-4.31693	-8	-8	-8	-8	-3.38738	-3.70323	-3.90386	-4.22189	-4.263	4233.5	-4.31693	80267.5		916	-3.90386	JQ1_2500
1307	AGTGCCTTAATTTCCAAAAGAATGCA	-5.21938	-4.84377	-6.03465	-4.23143	-3.70575	-8	-8	-8	-8	-8	27573	-5.21938	800	-4.5376	80267.5		DMSO_2500
1308	TGATGTTAACTCTGGTTATAAGGGCC	-3.65506	-8	-6.33568	-6.52423	-4.84975	-5.51301	-8	-6.43534	-5.68642	-8	357	-3.65506	7806	-6.42996	15447.5	-6.43534
1309	GAGGGACGGGGTGTTGTAGGCTTTTT	-5.19941	-4.64396	-4.04454	-3.76532	-5.67637	-8	-8	-8	-5.98745	-8	26817.5	-5.19941	660.75	-4.34425	33555	-8	DMSO_2500
1310	TGTGTAGATCATGGGTGTGCGATGTA	-5.18501	-4.58977	-4.80634	-5.51351	-3.70925	-6.01034	-5.07314	-5.70294	-6.23049	-8	26307	-5.18501	897.5	-4.69806	10702.5	-6.01034	DMSO_2500
1311	GGAAGCGATGTTGTGGGAACGGAGGA	-4.37942	-8	-5.22174	-6.04711	-8	-5.92602	-3.4092	-8	-3.53098	-4.40062	5070.5	-4.37942	9187	-7.02356	1963	-4.40062	JQ1_2500
1312	TTTGAGGAACCTGTTATTTCTTATTG	-4.57942	-4.80866	-8	-3.76798	-8	-3.52726	-3.65921	-4.03497	-3.40898	-4.71582	8461	-4.57942	7697.75	-6.40433	584	-3.65921	JQ1_2500
1313	AATTTCATCTATTATTTGACTAAACA	-4.47855	-3.75054	-4.85376	-4.73536	-4.86068	-4.16171	-4.54602	-4.67341	-4.61244	-4.61714	6603	-4.47855	989.5	-4.79456	2581.5	-4.61244	DMSO_2500
1314	ATGACCTCGCAACTGTTACAAATTGA	-3.65548	-8	-8	-6.17205	-6.27843	-4.43548	-4.54372	-4.23723	-4.2522	-4.2387	358	-3.65548	10338	-7.13921	1581	-4.2522	JQ1_2500
1315	TTGGTGGGGCTAGATATAATATGATA	-3.7724	-4.23043	-4.91518	-4.06146	-4.71812	-3.71619	-3.41064	-3.60411	-3.58067	-3.94063	595	-3.7724	788.5	-4.47428	554	-3.60411	DMSO_2500_JQ1_2500
1316	AGTGAATGCGTGGGTCGGGGTATTGG	-3.65576	-6.34438	-8	-8	-6.10233	-4.55658	-4.68939	-4.36052	-5.38539	-4.83782	360	-3.65576	10691.5	-7.17219	2794.5	-4.68939
1317	GGGAGTGCTCGGGTAAAGCAATAAAG	-5.4767	-4.16684	-6.26874	-8	-3.71435	-8	-8	-8	-4.63115	-8	38078.5	-5.4767	3408.5	-5.21779	33555	-8
1318	ACTGTATACGTGGATATTTGGGGCAT	-3.65618	-8	-8	-8	-8	-3.83116	-4.18484	-4.05152	-4.25852	-4.13709	361	-3.65618	80267.5		1331.5	-4.13709	JQ1_2500
1319	TGGGTTCGTTTTATGATCTGTGTAAA	-3.96382	-8	-8	-8	-8	-4.38561	-3.41072	-3.7439	-3.93082	-3.78406	1270.5	-3.96382	80267.5		742	-3.78406	JQ1_2500
1320	CCTTTTTTGTTGTGTATTGGGAACTC	-5.1488	-3.75685	-5.15479	-8	-5.07885	-8	-8	-6.35616	-8	-8	24950	-5.1488	1389.25	-5.11682	33555	-8	DMSO_2500
1321	AAAGTTTGTTAGTTTTGCGGAATCAT	-5.28548	-8	-6.33568	-3.77799	-8	-5.28723	-4.53353	-6.13431	-5.3274	-8	30121.5	-5.28548	10739.2	-7.16784	5688.5	-5.3274
1322	GGGGCTGGCTCGATTGTTGCTCAGGA	-4.67898	-4.61602	-3.76514	-5.10099	-4.8013	-8	-8	-8	-5.85483	-8	10581.5	-4.67898	944	-4.70866	33555	-8	DMSO_2500
1323	GGTGCAGGTGGTGGGGCGAACATGGA	-4.29693	-4.86485	-3.76631	-5.37811	-5.03127	-4.13239	-4.28225	-5.67191	-3.84623	-4.51392	3969.5	-4.29693	1164	-4.94806	1619	-4.28225	DMSO_2500_JQ1_2500
1324	GGGATCGAATGTTTACCAGTGCATCT	-3.65674	-8	-8	-8	-8	-3.71619	-4.18184	-4.3792	-4.39007	-4.25603	362	-3.65674	80267.5		1584	-4.25603	JQ1_2500
1325	TGGACGTACGAGGTGCGGTCTGGCAA	-4.10387	-4.99867	-4.55513	-5.07322	-3.71574	-8	-8	-8	-5.61507	-8	2136	-4.10387	973.75	-4.7769	33555	-8	DMSO_2500
1326	GAGCTTGACATTTTTGGATAGTATGC	-4.39829	-8	-8	-8	-8	-3.42544	-4.05903	-3.94933	-4.40038	-3.40743	5338.5	-4.39829	80267.5		998	-3.94933	JQ1_2500
1327	GTCCTTAGCATGATACGGAGCAGTGG	-4.4303	-8	-8	-8	-8	-3.68007	-3.50672	-4.04938	-3.41144	-4.00376	5807	-4.4303	80267.5		599	-3.68007	JQ1_2500
1328	GCGGTCCTGTCAGTGAAAAGTATAGA	-5.94468	-4.69277	-4.77938	-6.0849	-3.71593	-8	-8	-8	-8	-8	58742	-5.94468	931	-4.73608	80267.5		DMSO_2500
1329	GTGAGTATCAGCGCGGGGATTGGTTG	-3.66908	-5.8215	-5.36565	-5.87102	-5.67637	-3.50655	-3.413	-3.5387	-3.45534	-3.51728	382	-3.66908	2739.75	-5.74893	438	-3.50655	JQ1_2500
1330	TCATCTGTGGGAGAGGTCATGCCTTT	-6.37065	-8	-8	-8	-8	-8	-3.41351	-8	-8	-5.72932	75714.5	-6.37065	80267.5		33946.5	-8
1331	GGTTACGCCAGGCTCTGGAGGGGAGG	-4.39292	-8	-8	-8	-8	-4.37399	-3.96039	-4.01505	-3.41309	-3.86506	5259.5	-4.39292	80267.5		967	-3.96039	JQ1_2500
1332	TGGGGAATTGGAGGATGATTGGGGGA	-3.65758	-8	-8	-8	-8	-4.50616	-4.86951	-4.67341	-4.79712	-4.54418	364	-3.65758	80267.5		2767.5	-4.67341
1333	TGTGTTGGGTGGTGTGTGAGAGAGAT	-4.68342	-3.7625	-5.30766	-8	-5.75555	-5.03261	-4.50014	-4.55912	-5.05803	-4.3369	10681	-4.68342	2179	-5.5316	2404	-4.55912	DMSO_2500_JQ1_2500
1334	ATAAATAGGAGTTGTCTGTTGTAATT	-5.20928	-4.73692	-6.21075	-4.19841	-3.71713	-8	-8	-8	-8	-8	27192.5	-5.20928	742.75	-4.46767	80267.5		DMSO_2500
1335	TGCTGCGGCGTTTGAATGAAGATATC	-4.04499	-8	-8	-8	-8	-3.40074	-3.59203	-3.45597	-3.41392	-3.62319	1765.5	-4.04499	80267.5		403	-3.45597	JQ1_2500
1336	GGGAGGCGTCATCTTACTCTTTTGAT	-4.31184	-8	-8	-8	-8	-3.53332	-3.41428	-3.58494	-3.50642	-3.52778	4158	-4.31184	80267.5		454	-3.52778	JQ1_2500
1337	GGGTTCTTGTGATTTTGTTAGGTGAT	-3.65786	-8	-8	-8	-8	-4.51798	-4.61993	-4.37389	-4.52505	-4.48303	365	-3.65786	80267.5		2226	-4.51798	JQ1_2500
1338	GGAGAAACGGTATCGGTGTCTAGTAG	-5.00578	-4.1389	-3.78241	-4.99596	-4.78011	-8	-6.42339	-8	-6.09219	-8	19913.5	-5.00578	792.5	-4.45951	33555	-8	DMSO_2500
1339	AAAGGTGGTGAGCGGTCTATGAATAT	-3.66011	-8	-5.96771	-6.12629	-6.05658	-5.00725	-4.80849	-6.13431	-5.16979	-5.05869	366.5	-3.66011	4295.25	-6.09144	4350	-5.05869
1340	GGAGCTCTAAATTGTGAGGTGGGTTA	-3.93795	-8	-8	-8	-8	-3.53074	-3.42583	-3.41266	-3.68395	-3.5424	1145	-3.93795	80267.5		460	-3.53074	JQ1_2500
1341	GATCATGCATATTATCAGTTCGGTTT	-3.98178	-3.7715	-4.31588	-4.02973	-4.18852	-4.88929	-5.6752	-5.09292	-6.28848	-5.2838	1374.5	-3.98178	533.5	-4.10913	5463	-5.2838	DMSO_2500
1342	AGCGGCTGAAGTGCTTGTCCCGGAGA	-4.55773	-4.72983	-3.78689	-5.25123	-4.69109	-8	-8	-8	-8	-6.40602	8045	-4.55773	939.5	-4.71046	33946.5	-8	DMSO_2500
1343	GGTCTCATAAGCGCTCAGTTCGGGTA	-5.01846	-8	-5.93774	-6.17205	-8	-6.15647	-3.75351	-8	-4.61771	-3.41634	20335	-5.01846	9611.5	-7.08603	2601.5	-4.61771
1344	CTGTTCTCATGTCTCAGGAAACGAAA	-3.66025	-8	-8	-8	-8	-8	-8	-8	-8	-8	368	-3.66025	80267.5		80267.5
1345	GCGGTTGGTCATGATTTCCTAAAGTT	-5.6864	-3.77442	-6.07244	-5.51351	-4.12614	-3.54912	-3.77581	-3.72286	-5.35543	-4.67564	47399.5	-5.6864	1327.5	-4.81982	722.5	-3.77581	DMSO_2500_JQ1_2500
1346	TGTAGGTAAGGGAGGAGTTATATATA	-3.74826	-8	-8	-8	-8	-3.49135	-3.42019	-3.57752	-3.94465	-3.53052	536	-3.74826	80267.5		458	-3.53052	JQ1_2500
1347	AATTGTATCTGTTTTGAGCGTTTGTA	-3.66294	-5.84377	-8	-8	-6.45452	-3.64378	-3.62598	-3.63835	-3.82844	-3.52663	369	-3.66294	11322.2	-7.22726	565.5	-3.63835	JQ1_2500
1348	CTGGTTGAAACGGACATCGCAGTCTA	-4.12186	-8	-8	-8	-8	-4.09728	-3.99655	-3.68731	-4.07515	-3.41746	2280.5	-4.12186	80267.5		1024	-3.99655	JQ1_2500
1349	TTATATATATGACAGTATCAGTCCCC	-4.87234	-3.82258	-4.45297	-4.9502	-3.73291	-8	-8	-8	-8	-8	15637.5	-4.87234	546	-4.13778	80267.5		DMSO_2500
1350	AGGGAGTTTTGGGCTAGGTAAGTATG	-5.16653	-4.10092	-5.04565	-5.00244	-3.73291	-4.53425	-5.691	-8	-4.9161	-5.06359	25574	-5.16653	849	-4.55168	4372.5	-5.06359	DMSO_2500
1351	TGGGGGAAAAAGCCAACTGTGTGTCT	-4.85876	-5.84377	-5.90972	-5.9502	-5.2305	-3.94615	-3.74487	-3.98849	-3.41649	-4.36959	15248	-4.85876	3318.5	-5.87674	961	-3.94615	JQ1_2500
1352	GAAAGCGTCAGTAGGGAGGGGAAAGT	-3.66322	-8	-8	-8	-8	-5.38561	-5.44112	-5.00077	-5.64222	-5.18853	370	-3.66322	80267.5		5978	-5.38561
1353	CGGGAAACCGTGGTGGGTGTTAATAC	-5.31629	-6.27743	-5.27499	-3.80802	-4.72414	-8	-8	-8	-8	-8	31375.5	-5.31629	1318	-4.99956	80267.5		DMSO_2500
1354	GGAGACTGGGAAGTTGGTTGATACCA	-4.35015	-8	-8	-8	-8	-3.63207	-3.53196	-3.41489	-3.75847	-3.5298	4665	-4.35015	80267.5		457	-3.53196	JQ1_2500
1355	GTCAAAGTGTAAGGATCAAATTAACA	-4.58295	-3.77794	-6.11384	-6.34814	-4.62682	-8	-8	-8	-8	-8	8531.5	-4.58295	2857	-5.37033	80267.5
1356	TAAGGGGGATTCTGGTAGCGGGGTTG	-4.11739	-3.78188	-4.38225	-5.37811	-4.2331	-8	-6.42339	-8	-8	-5.5931	2238	-4.11739	636.5	-4.30768	33946.5	-8	DMSO_2500
1357	AAAACATCTGTAATTTCGCCAAGAAT	-3.6635	-8	-8	-6.12629	-6.10233	-4.87771	-4.77018	-5.41831	-5.45234	-4.79059	371.5	-3.6635	9620.25	-7.06315	3513	-4.87771
1358	TGGTGGGAGAGGGGGAGTTGGGCGCA	-3.6635	-5.53146	-8	-8	-8	-4.36337	-4.78791	-4.20032	-4.62572	-4.23429	371.5	-3.6635	14625.2	-8	1805.5	-4.36337	JQ1_2500
1359	GATGCGATATATCCTTTGTCGACAAA	-4.97561	-5.34438	-4.81937	-3.97831	-3.73436	-5.29913	-8	-5.51106	-6.28848	-8	18906.5	-4.97561	737.25	-4.39884	14286	-6.28848	DMSO_2500
1360	TGGGGCTACAGAAAAAGACTCTTGCT	-4.0474	-5.33013	-3.80102	-6.17205	-5.91045	-5.60016	-5.28985	-5.70294	-5.14681	-4.87454	1788	-4.0474	2475	-5.62029	5420.5	-5.28985	DMSO_2500
1361	AGTGGGGTGCATTGCAGTGTATAGGT	-3.7945	-6.34438	-8	-8	-8	-3.41761	-3.82723	-3.61791	-3.76288	-3.67949	647	-3.7945	14625.2	-8	620.5	-3.67949	JQ1_2500
1362	GGAGCGGGGCGCGTAGGGCGATTGAA	-5.13596	-4.64541	-4.04565	-3.8231	-8	-8	-8	-8	-6.35543	-8	24500	-5.13596	662.5	-4.34553	33555	-8	DMSO_2500
1363	TGGAGGGACTTCTGGGTTAGTAATTG	-5.32272	-4.36971	-8	-3.89995	-3.73705	-8	-4.87194	-5.93019	-8	-6.22993	31637.5	-5.32272	538	-4.13483	13222	-6.22993	DMSO_2500
1364	TCTGAGGGAGTTTGTTAGTCATGTTC	-4.2468	-3.78667	-4.03429	-4.00441	-3.99324	-4.85544	-5.036	-4.94118	-4.78723	-4.76504	3438.5	-4.2468	472.5	-3.99883	3433.5	-4.85544	DMSO_2500
1365	TATCTAACTATCTGGTTTCACTGGGT	-5.27957	-4.61332	-4.96771	-3.8257	-4.14489	-8	-8	-8	-8	-8	29866	-5.27957	689	-4.37911	80267.5		DMSO_2500
1366	GAGGCGGGGTGACGGGAGTAGCTGGA	-4.49752	-5.7608	-5.77141	-5.56999	-5.8013	-4.23322	-3.44202	-3.83046	-3.67343	-4.14894	6909	-4.49752	2845.25	-5.76611	815.5	-3.83046	JQ1_2500
1367	ATATGTTCGTATGTGTGCTTTCATTG	-4.72229	-5.37434	-5.03105	-6.0849	-3.74166	-8	-6.27726	-5.83328	-8	-8	11595.5	-4.72229	1502.75	-5.20269	33555	-8	DMSO_2500
1368	GAGGTGGGGGCTGGTTGAGTATGCGT	-4.50832	-3.78747	-4.12261	-3.83073	-5.19924	-3.90898	-4.21927	-4.49983	-3.52752	-3.87104	7130	-4.50832	445.5	-3.97667	898	-3.90898	DMSO_2500_JQ1_2500
1369	AGTGGTGGTCTATCTCTGATTAGCAT	-4.04227	-4.46931	-4.50318	-5.30675	-8	-3.41872	-4.14693	-3.42377	-3.68642	-3.69994	1748	-4.04227	1207.5	-4.90496	634.5	-3.68642	DMSO_2500_JQ1_2500
1370	GTTGGGAGGGACGTCGGAGAGCAGTA	-3.66607	-8	-6.15959	-8	-8	-4.0169	-3.84751	-3.9351	-3.91715	-3.85609	376	-3.66607	14598	-8	933	-3.91715	JQ1_2500
1371	CGCTACGGGAAGGGAATTGGGTAGTT	-3.6665	-8	-5.7159	-5.59482	-5.6416	-5.85544	-5.28985	-8	-5.73564	-8	377	-3.6665	2500.25	-5.67875	9113.5	-5.85544
1372	CAGATGACTATTGGTAGTGGGTTTTT	-4.12023	-8	-8	-8	-5.59418	-3.63428	-3.44961	-3.56929	-3.42995	-3.59831	2265	-4.12023	14804.8	-8	516	-3.56929	JQ1_2500
1373	GGGAGACGTGAAAGAGCTCGAGAAGG	-4.79469	-3.78868	-4.77538	-4.86384	-5.21773	-5.10725	-4.10407	-5.09688	-4.71861	-4.76504	13502	-4.79469	1009.5	-4.81961	3130.5	-4.76504	DMSO_2500
1374	TGTGCTGGGAAAATGCCGTAATAAGA	-5.75086	-3.98676	-3.80613	-4.20722	-4.68366	-8	-5.32997	-8	-4.85255	-6.05383	50235.5	-5.75086	524	-4.09699	10760.5	-6.05383	DMSO_2500
1375	GGAGGCGGTAGCGGTGGACAGGAGAA	-3.66664	-8	-8	-8	-8	-4.71399	-4.49092	-4.92479	-4.85483	-5.09426	378	-3.66664	80267.5		3440	-4.85483
1376	CATCGCGAGTGGGATATCTATCGTTT	-4.87464	-5.21944	-5.7159	-5.56999	-3.76101	-8	-6.5203	-8	-8	-5.9289	15710	-4.87464	1848.5	-5.39471	33946.5	-8	DMSO_2500
1377	GAGACTGGAATCATTGTCGTGCCATA	-4.2468	-3.7909	-8	-5.2342	-5.94263	-8	-8	-8	-8	-8	3438.5	-4.2468	2494.25	-5.58842	80267.5		DMSO_2500
1378	ATTATGATTTAGGGGTGTGAGTGGAA	-5.15757	-8	-8	-8	-8	-3.97749	-3.44621	-4.04194	-4.33081	-5.41701	25256	-5.15757	80267.5		1175	-4.04194	JQ1_2500
1379	GAGGGGGGAGAACGTTTCTGGCAGTT	-4.74056	-5.41496	-3.80892	-4.14903	-4.71415	-5.08092	-6.00842	-4.67946	-4.96039	-6.22993	12065.5	-4.74056	772	-4.43159	4428	-5.08092	DMSO_2500
1380	TGAGGAGGTGGGAGGCGTGTCGGGTA	-4.31311	-4.61602	-8	-8	-8	-3.54719	-3.62336	-3.62659	-4.45053	-3.43474	4174.5	-4.31311	14625.2	-8	541	-3.62336	JQ1_2500
1381	ATGAGAGATAGGAACGACGAGGAAGT	-4.43447	-4.34728	-3.81129	-4.11094	-3.87502	-3.71117	-3.98882	-4.01505	-3.46093	-4.3666	5868	-4.43447	476.5	-3.99298	1007.5	-3.98882	DMSO_2500_JQ1_2500
1382	GGCTCGGGTTATTTGTGAGTCGCATA	-4.19215	-8	-8	-8	-8	-3.42183	-3.985	-3.71568	-3.81427	-3.73856	2880.5	-4.19215	80267.5		692	-3.73856	JQ1_2500
1383	TTTTGGAGTTATCAAGTGTTGTCAGG	-3.66693	-8	-8	-8	-8	-3.84876	-3.83523	-4.04511	-3.92219	-4.32593	379	-3.66693	80267.5		943	-3.92219	JQ1_2500
1384	GAGAAGAGGAGATACGTGTAGTGTTT	-3.70994	-8	-8	-6.2232	-8	-3.42263	-3.46924	-3.69577	-3.77794	-3.68876	459.5	-3.70994	14598	-8	626	-3.68876	JQ1_2500
1385	TGTGTGGGAGAGAATGTGATTGGATA	-4.76859	-8	-8	-8	-8	-8	-4.03743	-4.71435	-3.43253	-4.69632	12785	-4.76859	80267.5		2873	-4.69632
1386	CGGTCTCTTTCGCTTTAGATGGCTAC	-4.5998	-3.95788	-4.52055	-4.20774	-3.7699	-4.7001	-3.69764	-3.93182	-4.00228	-4.9289	8867.5	-4.5998	515.25	-4.08281	1081	-4.00228	DMSO_2500_JQ1_2500
1387	GTTTTGGTTGGGTAGAACGAGAGCAA	-3.96269	-3.79558	-4.07721	-4.26119	-3.98988	-4.20708	-3.69067	-4.11188	-3.86688	-4.24092	1262	-3.96269	487	-4.03354	1302	-4.11188	DMSO_2500_JQ1_2500
1388	ACGGTGTTGTATAGTTAGGCTTGAGG	-3.66721	-5.94644	-5.73362	-6.2812	-8	-5.75853	-4.77211	-5.35616	-5.30751	-4.77003	380	-3.66721	4687.5	-6.11382	5579.5	-5.30751
1389	AAGGTGGGGGGGGTGAGTGTGTGCAT	-4.9474	-8	-3.81871	-8	-4.57801	-8	-8	-8	-5.90313	-8	18001.5	-4.9474	7824	-6.28901	33555	-8
1390	TTGGAGGAGAAGCTGGTTCGGGAGTA	-5.00578	-8	-6.26874	-8	-3.77034	-4.80044	-8	-8	-8	-8	19913.5	-5.00578	10523.2	-7.13437	33555	-8
1391	GGAGAGAGGTTTCTGGGAGAGGATAG	-4.30246	-5.12253	-4.46159	-4.41029	-5.03539	-3.62257	-3.76309	-3.42862	-3.92433	-3.94814	4032.5	-4.30246	1013.25	-4.74849	712	-3.76309	DMSO_2500_JQ1_2500
1392	TGTGGGTGAGCCATTTGGGGGTCGAG	-4.83917	-3.7964	-5.10524	-5.84754	-4.18617	-4.95781	-4.8043	-8	-6.01964	-8	14699	-4.83917	969	-4.6457	10534.5	-6.01964	DMSO_2500
1393	AGGGGTGGGAGCGGGGTAATAAATGT	-3.66764	-8	-8	-8	-8	-3.98826	-3.87932	-4.00301	-4.30363	-4.13534	381	-3.66764	80267.5		1089	-4.00301	JQ1_2500
1394	TTTAGCAATGGCCGAGTCTCTCGTTT	-5.07325	-8	-8	-3.8464	-8	-8	-8	-8	-6.13358	-4.70488	22164.5	-5.07325	14598	-8	32743	-8
1395	GAAGGCTTGGTTTGTAGAAGGGGTGT	-4.17799	-8	-8	-8	-8	-3.62935	-3.45045	-3.64534	-3.77393	-3.6959	2745.5	-4.17799	80267.5		593.5	-3.64534	JQ1_2500
1396	GTGGGTGGACTGTGATCGTAATAGAA	-4.4507	-6.04335	-8	-4.34959	-5.39382	-3.50383	-3.66011	-3.46536	-3.99591	-3.44567	6124.5	-4.4507	2972.75	-5.71858	435	-3.50383	JQ1_2500
1397	AGCGTCCGACCCCTGAGCTATACTTA	-4.99346	-5.18803	-3.82069	-5.74608	-4.71415	-5.08458	-5.60385	-4.05658	-5.36273	-5.83199	19486.5	-4.99346	1199.5	-4.95109	5878	-5.36273	DMSO_2500
1398	GGAGAAGTTGTAGATTGTGGATGTCT	-5.11941	-6.16828	-5.90972	-6.04711	-3.77714	-8	-8	-8	-8	-8	23883.5	-5.11941	3735.75	-5.97841	80267.5
1399	TTGGGTTAGCGCCTAATGTTTGATTG	-3.69243	-8	-8	-8	-8	-3.76641	-3.71023	-3.43317	-3.63693	-3.60103	425.5	-3.69243	80267.5		572.5	-3.63693	JQ1_2500
1400	GGGTTTAGGACTATCTACGCGCTACA	-3.67052	-5.69116	-5.73362	-5.62114	-5.69485	-3.8609	-4.10742	-4.16489	-3.93575	-3.92279	384	-3.67052	2524	-5.69301	969	-3.93575	JQ1_2500
1401	GGTAGCGCAACAGGGAATAGGAGGGA	-3.67081	-8	-8	-8	-8	-4.14195	-4.09176	-3.95996	-4.01399	-3.48877	385	-3.67081	80267.5		1098.5	-4.01399	JQ1_2500
1402	AGGTTGAGGTGTAGACGAGGATGAGT	-4.0474	-8	-8	-8	-6.45452	-4.10647	-3.49612	-3.77656	-3.79712	-3.44841	1788	-4.0474	14804.8	-8	743.5	-3.77656	JQ1_2500
1403	GAGGCTGGGAGACACGGTGAAGTGAT	-3.67095	-5.43233	-8	-8	-5.9774	-4.17874	-3.89345	-4.4084	-4.42772	-3.59144	386	-3.67095	9247.75	-6.9887	1377.5	-4.17874	JQ1_2500
1404	CCTGATAGGTAGGTCTTGAACGTGAA	-4.44293	-3.82063	-5.15005	-5.47308	-4.55143	-8	-4.69748	-8	-5.07288	-5.36462	5985.5	-4.44293	1131.5	-4.85074	5896.5	-5.36462	DMSO_2500
1405	GTGGTGGGAGCGAGTGAAGTAGGGAG	-4.24898	-8	-8	-8	-5.51251	-3.60538	-3.86086	-3.64393	-3.47177	-3.44937	3464.5	-4.24898	14804.8	-8	523	-3.60538	JQ1_2500
1406	TCATTGTATGAAATGCGAGGGGGAAA	-5.09189	-4.49824	-4.86832	-3.85795	-4.07748	-8	-8	-8	-8	-8	22853	-5.09189	629.5	-4.28786	80267.5		DMSO_2500
1407	GTGAGCGGGAGGACGGGACTGGGACT	-4.69548	-5.16348	-5.46062	-5.25706	-4.02155	-3.43129	-3.45875	-3.52525	-3.95088	-3.51309	10970.5	-4.69548	1472.5	-5.21027	436	-3.51309	DMSO_2500_JQ1_2500
1408	GGAGATTTGGATCGGAGTGTATGTTA	-3.98833	-5.21944	-4.67609	-4.93596	-5.26419	-3.96782	-3.45565	-3.84405	-3.65415	-3.83694	1413	-3.98833	1286.25	-5.0777	799	-3.83694	DMSO_2500_JQ1_2500
1409	AGTTATAAGGGATTTAAGTATGATGA	-3.67153	-8	-5.99989	-8	-8	-4.10493	-3.85425	-4.04902	-3.97131	-3.86851	388.5	-3.67153	14598	-8	1023	-3.97131	JQ1_2500
1410	AGATGTTAACGGAGTTCCTAGTAAGT	-3.67153	-8	-8	-8	-8	-8	-8	-8	-8	-8	388.5	-3.67153	80267.5		80267.5
1411	GCGAAGCGTGGGAGGCAGGAGTCATA	-3.82246	-5.89208	-5.77141	-8	-3.79035	-3.97951	-3.82613	-3.75828	-3.62371	-3.46451	730	-3.82246	3132	-5.83175	724	-3.75828	JQ1_2500
1412	CGTGTGGAGGGGATCAAAGGTGTTTA	-5.26799	-3.83094	-8	-3.96793	-5.57946	-8	-8	-8	-8	-8	29433	-5.26799	1309.5	-4.77369	80267.5		DMSO_2500
1413	CGAGGTGGGGGCTTAAGAGTCAACTT	-4.31501	-8	-5.63671	-5.31338	-5.9774	-6.31137	-3.45847	-5.83328	-4.28539	-4.61363	4210.5	-4.31501	3043.5	-5.80706	2602.5	-4.61363
1414	CGGGTGAAGTCGACCATAGAATGTTA	-3.82513	-8	-8	-8	-8	-3.82788	-3.45847	-3.61896	-3.61205	-3.90978	738	-3.82513	80267.5		563	-3.61896	JQ1_2500
1415	GCTATGATTTCAGGATTGGGTACTTG	-5.48604	-8	-8	-8	-6.35761	-8	-8	-8	-5.0805	-3.45177	38457	-5.48604	14804.8	-8	32743	-8
1416	GGCGTGAGAGGGGCGAGAGAGGATAT	-5.05538	-4.6201	-4.24052	-3.86503	-8	-8	-6.16812	-5.49086	-5.83255	-4.66368	21566.5	-5.05538	696	-4.43031	8834	-5.83255	DMSO_2500
1417	GGAGCGGGGAGTTGTGTGATGGGGGT	-4.6186	-3.83517	-5.44174	-4.69333	-5.06094	-5.33039	-5.691	-5.39395	-6.0544	-8	9264	-4.6186	1111.5	-4.87713	7728	-5.691	DMSO_2500
1418	GGTACTCTCAGGCTAGTCGTGAGATT	-4.32794	-3.92663	-3.8344	-8	-8	-4.54474	-4.70076	-4.30244	-4.46613	-4.41813	4365	-4.32794	7427.75	-5.96331	2148.5	-4.46613	JQ1_2500
1419	GCGTAGAAAGAAGTGAAATCCTATAT	-4.52041	-4.27005	-5.08041	-4.42473	-3.79579	-8	-8	-8	-8	-8	7371	-4.52041	646.25	-4.34739	80267.5		DMSO_2500
1420	AATGTTTAAATGGTACAATAGCCATC	-5.29147	-5.12689	-4.05314	-3.86742	-4.06668	-8	-8	-8	-8	-8	30378	-5.29147	502.5	-4.05991	80267.5		DMSO_2500
1421	TTGAGCAGTGGTACCCTTTGAGTTGT	-4.82452	-3.84492	-5.45108	-4.77219	-4.92304	-4.36337	-4.474	-4.7707	-4.36126	-4.89749	14321.5	-4.82452	1071.75	-4.84761	2117.5	-4.474	DMSO_2500_JQ1_2500
1422	TGGGTGGGAGCGGGGAGTGATATAAA	-4.31501	-8	-8	-8	-8	-3.80044	-4.05011	-4.09489	-4.15815	-3.46079	4210.5	-4.31501	80267.5		1121	-4.05011	JQ1_2500
1423	TGTGGGTCACAATTGTGAGAGTCTTA	-4.69548	-5.80031	-3.84037	-8	-8	-8	-5.49911	-5.23122	-8	-8	10970.5	-4.69548	8709.5	-6.90015	33555	-8
1424	GGGGTGGGAGTCGATGGGGGCTGTAC	-3.78144	-8	-8	-8	-8	-4.15086	-4.05306	-3.84294	-3.45315	-3.71737	612	-3.78144	80267.5		833	-3.84294	JQ1_2500
1425	GGTGGTGAGACTCGAGAAGTGGTAGT	-4.30432	-4.61738	-8	-6.12629	-8	-3.6335	-3.76902	-4.02744	-3.45315	-3.7307	4056	-4.30432	9440.75	-7.06315	678	-3.7307	JQ1_2500
1426	GGAAGTTTAGGCGGCCGTCTGGGTAA	-3.96241	-8	-8	-8	-6.27843	-3.85026	-3.45951	-3.80879	-3.60197	-3.5502	1260	-3.96241	14804.8	-8	534	-3.60197	JQ1_2500
1427	AACGTCGCGGGTGTCTTAGTCATTGG	-4.88163	-5.94644	-5.63671	-5.03639	-4.91986	-3.48678	-3.45951	-3.61017	-3.71827	-3.493	15922.5	-4.88163	1815.25	-5.33655	420	-3.493	DMSO_2500_JQ1_2500
1428	TACTGACTTGGGGGACAAGATGTTAG	-4.89595	-3.85068	-5.51178	-4.86862	-4.86625	-4.86866	-5.02894	-5.4811	-4.91347	-4.59984	16384	-4.89595	1084	-4.86743	3670	-4.91347	DMSO_2500
1429	GCCGAGATCTTAAAGCTAGGTGCTGT	-3.67415	-8	-8	-8	-8	-4.75679	-4.81701	-4.73811	-5.18419	-4.94362	395	-3.67415	80267.5		3264.5	-4.81701
1430	GAGGCGGTGGGGGATCGGCCAGTTGT	-4.53496	-5.24171	-5.2446	-5.16725	-5.69485	-3.73916	-4.46626	-4.54324	-3.83298	-3.46302	7649.5	-4.53496	1535.5	-5.24316	811	-3.83298	DMSO_2500_JQ1_2500
1431	TACGTGGTTGGGGTTAGTGGATCCTT	-3.73449	-8	-5.85856	-8	-8	-3.4423	-4.14831	-4.28612	-3.63887	-3.93767	504	-3.73449	14598	-8	943	-3.93767	JQ1_2500
1432	GGGGTTATTAATGTGTTTCTGTGTTT	-4.0474	-3.99219	-3.84502	-4.89077	-4.14276	-3.77229	-4.21387	-4.0288	-3.88024	-3.91817	1788	-4.0474	516	-4.06748	918	-3.91817	DMSO_2500_JQ1_2500
1433	GGGAGGCGGCTGGTACGAATGAATCT	-3.67473	-8	-8	-8	-8	-5.17874	-4.65996	-4.73637	-5.57728	-4.50429	396	-3.67473	80267.5		3019	-4.73637
1434	GGGTCTAGCATTATAAGAGGGGCTCA	-3.88658	-5.27127	-4.30834	-4.49893	-4.13802	-4.0188	-3.9354	-3.52965	-3.6213	-3.46451	927	-3.88658	681.5	-4.40363	553	-3.6213	DMSO_2500_JQ1_2500
1435	GGGGGTTCGGATAGCAATGAAGGACA	-4.17337	-8	-8	-8	-8	-3.74183	-3.97068	-3.91973	-3.45452	-3.67544	2702.5	-4.17337	80267.5		676	-3.74183	JQ1_2500
1436	TAAGATAACAATTGTTGGACCAGACA	-5.28548	-5.31635	-3.85496	-4.71636	-5.10719	-4.01816	-5.30282	-4.82681	-4.96039	-4.70058	30121.5	-5.28548	1140	-4.91177	3335.5	-4.82681	DMSO_2500
1437	AAGGGGGGAGTGGGGTCAATCGATAA	-3.89328	-8	-6.41487	-5.98017	-4.74482	-3.74687	-3.8717	-3.44866	-3.60854	-3.71119	952	-3.89328	5859.75	-6.19752	653	-3.71119	JQ1_2500
1438	GTGATTATGCGTGGTGTGGGGTTAAA	-3.67546	-8	-8	-8	-8	-3.54559	-3.55805	-3.55728	-4.22349	-3.70445	397.5	-3.67546	80267.5		504.5	-3.55805	JQ1_2500
1439	CTTTAACCTTATTGTTGAATCTTAAT	-5.76859	-5.19825	-8	-3.87759	-4.70055	-8	-8	-8	-8	-8	51016.5	-5.76859	1200.5	-4.9494	80267.5		DMSO_2500
1440	AGGTATTAACTATTGTGCGCATGATA	-3.67546	-8	-5.85856	-8	-5.82613	-8	-5.82133	-6.35616	-5.10827	-8	397.5	-3.67546	9019.5	-6.92928	14083.5	-6.35616
1441	AGGGGTGGGGCGACGGGAGTGATCGT	-4.57131	-5.9764	-5.66668	-5.14402	-5.85246	-3.81404	-3.47901	-3.91682	-3.45506	-3.67262	8313	-4.57131	2781	-5.75957	613	-3.67262	JQ1_2500
1442	GTGAAAATGTCTGCCCTAGTGGACGT	-4.83283	-4.19158	-3.85592	-4.70469	-3.85518	-6.4575	-8	-8	-8	-8	14534	-4.83283	490	-4.02375	33555	-8	DMSO_2500
1443	AGTAACCTTTAGATAGTGGATTGAAA	-4.54457	-3.85325	-4.60195	-3.91066	-3.87075	-4.86866	-5.34421	-5.34192	-5.73564	-5.51672	7820	-4.54457	422.5	-3.8907	5725.5	-5.34421	DMSO_2500
1444	ACATTTAATCAATATGATAAAGGTTT	-5.48604	-8	-8	-8	-8	-4.09313	-3.46866	-4.02305	-3.83407	-4.23429	38457	-5.48604	80267.5		1134	-4.02305	JQ1_2500
1445	ATAGCTGGTTATGCAGATCTTTTCCA	-5.03153	-8	-8	-3.87832	-8	-8	-5.72442	-8	-8	-8	20759	-5.03153	14598	-8	33946.5	-8
1446	GGAGGGGGGACGGAAGCTGCGTATGA	-3.6759	-6.52047	-8	-6.2812	-8	-5.33692	-5.65996	-5.71934	-5.50011	-8	399.5	-3.6759	11467	-7.26023	7523.5	-5.65996
1447	GGGGGTTGATAGTTAACATTAAGTGG	-3.6759	-8	-6.33568	-8	-8	-4.9981	-5.12672	-5.26508	-5.57728	-5.01685	399.5	-3.6759	14598	-8	4625	-5.12672
1448	AGATGGGCCTGGACGTTTGACGGTAA	-5.18976	-8	-3.86123	-5.6639	-4.936	-5.7251	-8	-8	-8	-8	26476.5	-5.18976	1846.25	-5.29995	33555	-8	DMSO_2500
1449	GTTCCTTGAGGGGTGGTGCGGGCAAT	-4.03252	-8	-8	-8	-8	-3.66051	-3.91987	-3.45479	-3.56644	-3.98689	1676	-4.03252	80267.5		579	-3.66051	JQ1_2500
1450	CTAGTCCTTTGCTTACCACCGAACTT	-4.8655	-8	-8	-8	-8	-3.63207	-4.41735	-4.17431	-3.45909	-3.95003	15442	-4.8655	80267.5		959.5	-3.95003	JQ1_2500
1451	TAGGTTGTTCGATGCGTGATATGAGG	-4.36776	-4.87211	-3.86439	-5.58223	-4.16728	-5.09577	-4.2387	-4.60797	-4.72365	-4.27891	4924	-4.36776	804.25	-4.51969	2552	-4.60797	DMSO_2500
1452	CGTAGGGGGGAGCGGGCATTCTCGAA	-4.51735	-5.84377	-8	-6.52423	-8	-4.11075	-3.46992	-3.55259	-4.15449	-4.37867	7312	-4.51735	11485.2	-7.26212	1245.5	-4.11075	JQ1_2500
1453	GACGCGGAGAGGCATGCTATGTGGTA	-3.67619	-8	-8	-8	-8	-3.90458	-3.85967	-3.76658	-4.05044	-3.57607	401.5	-3.67619	80267.5		822	-3.85967	JQ1_2500
1454	ATGACCTTTAAAGTGGTGTACTGAAA	-3.67619	-5.21404	-5.49059	-4.79588	-4.97022	-3.98212	-4.05085	-4.1025	-3.46622	-3.76828	401.5	-3.67619	1340.75	-5.09213	1013	-3.98212	DMSO_2500_JQ1_2500
1455	ATCATCGTAGTTTTATTAATGTTGTA	-4.05433	-3.86509	-4.87831	-5.47308	-5.2504	-5.05266	-4.62267	-4.95533	-5.49013	-4.65397	1827.5	-4.05433	1326	-5.06435	3889.5	-4.95533	DMSO_2500
1456	GAGGGTTGTCTGCGCTGTGAGATGAT	-4.8655	-5.0851	-4.32496	-3.8855	-4.50513	-5.07728	-6.34421	-5.08899	-5.40119	-8	15442	-4.8655	717.75	-4.41504	6096	-5.40119	DMSO_2500
1457	GGGGACGGGGCGGGAAGAAAGGAGTT	-5.63028	-8	-3.86513	-6.42732	-8	-8	-8	-8	-8	-8	44833	-5.63028	10865.5	-7.21366	80267.5
1458	GGGACGGGAGTAAGGGAAAGTGAGAC	-5.32925	-8	-8	-8	-3.82155	-8	-8	-8	-6.13358	-8	31919.5	-5.32925	14804.8	-8	33555	-8
1459	AGGTGGGAGAGATATATAAGAATTAA	-3.67942	-8	-8	-8	-8	-5.43219	-5.20328	-5.46221	-5.25277	-6.05383	404	-3.67942	80267.5		6245.5	-5.43219
1460	CATTTGCACATTACTATTACTATTCA	-4.09919	-8	-8	-8	-8	-3.72302	-3.86229	-3.45634	-3.63929	-3.70251	2096.5	-4.09919	80267.5		642	-3.70251	JQ1_2500
1461	GTATTCTTTGTTTCTACAGTGAGTTC	-4.81234	-3.86822	-4.3145	-4.80823	-4.60787	-8	-8	-5.06985	-6.23049	-8	13994.5	-4.81234	758	-4.46118	32743	-8	DMSO_2500
1462	GCATATTTTTTTAATCATGTGTATGT	-4.0707	-8	-8	-8	-8	-3.93951	-3.47635	-4.45853	-3.87232	-4.28298	1923.5	-4.0707	80267.5		948.5	-3.93951	JQ1_2500
1463	TAGGAGGGAGGTTCGGGACAGGCGAT	-4.05819	-8	-6.26874	-6.34814	-6.15349	-4.31137	-3.90042	-5.05152	-3.46269	-3.56717	1852	-4.05819	6350	-6.30844	888	-3.90042	JQ1_2500
1464	AAGACTTCCAATTGTCTGTTGAGGCA	-4.5877	-3.87455	-4.20055	-3.96975	-5.1323	-4.01785	-4.26023	-4.45853	-3.69456	-3.95155	8620.5	-4.5877	502.5	-4.08515	1074	-4.01785	DMSO_2500_JQ1_2500
1465	CATGTTATTCTGTGAAAATATGGAAT	-4.28251	-8	-8	-5.56999	-3.82613	-5.03919	-4.31347	-4.99443	-4.59325	-5.2019	3823.5	-4.28251	8508.5	-6.785	4059.5	-4.99443
1466	ATAGGTGGGGGCGGGACACGGTGGGC	-5.09572	-8	-8	-3.8865	-6.27843	-4.71242	-4.4899	-5.42674	-4.95174	-6.16298	23008	-5.09572	10338	-7.13921	3826	-4.95174
1467	CCGTTGGAATTTGAGGGGAGGGAGGA	-3.68075	-8	-8	-8	-8	-3.72655	-3.88081	-3.97625	-3.86947	-3.83782	406	-3.68075	80267.5		862.5	-3.86947	JQ1_2500
1468	ATCTTAGCGGGTGTTATCAGGATATA	-3.95875	-4.3225	-3.87179	-4.3923	-4.10865	-4.1792	-4.4475	-4.55797	-4.51553	-3.7864	1235.5	-3.95875	580.5	-4.21558	2058	-4.4475	DMSO_2500_JQ1_2500
1469	AGAGGTGGGGAGGCTGGAGGGAAGTT	-4.53708	-6.34438	-4.54329	-3.88725	-5.37534	-5.6124	-5.11376	-5.04795	-5.08436	-6.10499	7691.5	-4.53708	1284.75	-4.95931	4548	-5.11376	DMSO_2500
1470	GCGTTGAGATCCTGTGTTAGTCCTTG	-4.13344	-8	-8	-8	-8	-3.78558	-3.90752	-3.46018	-3.82823	-3.64578	2379	-4.13344	80267.5		718	-3.78558	JQ1_2500
1471	TTGGGGGGAGTTTAGGGATTGAAGCA	-3.68134	-8	-8	-8	-8	-3.71086	-4.18035	-3.98973	-3.90957	-3.82681	407	-3.68134	80267.5		917	-3.90957	JQ1_2500
1472	GGTCTGGTATTTGAAAATTAGTAGAT	-5.52555	-8	-5.55753	-4.91411	-3.83282	-8	-8	-8	-8	-8	40130.5	-5.52555	1655	-5.23582	80267.5		DMSO_2500
1473	GTGGAAACTACGCTCTAAGGGGGAAA	-4.05293	-8	-8	-8	-8	-4.66651	-4.01312	-4.09728	-4.52399	-3.47942	1818.5	-4.05293	80267.5		1275	-4.09728	JQ1_2500
1474	AAGGCTGTTGATAAAGAGGGTGGTGT	-4.62117	-3.87825	-5.96771	-4.31944	-5.00736	-4.18012	-3.87267	-4.21997	-3.96039	-4.07358	9317	-4.62117	957.25	-4.6634	1178	-4.07358	DMSO_2500_JQ1_2500
1475	CTATAGGCGATTGCGTGGGGCTTGGT	-3.96667	-8	-8	-8	-8	-3.60077	-3.47782	-5.18492	-4.24372	-3.95964	1290.5	-3.96667	80267.5		977	-3.95964	JQ1_2500
1476	TTCGTGAGTACTGGGAGTTGAGGGGA	-3.68149	-8	-6.07244	-5.89585	-8	-8	-6.5203	-8	-6.17934	-8	408	-3.68149	9455.25	-7.03622	33555	-8
1477	ATAAAGTTCGTGACGACGTCTATTTA	-4.76498	-4.03192	-4.36487	-3.89254	-4.60479	-5.6124	-5.47891	-5.43534	-5.31404	-5.48956	12689.5	-4.76498	571	-4.19839	6458.5	-5.47891	DMSO_2500
1478	ACTCATATTGGGGGCTTTAGGTTGAA	-4.17475	-6.12253	-5.35041	-5.78387	-5.55143	-3.54104	-3.56102	-3.79725	-3.46744	-3.81635	2720	-4.17475	2464.5	-5.66765	474	-3.56102	DMSO_2500_JQ1_2500
1479	TCTGGTGGGAGCTTTTGTGTATCGTT	-4.57709	-4.887	-5.68247	-8	-3.83438	-8	-5.08097	-5.0444	-5.85483	-4.90427	8423	-4.57709	1813.5	-5.28474	4382.5	-5.08097	DMSO_2500
1480	TAGTAGGTGGGGAGGGAGTGAATGCA	-4.27548	-5.80031	-4.61415	-4.5297	-5.88049	-3.46885	-4.09664	-3.7015	-3.91531	-3.7381	3736.5	-4.27548	1921.25	-5.20723	691	-3.7381	DMSO_2500_JQ1_2500
1481	GGAGTGCAGTTATACTTGTTTTAAAT	-4.32208	-3.90347	-3.87806	-4.1472	-5.04798	-3.92987	-3.85402	-3.82939	-4.10096	-4.26457	4294	-4.32208	484.5	-4.02533	930	-3.92987	DMSO_2500_JQ1_2500
1482	TTTAAAATTTGCGGAAAGGAGTGAAT	-4.02267	-3.94818	-3.88033	-4.1769	-4.47225	-5.51301	-4.89447	-4.7802	-5.47082	-5.182	1608	-4.02267	504.25	-4.06254	4942.5	-5.182	DMSO_2500
1483	TGCAGACGCGTATGTAAAGTTTAGTT	-4.59735	-3.88398	-4.29298	-5.40202	-5.20532	-5.10725	-8	-5.61579	-8	-4.81218	8824.5	-4.59735	1049	-4.74915	7353	-5.61579	DMSO_2500
1484	TGTGGGAGGGGCTAGATTGCGTCGAA	-4.20186	-3.94701	-4.86342	-5.13507	-3.84306	-4.19126	-4.25726	-4.10737	-4.99686	-4.45663	2981.5	-4.20186	755.5	-4.40522	1561	-4.25726	DMSO_2500_JQ1_2500
1485	TTGACGAGAGGGTGTACGATAAGGTT	-3.68297	-8	-8	-8	-8	-5.75853	-5.36648	-5.01046	-5.38539	-4.81775	411	-3.68297	80267.5		5810	-5.36648
1486	TCAGGTGGGGGCAGGGTGTAGGGTAA	-4.6135	-8	-8	-8	-8	-3.86222	-3.7316	-3.63366	-3.46997	-3.97225	9165.5	-4.6135	80267.5		670	-3.7316	JQ1_2500
1487	TAGGGCGGGAGACATAAGAACTTTTT	-5.11537	-5.03262	-5.63671	-3.89764	-4.89521	-5.60016	-8	-8	-8	-4.94738	23741	-5.11537	1187	-4.96391	32743	-8	DMSO_2500
1488	ATCTTACCCTCTCTTTGACTCTCGTA	-5.3037	-4.33436	-4.27625	-4.57729	-3.84626	-8	-8	-8	-8	-8	30869	-5.3037	616	-4.3053	80267.5		DMSO_2500
1489	AGGAGGGGCGCGATCAAGAGATGGAA	-4.34877	-5.9764	-8	-8	-5.94263	-3.72817	-3.67088	-3.859	-3.47026	-3.736	4646.5	-4.34877	9302	-6.9882	661.5	-3.72817	JQ1_2500
1490	TCGAATGTGGTCGTGGGGAGAATGGG	-3.68386	-8	-6.41487	-8	-8	-4.95781	-5.22473	-4.89626	-5.23595	-5.80396	412	-3.68386	14598	-8	5097.5	-5.22473
1491	GGATGCGGGGGAGGCGTGGAGGTCCT	-4.07692	-4.03688	-3.88492	-4.92217	-4.10914	-3.75112	-4.29177	-4.06096	-3.80033	-3.96158	1969	-4.07692	513.5	-4.07301	982	-3.96158	DMSO_2500_JQ1_2500
1492	CGGGTGCTTGCGTGGGGGAGCTCGTC	-4.34466	-6.34438	-8	-5.72835	-5.91045	-3.53085	-4.2873	-3.65344	-3.94325	-3.48983	4588.5	-4.34466	4924.5	-6.12741	602	-3.65344	JQ1_2500
1493	CTCTTATTGACAGTAGGATCGGACTA	-4.99346	-4.33791	-4.68408	-4.83404	-3.8476	-6.07728	-8	-6.09292	-5.08436	-4.81218	19486.5	-4.99346	774	-4.511	10978	-6.07728	DMSO_2500
1494	GAGTGCTGTCTATTGGGAAGATTGGC	-3.68491	-8	-8	-8	-8	-8	-8	-8	-8	-8	413	-3.68491	80267.5		80267.5
1495	TAGGTGGCCGTACAAGTCCTATTCTA	-4.68342	-8	-3.8906	-5.2342	-4.12309	-8	-8	-8	-8	-8	10681	-4.68342	1033.75	-4.67864	80267.5		DMSO_2500
1496	GGAGACATCTCAGGTACGTTGGTTGA	-3.93555	-8	-8	-8	-8	-3.47877	-3.66767	-3.51522	-3.48425	-3.56481	1138.5	-3.93555	80267.5		455	-3.51522	JQ1_2500
1497	TGGTGGGGATTCGGATGGCGTGGGAA	-4.5937	-6.08113	-8	-4.83404	-3.85056	-5.18334	-8	-5.59024	-5.01301	-8	8740.5	-4.5937	2679.25	-5.45759	7193.5	-5.59024
1498	TCTATGGTCAAGGTTTCAACAGAGGA	-4.21178	-6.34438	-4.60329	-3.9028	-5.85246	-5.14787	-4.63381	-5.15659	-5.08826	-4.41925	3077	-4.21178	1936.5	-5.22787	4456	-5.08826	DMSO_2500
1499	TCAGGATTGTGAGATTGGTAGATAGT	-4.71264	-5.30298	-5.06851	-5.00902	-3.85382	-8	-5.64524	-8	-8	-8	11387	-4.71264	1239.5	-5.03877	33946.5	-8	DMSO_2500
1500	CATCATTTAACGTCTTCGGAGCGTAT	-3.68715	-8	-8	-6.12629	-8	-5.10725	-8	-5.98818	-6.09219	-5.46401	417	-3.68715	14598	-8	10040.5	-5.98818
1501	TTAGACTATGTTGAGAGACCTCTAAA	-4.58651	-4.28242	-3.8982	-5.78387	-4.05355	-4.0648	-4.1955	-4.49184	-4.1886	-4.01069	8597.5	-4.58651	557.5	-4.16798	1431	-4.1886	DMSO_2500_JQ1_2500
1502	GGGACACAATCGAGTAGACAGTAGAA	-4.9529	-5.86725	-3.8982	-8	-8	-3.85155	-4.45397	-4.32206	-4.3709	-4.68174	18191.5	-4.9529	8847.25	-6.93363	1869	-4.3709	JQ1_2500
1503	GGAGGCGGTTAATCAGGGAAGATGTT	-3.68775	-8	-8	-8	-8	-4.33104	-4.34421	-4.68099	-4.31668	-4.15682	418	-3.68775	80267.5		1732.5	-4.33104	JQ1_2500
1504	GTTGAGTGGGTGGACGGGCGGACGTT	-3.92194	-8	-8	-8	-8	-3.48078	-3.5663	-3.70359	-3.56444	-3.55354	1069	-3.92194	80267.5		483	-3.56444	JQ1_2500
1505	TTGACTACGTGGGAATCGACGTGTAA	-4.47486	-8	-6.15959	-3.90384	-5.30839	-4.88929	-6.27726	-5.34192	-5.2145	-4.96275	6543.5	-4.47486	3436.5	-5.73399	5070	-5.2145
1506	GGAGACTGGGTGAGATAGGGGGACTA	-3.95069	-6.34438	-8	-6.0849	-8	-3.49098	-3.79828	-3.72913	-3.47605	-3.95003	1196.5	-3.95069	10484.8	-7.17219	679	-3.72913	JQ1_2500
1507	GTATGATTCGCTGTATTCCTTGTGTG	-3.6879	-8	-8	-8	-8	-4.42974	-4.3189	-4.16072	-4.57849	-4.27729	419	-3.6879	80267.5		1730	-4.3189	JQ1_2500
1508	AAGGTGGGGACTTTCAGGTAGGGTAT	-4.37942	-4.72983	-3.90513	-5.01235	-4.81106	-5.6651	-5.32302	-6.18007	-5.70222	-5.22993	5070.5	-4.37942	992	-4.77045	7732	-5.6651	DMSO_2500
1509	GGACGGATGTTGAGGTGGTGTGGTGA	-3.68805	-8	-8	-6.2812	-8	-5.92602	-5.91824	-5.65719	-4.94325	-5.04429	420	-3.68805	14598	-8	7608	-5.65719
1510	GGGCGAGCGGATCAGTACTAAAAGAA	-4.28192	-4.81077	-4.72467	-4.75894	-3.85792	-4.29493	-3.86253	-3.94622	-4.12116	-3.80233	3818	-4.28192	948.5	-4.7418	992	-3.94622	DMSO_2500_JQ1_2500
1511	AGAGGGTGGAAAGACGGAGCGGGACT	-4.10036	-8	-8	-8	-8	-3.8014	-3.86277	-3.56155	-3.65776	-3.49861	2107.5	-4.10036	80267.5		598	-3.65776	JQ1_2500
1512	TGTGTGGGAGAGGCATCGAGGTGAAT	-4.40529	-8	-4.61829	-3.90488	-4.45343	-6.20222	-5.30282	-5.16583	-5.42601	-8	5440.5	-4.40529	807.5	-4.53586	6248	-5.42601	DMSO_2500
1513	TGTGTGGAGTCGGAGGGGGGGGTGTA	-4.86777	-5.3372	-3.90944	-4.58722	-8	-5.53322	-5.70739	-8	-5.87831	-5.57671	15508.5	-4.86777	1239.5	-4.96221	7840	-5.70739	DMSO_2500
1514	AATAATTCTGCCGAGTTAGGGTCGTC	-3.96553	-5.33013	-5.2446	-5.08097	-4.83647	-3.48706	-3.71259	-3.95735	-3.56397	-3.67002	1282.5	-3.96553	1421.25	-5.16279	609	-3.67002	DMSO_2500_JQ1_2500
1515	GTTACATGAATGTCGTGGCCATGAAT	-8	-8	-8	-8	-3.86877	-8	-8	-8	-8	-8	80267.5		14804.8	-8	80267.5
1516	CTGATGTCTACAGGAACGAGTAATTT	-3.82431	-8	-8	-8	-8	-3.82403	-3.75185	-3.50766	-3.47873	-3.50009	735	-3.82431	80267.5		446	-3.50766	JQ1_2500
1517	AATATACTGTAGGGTTCGTCCGATCC	-3.91784	-8	-8	-8	-8	-3.63782	-3.58328	-3.47601	-3.77679	-3.73786	1053	-3.91784	80267.5		558	-3.63782	JQ1_2500
1518	GGAGTTGTTTAATGCTATCTAAAATG	-4.52452	-3.90399	-4.64994	-3.96433	-3.87047	-4.88462	-5.72442	-5.61579	-8	-5.39529	7445	-4.52452	437	-3.93416	7353	-5.61579	DMSO_2500
1519	AAGTTGGGAAGTAGGATCGTCTTAAA	-3.68941	-8	-5.99989	-8	-8	-4.25774	-4.81061	-4.28674	-4.51974	-4.28709	422	-3.68941	14598	-8	1670.5	-4.28709	JQ1_2500
1520	GTGGGCGTGTTTGATGCGGGGGTTAA	-4.6864	-3.90111	-4.39617	-4.36738	-8	-8	-4.57091	-6.18007	-5.42601	-5.68586	10756	-4.6864	665.75	-4.38177	7795	-5.68586	DMSO_2500
1521	TTTAATTTAGAGTGACATATTGATGA	-3.72034	-8	-8	-8	-8	-3.48873	-3.61235	-3.78796	-3.52634	-4.19583	475.5	-3.72034	80267.5		534	-3.61235	JQ1_2500
1522	GGAGTGTGATCGTTCTAGGGGCTTGA	-3.68971	-8	-8	-8	-8	-5.12304	-4.97007	-5.31476	-8	-5.40602	423	-3.68971	80267.5		5571.5	-5.31476
1523	ATTTTGATTTAAAGTGAGTGGGATGT	-4.10583	-8	-8	-8	-8	-3.88765	-3.49633	-4.17099	-3.97281	-3.87871	2152	-4.10583	80267.5		860	-3.88765	JQ1_2500
1524	AGGGGAAGGTTGTAGAGTGTCGGAGG	-3.69122	-8	-8	-8	-8	-3.89023	-4.06091	-3.73776	-3.87734	-3.85579	424	-3.69122	80267.5		863	-3.87734	JQ1_2500
1525	AAAAGGAGAGCGGTGGGCGTGACGGC	-4.46127	-8	-5.08853	-6.52423	-3.87103	-5.50325	-5.00179	-6.05513	-6.0544	-5.15074	6300	-4.46127	4940	-5.80638	6682	-5.50325
1526	GGGGAGACAGGGGAGGAGGTCAGCTG	-4.4303	-4.31907	-5.06462	-3.91411	-4.33725	-4.13818	-4.80849	-3.70682	-4.45053	-4.85886	5807	-4.4303	649.25	-4.32816	2100	-4.45053	DMSO_2500_JQ1_2500
1527	TAGAAGATTTGTAGTTGGGGTTCAGT	-3.69243	-8	-8	-8	-8	-5.13528	-5.33703	-5.14308	-5.42601	-5.15074	425.5	-3.69243	80267.5		4789.5	-5.15074
1528	GGGGACGGGCCAGGGGTAGTGAGTAA	-5.29147	-3.98045	-4.12483	-4.52099	-3.87875	-4.77265	-8	-5.15659	-5.25852	-8	30378	-5.29147	490.5	-4.05264	5318.5	-5.25852	DMSO_2500
1529	TTGACCATCGTGTTTCATATACAAGT	-4.23024	-8	-8	-8	-8	-3.73486	-3.73926	-3.48148	-3.88389	-4.12669	3245	-4.23024	80267.5		683	-3.73926	JQ1_2500
1530	TATTGGATCTGTTCTTGGGGTGAATA	-5.87005	-4.76269	-4.62529	-3.91947	-5.31621	-8	-8	-8	-5.58951	-8	55431.5	-5.87005	896	-4.69399	33555	-8	DMSO_2500
1531	GTGGGAGCGCGATAAGTTCAGGAAGA	-4.92091	-5.8215	-5.15005	-5.18181	-4.82105	-3.49117	-3.7595	-4.25579	-3.95489	-4.09532	17151.5	-4.92091	1428.75	-5.16593	997	-3.95489	DMSO_2500_JQ1_2500
1532	GTGGGTTCGAAGATCGGGATGAGGAT	-3.69258	-8	-8	-8	-8	-8	-6.21927	-6.02037	-8	-8	427	-3.69258	80267.5		33555	-8
1533	AGGAGTCTGCGTACCTGTTGCTTTAA	-4.76319	-4.03439	-5.14071	-8	-3.88514	-5.77625	-8	-6.28921	-5.50011	-8	12642.5	-4.76319	942.75	-4.58755	13100	-6.28921	DMSO_2500
1534	CTGTGTGCAGAGATTCCGGAAAAATA	-3.69274	-8	-8	-8	-8	-5.4489	-5.27726	-4.71601	-4.86876	-4.90771	428	-3.69274	80267.5		3688.5	-4.90771
1535	GATCGTCCATGCCGAATGAAGCTGAT	-4.54892	-3.90583	-5.65144	-5.82526	-5.57946	-8	-8	-8	-8	-8	7900	-4.54892	2317.5	-5.61545	80267.5		DMSO_2500
1536	AGGAGACGGTTGTGGAAACAGTTTCA	-4.76678	-5.55432	-8	-3.9304	-5.88049	-8	-4.60385	-8	-8	-4.84971	12738	-4.76678	2663	-5.71741	33946.5	-8
1537	GTTAAATGTACTTTCACTTGCTTGTT	-4.48604	-3.90636	-5.49059	-8	-8	-8	-8	-8	-8	-8	6726.5	-4.48604	8245.25	-6.74529	80267.5
1538	TAAGCTGATGGTGTGAAGGAACAGAT	-4.3286	-8	-5.88339	-6.52423	-8	-3.72542	-3.50285	-3.8152	-3.8893	-3.73116	4380	-4.3286	11485.2	-7.26212	679	-3.73116	JQ1_2500
1539	ATCTAGGCGTTTTCCGAGTACACTAG	-3.69411	-8	-6.41487	-8	-8	-3.82565	-4.48387	-4.07588	-3.82801	-3.96002	429.5	-3.69411	14598	-8	978	-3.96002	JQ1_2500
1540	GGTTAGTATTAGGTAGTGGCGAGATA	-5.18976	-8	-8	-3.93095	-6.35761	-4.88231	-5.11804	-4.54436	-8	-5.50293	26476.5	-5.18976	10740.2	-7.1788	4571.5	-5.11804
1541	AGAGTTTGATTTTGTTGGCAATAATT	-3.7554	-8	-8	-8	-8	-4.51006	-3.87833	-3.9451	-3.85005	-3.50674	555	-3.7554	80267.5		857	-3.87833	JQ1_2500
1542	GGCGTGTTCATGGGACTTGGGTCAAT	-3.73332	-6.04335	-8	-5.74608	-5.91045	-3.94722	-4.01719	-3.48722	-4.02299	-3.86883	499.5	-3.73332	3711.5	-5.9769	963	-3.94722	JQ1_2500
1543	AGGGGAAATTGGGACGACATTCGTGA	-4.99958	-5.84377	-5.63671	-5.9502	-3.89401	-5.57668	-4.93484	-5.73637	-8	-4.7601	19700	-4.99958	2796.75	-5.74024	7152	-5.57668
1544	TGGGGACGGGAGTGGTATGAATATTG	-3.69426	-8	-8	-8	-8	-4.81404	-5.20328	-4.33982	-8	-8	431	-3.69426	80267.5		4991.5	-5.20328
1545	ATAAATCTGCATTGCATGGAGTGCAG	-4.1488	-8	-8	-8	-8	-4.52604	-4.62267	-4.08046	-4.52292	-3.50688	2507	-4.1488	80267.5		2250.5	-4.52292	JQ1_2500
1546	GCTGGGTAGATAATGTGAAGTGATGT	-5.00578	-8	-8	-3.93206	-8	-5.05266	-8	-4.70617	-8	-8	19913.5	-5.00578	14598	-8	32743	-8
1547	CTAGTCGTAAGGTTTAGGGTATTGAA	-3.69441	-8	-8	-8	-8	-4.27224	-3.7339	-3.77656	-4.02131	-3.61293	432	-3.69441	80267.5		743.5	-3.77656	JQ1_2500
1548	GTTAGACTTGTAATGTTTTTTTCCAT	-4.19698	-3.90981	-4.4587	-4.06901	-4.11407	-8	-8	-8	-8	-8	2933.5	-4.19698	525	-4.09154	80267.5		DMSO_2500
1549	TCTAGCAGGTGGGAGAATACAGCCAA	-4.80049	-6.34438	-5.28133	-3.93429	-8	-8	-4.89964	-8	-8	-6.10499	13655.5	-4.80049	4098.5	-5.81285	33946.5	-8
1550	GGGTTGCATGCTAGCAGTGTGGCGAA	-4.4927	-4.48105	-3.94007	-4.65354	-4.42412	-4.39907	-4.0689	-4.76324	-4.51033	-5.22993	6832	-4.4927	731.75	-4.45259	2267.5	-4.51033	DMSO_2500_JQ1_2500
1551	AGGTTGAGTGTGAGATTGTACTGGAA	-4.27781	-8	-8	-8	-8	-3.55932	-3.65951	-4.50592	-3.48669	-4.3736	3771	-4.27781	80267.5		585	-3.65951	JQ1_2500
1552	TGTGGTGGGGATGGTAGAAGCGGTTT	-5.22972	-3.9214	-6.26874	-8	-8	-8	-8	-8	-5.70222	-6.05383	27946	-5.22972	10343.8	-7.13437	32743	-8
1553	TGGTGGGAGGAAGGTTTTTGGTTTTA	-3.69472	-8	-8	-8	-8	-6.04252	-8	-6.09292	-8	-8	434	-3.69472	80267.5		32743	-8
1554	GAAGGCCTGTAGTGTACGGGGAGAGT	-3.72359	-8	-8	-8	-8	-3.73257	-3.71548	-3.55213	-4.091	-3.50922	479.5	-3.72359	80267.5		653	-3.71548	JQ1_2500
1555	AGGTGGGAGAGCTGGTACTATGTGGA	-3.69487	-8	-8	-8	-8	-4.96895	-4.57829	-5.49086	-4.44162	-4.40493	435	-3.69487	80267.5		2419.5	-4.57829	JQ1_2500
1556	GAAGGTGGGGGCGGGGGGAAGACGCA	-4.69701	-5.16348	-3.94652	-4.08569	-3.94835	-5.523	-5.47891	-4.67042	-5.00648	-4.81775	11013	-4.69701	488.5	-4.01702	4074	-5.00648	DMSO_2500
1557	CGGGTGGGTCCGACGAGTTTGATAGT	-4.85213	-3.92195	-8	-8	-8	-5.29913	-3.68287	-4.85785	-4.17693	-4.71141	15068	-4.85213	14625.2	-8	2933.5	-4.71141
1558	TATAAGTTTGTAATGGATGGCTGTTA	-3.69579	-8	-8	-8	-8	-4.55658	-4.18035	-4.21575	-4.55038	-4.12956	436	-3.69579	80267.5		1516	-4.21575	JQ1_2500
1559	TGTGGATAAATAATACGCTTTCGTAA	-5.11537	-5.15874	-6.15959	-8	-3.89791	-8	-8	-8	-8	-8	23741	-5.11537	3284.25	-5.65917	80267.5
1560	TTCAAAACACCCCTTGGTCTATGAAA	-3.92478	-6.00858	-8	-8	-6.15349	-3.50422	-3.60781	-3.50175	-3.76548	-3.55875	1088	-3.92478	9832.75	-7.07674	490.5	-3.55875	JQ1_2500
1561	TGTATTGCCGCGTATACTATGTTTGT	-3.90875	-8	-8	-8	-8	-3.60894	-3.50947	-4.05404	-4.70383	-4.14894	1020.5	-3.90875	80267.5		1205.5	-4.05404	JQ1_2500
1562	CTTATGGTAATGGACAAAACATATAA	-4.24246	-8	-8	-8	-6.35761	-3.65596	-4.31347	-3.49542	-3.91557	-3.66783	3388.5	-4.24246	14804.8	-8	606.5	-3.66783	JQ1_2500
1563	GTGTCAAGGCTATTGAGTATAGATGA	-3.69671	-5.50974	-5.51178	-5.92217	-5.62521	-5.43219	-5.48889	-5.47155	-5.98745	-5.51672	437	-3.69671	2188.75	-5.56849	6520	-5.48889	DMSO_2500
1564	GAGGCGGGGGACGGGGACAGGATAAC	-5.21938	-3.92663	-5.18442	-4.75338	-6.21148	-8	-8	-6.09292	-8	-8	27573	-5.21938	1208.75	-4.9689	33555	-8	DMSO_2500
1565	GTATAGTTCTTGTTGTAATCCTTTGA	-4.83704	-8	-8	-8	-8	-4.01252	-3.83277	-3.51158	-3.49449	-4.09215	14642	-4.83704	80267.5		785	-3.83277	JQ1_2500
1566	GGAGCCCGGGCGTGCCGAGCAGGGAA	-4.76141	-4.95226	-4.19686	-3.94246	-5.6416	-4.23064	-3.96099	-3.74852	-4.2057	-4.52378	12599.5	-4.76141	826	-4.57456	1479.5	-4.2057	DMSO_2500_JQ1_2500
1567	TGCAAGGTGGAGCGGGGGAGGAGCGA	-3.69747	-8	-5.93774	-6.52423	-8	-4.02613	-3.70755	-3.70617	-3.82183	-3.65397	438	-3.69747	11485.2	-7.26212	656.5	-3.70755	JQ1_2500
1568	AATAAATGGTGCTTCCACGGAATACT	-4.40529	-8	-6.21075	-5.58223	-3.90276	-4.88	-4.37262	-4.97897	-4.97522	-5.24465	5440.5	-4.40529	3977.25	-5.89649	3925	-4.97522
1569	AAGGTGGGGTGAGGGTGAGAATAGGA	-4.93131	-4.60665	-8	-3.94303	-8	-6.37831	-8	-6.53225	-8	-8	17438	-4.93131	7613.75	-6.30333	32743	-8
1570	AGTTAGGTTCTTGAGTGATAGGGAAT	-4.60102	-3.9308	-6.11384	-4.51563	-5.18152	-8	-8	-6.23122	-5.44338	-5.96668	8891	-4.60102	1109	-4.84858	12391.5	-6.23122	DMSO_2500
1571	ATAGGAATGGGGATGGAGGAGTGAGT	-3.9485	-8	-8	-8	-8	-3.86068	-3.86588	-3.49822	-4.04829	-4.14954	1187.5	-3.9485	80267.5		837	-3.86588	JQ1_2500
1572	CTTGCCGATATTGATAAAGACTCGAA	-4.89838	-8	-6.07244	-8	-5.85246	-5.5654	-5.20328	-5.15204	-3.49519	-4.94362	16463	-4.89838	9634.75	-7.03622	4767	-5.15204
1573	GAATTTTTCTTAGTGAGGAGGTTTAT	-4.69855	-5.69116	-8	-3.94331	-6.45452	-6.4575	-8	-8	-6.43461	-8	11051	-4.69855	5198.25	-6.07284	32743	-8
1574	AATTGTGGAACATAAATGATCTTTGA	-3.69824	-8	-8	-8	-8	-8	-8	-8	-8	-8	440	-3.69824	80267.5		80267.5
1575	GACAGTTTCGGAGATATAGCATAATA	-5.53601	-8	-3.95187	-6.52423	-5.06094	-8	-8	-4.72607	-8	-8	40598	-5.53601	4944	-5.79259	33555	-8
1576	TCTATATTGAAGCGAGACTCAAACCT	-5.07692	-4.0706	-4.00527	-3.95311	-4.89821	-5.39304	-4.30413	-4.71601	-4.81552	-5.26771	22305.5	-5.07692	482	-4.03794	3271	-4.81552	DMSO_2500
1577	TGGAGGGGGGAGTCTGGGAAGGCTTA	-3.70056	-8	-5.60869	-8	-8	-3.74942	-8	-3.54525	-5.56538	-3.61433	442	-3.70056	14598	-8	683	-3.74942	JQ1_2500
1578	GGTTAGAGAAGTGTTTTGGGGGGCAT	-4.39216	-4.61198	-4.72467	-5.41029	-3.90797	-6.20222	-5.37417	-5.20489	-5.70222	-5.2522	5248	-4.39216	881.5	-4.66833	5854.5	-5.37417	DMSO_2500
1579	TTTGTTTAGTTACTTTTTTGGCTTTA	-4.43196	-3.93897	-4.57476	-5.69493	-8	-5.01034	-4.61721	-4.89376	-5.5538	-4.58978	5836.5	-4.43196	1690	-5.13485	3600	-4.89376	DMSO_2500
1580	ATTGTTGTAATTTCAAATAGGCTTGA	-4.42616	-4.5416	-4.22453	-3.95486	-4.08023	-4.60137	-4.474	-5.05152	-4.22402	-4.84372	5734.5	-4.42616	544.5	-4.15238	2508	-4.60137	DMSO_2500
1581	GTAGGTGGCTGTTAATTGTAAAGTGA	-8	-3.93954	-6.03465	-5.51351	-4.34901	-3.92246	-3.91933	-3.94174	-5.98745	-5.04429	80267.5		1396.25	-4.93126	978.5	-3.94174	DMSO_2500_JQ1_2500
1582	TCGTAGTATTCCAGGCTCCGGAGAAT	-5.33589	-8	-3.95578	-8	-8	-8	-8	-8	-8	-8	32211	-5.33589	14598	-8	80267.5
1583	TGTATCGCTCTCCATGCTTTTATGAA	-3.70133	-8	-6.26874	-8	-8	-8	-8	-8	-5.17454	-8	444	-3.70133	14598	-8	33555	-8
1584	AGTATGTGTGATAAGGGATGGGTGAT	-5.51533	-4.3576	-4.57101	-4.59996	-3.90859	-8	-8	-8	-8	-8	39699.5	-5.51533	729.5	-4.46431	80267.5		DMSO_2500
1585	TTTTGGACTACGCGGCTGGTTGAAAT	-5.08061	-5.3591	-4.29167	-3.9578	-4.50513	-4.52199	-3.86709	-8	-5.47082	-5.2019	22438.5	-5.08061	704.5	-4.3984	5049	-5.2019	DMSO_2500
1586	GTATTGGTAGCACTCAGTTGGCTAGG	-4.38537	-5.50974	-4.76748	-4.46638	-4.99588	-3.66609	-3.84064	-3.50592	-4.00068	-4.01818	5146	-4.38537	1119.75	-4.88168	797	-3.84064	DMSO_2500_JQ1_2500
1587	GGACAAGGCATTATTCTGCTTATGAT	-4.50239	-3.94441	-5.13611	-8	-8	-8	-8	-8	-8	-8	7015.5	-4.50239	7906	-6.56806	80267.5
1588	TGGGATACAGACTTGGTATGTAACTA	-3.70195	-8	-8	-8	-8	-5.33039	-4.83906	-4.79985	-4.62438	-4.97065	445	-3.70195	80267.5		3358.5	-4.83906
1589	GTAGGTGGGAGCGTAGTTTTCTTTCT	-4.25007	-5.55432	-4.26936	-3.95927	-5.02719	-5.06656	-4.90752	-4.62916	-4.11405	-5.62787	3480.5	-4.25007	944.5	-4.64828	3639.5	-4.90752	DMSO_2500
1590	CAGATCCATCCTTTTGTTTTGTTCAG	-5.01526	-5.72459	-5.10524	-3.95927	-5.73436	-8	-8	-8	-8	-8	20241	-5.01526	1971	-5.41491	80267.5		DMSO_2500
1591	CGGAGGTAGGAGCTGCTGTACATGGA	-5.4164	-3.96658	-6.11384	-4.09651	-3.91481	-5.6651	-4.93484	-5.41831	-4.7814	-6.10499	35567	-5.4164	490.25	-4.03154	6173.5	-5.41831	DMSO_2500
1592	TAAGTAAAGCTGTTATAACTAGTGTA	-4.15536	-4.43411	-3.95911	-4.0763	-4.05832	-3.8768	-4.42513	-3.80961	-3.8367	-4.14954	2562	-4.15536	513.5	-4.06731	852	-3.8768	DMSO_2500_JQ1_2500
1593	GAGCGAGGTGATAGGGTCAATGGTGC	-3.70211	-8	-8	-8	-8	-8	-5.72442	-8	-8	-8	446	-3.70211	80267.5		33946.5	-8
1594	TAGTGGGAGCGCGGTAAGAAGGTAAA	-4.36776	-5.27127	-4.86098	-4.3325	-3.91575	-6.4575	-8	-5.21003	-8	-8	4924	-4.36776	849.75	-4.59674	32743	-8	DMSO_2500
1595	ATGGTGGGATCTAGGGTTATAGCTGA	-3.70319	-6.21944	-8	-5.92217	-8	-5.63795	-4.90488	-5.07361	-8	-5.68586	447	-3.70319	9908.5	-7.10972	7562	-5.63795
1596	CACAGGATTTTACATGATGCTAAGTT	-3.70444	-6.21944	-6.21075	-8	-8	-4.03886	-4.00244	-4.00494	-4.06096	-4.44937	448	-3.70444	10049.5	-7.10972	1107	-4.03886	JQ1_2500
1597	TACGAGGCTATAGGTGGTGCACGTTG	-4.13177	-5.84377	-5.83508	-6.12629	-6.05658	-3.80313	-3.55734	-3.56858	-3.50591	-3.71715	2362.5	-4.13177	3648.75	-5.95017	514	-3.56858	JQ1_2500
1598	GTCCTCTTTATGCCTTTTTTTGCTTT	-3.79972	-8	-6.26874	-6.52423	-8	-3.51758	-3.56521	-3.75319	-3.62952	-3.57176	658	-3.79972	11485.2	-7.26212	507	-3.57176	JQ1_2500
1599	AGGGGGAGGCGGGCAAAGATATTCTT	-4.63292	-8	-8	-8	-4.17863	-4.41296	-3.52609	-3.90182	-3.83038	-4.01552	9559	-4.63292	14804.8	-8	914	-3.90182	JQ1_2500
1600	AGTTTGAGCAGCATCATTCAGTTAGG	-4.83283	-6.42356	-3.96585	-8	-8	-8	-8	-8	-8	-8	14534	-4.83283	10898.2	-7.21178	80267.5
1601	TAGAGATGTTCAAGGCGAATGAATTT	-3.70491	-8	-8	-8	-8	-3.91244	-3.86636	-3.83176	-3.72095	-3.93841	449	-3.70491	80267.5		838.5	-3.86636	JQ1_2500
1602	AGTAGGTTTGGCTTCTAGGCGCTATG	-5.03486	-3.94847	-8	-4.90358	-8	-8	-8	-8	-8	-8	20873	-5.03486	7749.25	-6.45179	80267.5
1603	GGAGGCGGGCCTAGGAATAACAGGGA	-4.87464	-3.94963	-8	-8	-4.70827	-8	-8	-5.24782	-5.77185	-6.40602	15710	-4.87464	7910	-6.35414	16759	-6.40602
1604	ATTGTACTCTATTGCGTTATATGGGT	-8	-4.35094	-8	-8	-3.92176	-8	-8	-8	-8	-8	80267.5		7739.75	-6.17547	80267.5
1605	AGTTCGCTCGGTAGTTACAGGACGGG	-4.83704	-4.67074	-3.96647	-5.05441	-4.71613	-4.66231	-5.4596	-6.53225	-5.47082	-5.57671	14642	-4.83704	930	-4.69344	6493.5	-5.47082	DMSO_2500
1606	TGGTGGGAGTCGGCATTTATTGAGTA	-4.17985	-8	-8	-8	-8	-3.9041	-3.9716	-3.51116	-4.43722	-3.7601	2765.5	-4.17985	80267.5		887	-3.9041	JQ1_2500
1607	GTTGTAGGTCGTTGGAATGGCTTTTG	-3.70538	-6.12253	-8	-8	-8	-4.60624	-5.14464	-5.04089	-5.08436	-5.15682	450.5	-3.70538	14625.2	-8	4441.5	-5.08436
1608	GGCAGTGGGAGGCGGCTTGAATTTGA	-5.87005	-8	-3.97082	-8	-8	-8	-4.82569	-8	-8	-8	55431.5	-5.87005	14598	-8	33946.5	-8
1609	GCTGGTTTCGTAAAGGGTATCGGCAT	-3.94631	-8	-8	-8	-8	-4.15473	-4.01993	-3.8445	-4.19656	-3.52692	1180.5	-3.94631	80267.5		1065.5	-4.01993	JQ1_2500
1610	GAGAATAATGATCAGGCAGCTTGGCT	-3.70554	-8	-8	-8	-6.45452	-4.28548	-4.05828	-4.39158	-4.24765	-4.38276	452	-3.70554	14804.8	-8	1625.5	-4.28548	JQ1_2500
1611	ACAGTACTAAGTAACAGTGTGAGTAT	-3.98683	-6.52047	-8	-6.52423	-8	-3.65871	-4.24556	-3.67401	-4.24765	-3.5275	1403.5	-3.98683	11485.2	-7.26212	616	-3.67401	JQ1_2500
1612	AGATGAGGAGGGGGGGGTCGCTCAAG	-6.44983	-5.3591	-3.9749	-8	-8	-8	-8	-8	-8	-8	77941.5	-6.44983	8071.5	-6.67955	80267.5
1613	GCGGTGGGAAGGTGCGTAGGAAGTTG	-3.70695	-8	-8	-8	-8	-5.55441	-5.35151	-4.69974	-5.51033	-8	453	-3.70695	80267.5		6748	-5.51033
1614	CATTTGATCGATGGTTGCTGGGGGTA	-4.40765	-6.42356	-8	-6.01235	-8	-3.52543	-3.95151	-4.59148	-3.89403	-4.56247	5469	-4.40765	10898.2	-7.21178	958.5	-3.95151	JQ1_2500
1615	GTAGACGAAGGGGTCATTGGGACATG	-4.5998	-3.96026	-4.49789	-4.89841	-4.35329	-4.31573	-5.33703	-4.786	-4.71861	-5.14475	8867.5	-4.5998	714	-4.42559	3179	-4.786	DMSO_2500
1616	ACTGATGGGTGGTAATCACTTTTACT	-4.52246	-8	-8	-6.2812	-4.51127	-3.73783	-3.80055	-3.60232	-3.51397	-4.83782	7402.5	-4.52246	10267.8	-7.1406	672	-3.73783	JQ1_2500
1617	CAACAGATTTATGGAGTTGGCATTCT	-3.70757	-8	-8	-8	-8	-8	-8	-8	-8	-5.16923	454	-3.70757	80267.5		33946.5	-8
1618	GGTGTGGCTGAGGGTATAGTGTTTTA	-4.95567	-8	-3.97585	-5.69493	-8	-8	-8	-8	-8	-8	18284.5	-4.95567	8493.75	-6.84747	80267.5
1619	ACTCTGCACGTTATCGATGTTTGTGC	-5.04159	-6.12253	-5.10951	-4.99276	-3.92818	-8	-8	-5.81209	-5.25277	-8	21113.5	-5.04159	1265	-5.05114	32743	-8	DMSO_2500
1620	TGTTGTGTGGAGGGGAGCGGCATGGA	-3.7082	-8	-8	-8	-8	-4.12064	-4.29758	-4.40433	-4.26026	-4.07764	455	-3.7082	80267.5		1604.5	-4.26026	JQ1_2500
1621	GGATAAAAATGTCTGAAGGGGTATAT	-4.07692	-6.34438	-8	-8	-8	-4.25774	-4.03493	-4.86015	-3.51731	-4.16298	1969	-4.07692	14625.2	-8	1394	-4.16298	JQ1_2500
1622	TGAGTTCTATTCCGATTAGTATGATT	-4.61604	-4.60798	-4.62247	-3.97187	-4.91986	-4.30521	-5.60385	-5.0774	-5.19406	-5.39529	9222	-4.61604	831	-4.61523	4972	-5.19406	DMSO_2500
1623	TTAAAGTTGCATTGCGGAGACTAACC	-3.83199	-8	-8	-8	-8	-3.90192	-3.5342	-3.6191	-3.76362	-3.63498	758	-3.83199	80267.5		566	-3.63498	JQ1_2500
1624	AGGGGGGAAGACGGGGGAAGACTGTT	-4.48041	-4.85771	-3.98254	-4.57607	-4.5251	-5.01345	-5.28351	-4.909	-4.82183	-4.85274	6633.5	-4.48041	810.75	-4.55058	3669	-4.909	DMSO_2500
1625	AGATATCTTTCCTTTATTACCCAGGA	-4.5318	-6.04335	-5.45108	-8	-8	-4.4388	-4.31482	-4.87663	-4.41758	-3.52821	7586	-4.5318	9271.75	-7.02167	1995	-4.41758	JQ1_2500
1626	TGAAGTAATTGGCTGAGTGAGTGTGT	-4.83283	-4.24057	-6.15959	-5.67914	-3.93469	-5.01659	-6.34421	-5.70294	-8	-8	14534	-4.83283	1555	-4.95985	13291	-6.34421	DMSO_2500
1627	AGTGCGGTGGGGGCTTAATTGGTAAG	-4.03452	-8	-8	-8	-8	-3.81662	-3.79337	-3.54025	-3.52154	-3.5285	1687	-4.03452	80267.5		488	-3.54025	JQ1_2500
1628	AATCGCAGCAACAAAACTTTGTGTTA	-3.70836	-8	-8	-8	-8	-4.28959	-4.16812	-4.60926	-4.61114	-4.30998	456	-3.70836	80267.5		1719.5	-4.30998	JQ1_2500
1629	GTTTGGCCTTACATGGATGAGTCGAA	-4.99044	-8	-8	-3.97523	-8	-8	-8	-8	-8	-8	19378	-4.99044	14598	-8	80267.5
1630	GAAGAAGAGGTTATCAGCGGGAAAAG	-4.47119	-8	-8	-8	-8	-4.06269	-3.95475	-3.51668	-3.86267	-4.32055	6485	-4.47119	80267.5		962	-3.95475	JQ1_2500
1631	TTGATGATAATAAACAAGAGGCATTT	-3.95345	-6.21944	-8	-8	-5.69485	-3.67632	-3.56739	-3.5814	-3.52037	-3.65014	1212.5	-3.95345	10115.2	-7.10972	528	-3.5814	JQ1_2500
1632	GGGGACGGGGAGTGAGAAAAGCGAAA	-5.78707	-5.91841	-6.15959	-6.52423	-3.93798	-8	-8	-8	-8	-8	51834	-5.78707	4346.5	-6.039	80267.5
1633	TACTGTAATTAACTGAAGCGAGAGCT	-4.63558	-4.74232	-3.99064	-4.84074	-3.99663	-8	-8	-8	-5.71861	-8	9621.5	-4.63558	702.25	-4.36947	33555	-8	DMSO_2500
1634	ATATAAGAGCAATTAATCAGCCGTCT	-3.79642	-8	-8	-8	-8	-3.52879	-3.70224	-3.71468	-3.57619	-3.59061	652	-3.79642	80267.5		533	-3.59061	JQ1_2500
1635	GTACAATCGCCGTGGAGTAGATCGTA	-4.65049	-8	-5.88339	-8	-3.94063	-8	-8	-8	-8	-5.12159	9923.5	-4.65049	9080.5	-6.94169	33946.5	-8
1636	TGGAGGGGTCGTCTGGAAAGGGAGAT	-3.70994	-5.20871	-4.62247	-4.03008	-4.53675	-3.93453	-4.02964	-4.4125	-4.69583	-4.14416	459.5	-3.70994	841.5	-4.57961	1343	-4.14416	DMSO_2500_JQ1_2500
1637	GGGAGAGGGCTGTTACAATGGTCAGA	-4.37137	-5.32319	-4.84666	-5.3339	-3.94971	-5.08092	-5.6752	-5.47155	-4.85942	-8	4972.5	-4.37137	1338	-5.08493	6486.5	-5.47155	DMSO_2500
1638	ATATATGGTGACGTATTATTTTCAAA	-6.1488	-5.12253	-5.41487	-3.9861	-4.93273	-8	-8	-8	-6.01964	-8	67444	-6.1488	1258.25	-5.02763	33555	-8	DMSO_2500
1639	TGGGGGGAATCGGGAAGGATCTTGTT	-4.28192	-6.52047	-8	-5.55809	-8	-3.85522	-3.55675	-3.81106	-3.95923	-3.53328	3818	-4.28192	11467	-7.26023	791	-3.81106	JQ1_2500
1640	AGGTTAAGGGATCCGGTCGGGAGGTT	-4.56221	-4.57475	-4.26442	-3.98989	-4.19147	-4.60869	-4.76252	-5.14754	-4.20416	-5.14475	8132	-4.56221	586.5	-4.22794	3052.5	-4.76252	DMSO_2500
1641	GGGAGTCGGATGTTTTCATTTGTTTT	-3.88422	-8	-8	-8	-8	-3.6896	-3.55065	-3.94566	-3.9352	-3.76331	915	-3.88422	80267.5		722	-3.76331	JQ1_2500
1642	TTACGGAGGCAGTATGGTGTAGATAG	-3.71089	-8	-8	-8	-8	-4.95235	-5.15388	-4.31476	-4.46988	-4.00634	461	-3.71089	80267.5		2166	-4.46988	JQ1_2500
1643	TACAAGGTTATTGTTGAAGAATGATA	-4.78144	-6.12253	-5.99989	-5.1918	-3.95312	-4.01283	-4.54143	-4.44857	-6.23049	-4.10174	13137.5	-4.78144	2733.75	-5.59584	2082.5	-4.44857	JQ1_2500
1644	AAAGCCTAATCCGATGTACTAGACAA	-4.8456	-5.7608	-3.99557	-6.01235	-4.8086	-8	-8	-8	-8	-8	14900.5	-4.8456	1965	-5.2847	80267.5		DMSO_2500
1645	GAATTCAAGGACTTGTGTTGTTGTTC	-4.39445	-6.52047	-6.26874	-8	-8	-4.10841	-3.55147	-3.85762	-4.27685	-3.95925	5284	-4.39445	11467	-7.26023	975	-3.95925	JQ1_2500
1646	AAATTGAATTCGTGCGAGTGTTATCT	-4.57361	-8	-8	-6.2232	-5.94263	-3.53105	-4.41394	-4.37615	-3.60338	-3.56701	8350.5	-4.57361	10002.2	-7.1116	539	-3.60338	JQ1_2500
1647	ATAGTTTTCGCGAAATGGCTGGATGT	-3.71327	-5.2249	-4.5927	-4.11219	-4.42513	-3.92423	-3.98914	-4.31873	-4.61244	-4.17493	462	-3.71327	781.25	-4.50892	1417.5	-4.17493	DMSO_2500_JQ1_2500
1648	TTTCGTGTGGATGTAAGAGGGGAGTA	-5.28548	-8	-8	-3.99276	-8	-8	-8	-8	-8	-8	30121.5	-5.28548	14598	-8	80267.5
1649	TTTGGATTGGGAGCGGTCGTGGAGCT	-3.71439	-8	-8	-8	-8	-4.62244	-4.53465	-4.6278	-4.99057	-4.49088	463	-3.71439	80267.5		2583	-4.62244
1650	TGTTGATCTTAGATTGGTGTATTGCA	-3.90775	-3.9764	-5.85856	-8	-8	-3.86244	-4.00708	-3.70569	-3.99244	-3.90633	1014.5	-3.90775	8840	-6.92928	898	-3.90633	JQ1_2500
1651	CTCGGTATTCGTAATGGGATCTCTTT	-3.97883	-8	-8	-8	-8	-3.53989	-3.56317	-3.51973	-3.53359	-3.85153	1363.5	-3.97883	80267.5		473	-3.53989	JQ1_2500
1652	GAATGTTTGGTCGTGTTTCTTATCTA	-4.56334	-8	-8	-8	-8	-3.84726	-3.69212	-3.61213	-3.52655	-4.00161	8154	-4.56334	80267.5		617	-3.69212	JQ1_2500
1653	GAGGGGGGAGCACTGAGGGACGGAGA	-4.70164	-4.70092	-4.00123	-4.0849	-4.24769	-4.59656	-4.59861	-5.03394	-4.99057	-4.34062	11129.5	-4.70164	567.25	-4.1663	2494	-4.59861	DMSO_2500_JQ1_2500
1654	TAATAATTGATTGTTGACGTCTAATA	-3.71519	-8	-6.26874	-8	-8	-4.6779	-4.35669	-4.45945	-4.45597	-4.49619	464	-3.71519	14598	-8	2117.5	-4.45945	JQ1_2500
1655	TAGAGTTTGAGGGAAGTCGCATTTAG	-3.97503	-8	-8	-8	-8	-3.72366	-4.07005	-4.21838	-3.5272	-3.7638	1345	-3.97503	80267.5		724	-3.7638	JQ1_2500
1656	AGCACGGGGGGTAGCGGCTGAATCGT	-4.41081	-4.52483	-5.17432	-3.99854	-4.58236	-8	-5.2473	-8	-5.43461	-6.10499	5518	-4.41081	811.5	-4.5536	11379	-6.10499	DMSO_2500
1657	TTGCGTTGTGGGTTAGGAGTGATCTG	-4.37574	-3.97795	-4.17732	-4.38514	-4.57513	-4.33824	-4.57705	-4.49482	-4.12883	-4.44105	5031.5	-4.37574	605.5	-4.28123	2062	-4.44105	DMSO_2500_JQ1_2500
1658	GGGGTGGGAGGATTTGTCGATGGTGT	-4.40061	-8	-8	-8	-8	-3.70499	-3.82176	-4.11602	-3.9198	-3.53811	5375.5	-4.40061	80267.5		773.5	-3.82176	JQ1_2500
1659	TGCTCTGGCTCTTGCGGGAATGGGTG	-3.71583	-8	-8	-8	-8	-4.92094	-4.55651	-5.04795	-4.97221	-4.74801	465.5	-3.71583	80267.5		3703.5	-4.92094
1660	ATGTTATCTTGGGAGATTTTGGTTGT	-3.9661	-8	-8	-8	-8	-3.57486	-3.73037	-3.75956	-3.52731	-3.58467	1288	-3.9661	80267.5		525	-3.58467	JQ1_2500
1661	GGTGACGGAGCGGCGGGGATGCTGTG	-4.98743	-5.52047	-4.37111	-4.00016	-4.43126	-8	-8	-8	-8	-8	19271	-4.98743	702.25	-4.40119	80267.5		DMSO_2500
1662	TTTATTGGGAGTAAGTGCATTCTTGT	-6.44983	-3.98076	-6.15959	-5.3939	-4.2954	-3.84471	-3.99753	-3.97897	-5.47082	-4.99104	77941.5	-6.44983	1247	-4.84465	1053	-3.99753	DMSO_2500_JQ1_2500
1663	GCCTTCATCTATAAGGAGGGACAGGA	-4.27606	-4.44219	-4.00867	-4.15317	-4.8776	-4.51104	-4.33989	-4.32073	-4.0573	-4.33876	3744.5	-4.27606	628	-4.29768	1785.5	-4.33876	DMSO_2500_JQ1_2500
1664	CAGTAATTTTTTAGTGTCTACATCAT	-3.86777	-8	-8	-8	-8	-3.53737	-3.97068	-4.04688	-4.07668	-3.94889	860	-3.86777	80267.5		982.5	-3.97068	JQ1_2500
1665	TATGCGTGTATTAGCGTGGGTATTCA	-3.71647	-6.00858	-6.26874	-8	-8	-8	-4.65847	-5.57801	-8	-6.40602	468	-3.71647	10343.8	-7.13437	16759	-6.40602
1666	TCGAGATATGCGGTGGGTGGCCGATT	-3.71647	-5.54274	-5.77141	-6.2812	-6.35761	-4.51798	-5.04681	-4.44589	-4.3709	-4.54121	468	-3.71647	4320.25	-6.02631	2226	-4.51798	JQ1_2500
1667	TGTGCTAAGCGGATAGTCCCACTGAA	-5.4328	-4.40072	-6.11384	-8	-3.97129	-8	-8	-8	-4.94325	-8	36260.5	-5.4328	2744.75	-5.25728	33555	-8
1668	TGTGTGGGAGGTTGTTGCCTATGAAT	-3.71647	-8	-8	-8	-8	-4.8405	-4.32787	-4.22636	-8	-4.35102	468	-3.71647	80267.5		1826	-4.35102	JQ1_2500
1669	GGGACGGTGGGAGGAGCGGCGCAGGG	-8	-4.40652	-8	-8	-3.97236	-8	-8	-8	-8	-8	80267.5		7759.5	-6.20326	80267.5
1670	TTGATTATCGGCTTGTTATGTAGAAA	-3.99316	-8	-8	-8	-8	-3.92094	-3.74378	-3.81918	-3.91741	-3.54673	1444	-3.99316	80267.5		799	-3.81918	JQ1_2500
1671	GAATCCAGCTTAAGAAATGTTAATCA	-3.71679	-8	-5.99989	-8	-8	-5.49371	-8	-5.59024	-5.61507	-8	470	-3.71679	14598	-8	7386.5	-5.61507
1672	TTTTTCAAGTATGAAAGCCTGCATGT	-4.64637	-4.80656	-5.3145	-5.10926	-3.97272	-5.81404	-5.89191	-6.05513	-5.61507	-5.7528	9842.5	-4.64637	1141.25	-4.95791	8780.5	-5.81404	DMSO_2500
1673	ATGATGCGACTATCACTCAGGATTGT	-5.40061	-5.2592	-4.27185	-4.00969	-4.18559	-8	-8	-8	-8	-8	34903.5	-5.40061	587.5	-4.22872	80267.5		DMSO_2500
1674	ATTATATGACTTTTCACTAGAGTCCT	-3.71856	-8	-8	-8	-8	-5.39304	-5.24155	-4.96996	-5.65646	-5.03495	471	-3.71856	80267.5		5188	-5.24155
1675	GAGAGGTGGTGGAGGTCGGAATCCAG	-3.9204	-4.11907	-4.10823	-4.77994	-3.97523	-3.84092	-4.01651	-3.79129	-3.68642	-3.98236	1063.5	-3.9204	517.75	-4.11365	794	-3.84092	DMSO_2500_JQ1_2500
1676	TATCGGTGTAGCGGGATGGTGCATCA	-5.2143	-3.99091	-8	-8	-5.67637	-8	-6.5203	-8	-8	-8	27383	-5.2143	8617.75	-6.83818	33946.5	-8
1677	AAGGGTGGGAGGTGTATTTTGGTGGT	-3.89064	-8	-6.21075	-8	-8	-3.86266	-3.68318	-3.99349	-4.16277	-3.54914	940	-3.89064	14598	-8	836	-3.86266	JQ1_2500
1678	TTGTGTCTGTTGTTAATATTTGCTAA	-3.71872	-8	-8	-8	-8	-8	-5.82133	-5.25925	-5.47082	-6.40602	472	-3.71872	80267.5		8627	-5.82133
1679	ATGTCTATAGGGATTAGTGTTTTCTT	-4.48041	-8	-8	-8	-8	-3.87726	-3.56054	-3.89202	-3.97643	-3.83811	6633.5	-4.48041	80267.5		854	-3.87726	JQ1_2500
1680	TTCATTGTGTGATTGATTAGTCATAT	-3.71888	-8	-8	-8	-8	-5.20222	-5.24155	-4.4567	-4.73218	-6.05383	473	-3.71888	80267.5		5006.5	-5.20222
1681	GGAGGCGGGAGTCTGAGATGAAATAG	-3.98385	-4.74051	-4.74092	-4.69654	-3.9774	-4.88231	-4.8368	-5.32813	-5.18419	-4.44223	1386.5	-3.98385	904	-4.71853	3534	-4.88231	DMSO_2500
1682	GACTCGATTGTCCTTAATTTAGGGAT	-4.97854	-6.12253	-8	-8	-3.9774	-8	-8	-8	-8	-8	18998.5	-4.97854	9729	-7.06126	80267.5
1683	AAAGTCCTATTGATATTTAATTGCCA	-4.31501	-8	-8	-8	-8	-3.94856	-4.09542	-3.95047	-3.62911	-3.54944	4210.5	-4.31501	80267.5		965	-3.94856	JQ1_2500
1684	CGTCACGGTTTGGGGTAAGTTGTTGT	-4.69243	-3.9951	-5.52277	-8	-8	-8	-6.16812	-5.3018	-6.13358	-5.72932	10893.5	-4.69243	8277.5	-6.76139	11410	-6.13358
1685	GGATGGTTTCTGTATATTCAGGATAT	-3.71969	-8	-8	-8	-8	-4.09126	-3.81938	-3.65762	-4.09695	-4.17813	474	-3.71969	80267.5		1201.5	-4.09126	JQ1_2500
1686	ACGTTACTTTCCCCAGTAGGTAAGAG	-3.99286	-6.27743	-8	-8	-8	-3.92474	-3.56174	-3.64449	-3.62519	-3.76355	1440.5	-3.99286	14625.2	-8	592	-3.64449	JQ1_2500
1687	TATCTTAACCTCGAAGTGGGGCGTAA	-5.29754	-5.45043	-4.02998	-6.12629	-8	-8	-8	-8	-5.56538	-5.38483	30613.5	-5.29754	3197	-5.78836	32743	-8
1688	CTTAGTAATATAAAAGGATCATCTAG	-4.27548	-5.05434	-4.29495	-4.54537	-3.97848	-5.04926	-5.21927	-5.08899	-5.5538	-5.02581	3736.5	-4.27548	694.75	-4.42016	4470	-5.08899	DMSO_2500
1689	GAGGGGAGGGGTTGGAATAAGGTAGT	-3.973	-8	-8	-8	-8	-3.85936	-3.68445	-3.93483	-3.63831	-3.55065	1332.5	-3.973	80267.5		609	-3.68445	JQ1_2500
1690	ATCGGTGACTAGTATGTCCCATTCAT	-5.18976	-3.99966	-5.38144	-8	-8	-5.4489	-5.631	-4.64717	-4.90827	-5.54568	26476.5	-5.18976	8131.75	-6.69072	6343.5	-5.4489
1691	GGAATCATGTAGTAAATTATCTAAGA	-3.97707	-8	-6.11384	-8	-8	-4.55987	-5.91824	-3.53149	-4.33355	-3.58124	1358.5	-3.97707	14598	-8	1773.5	-4.33355	JQ1_2500
1692	TGGGTGGGAGGAAAAGATAAGACAGA	-5.33589	-4.94644	-4.5352	-4.0242	-4.88926	-8	-8	-8	-8	-8	32211	-5.33589	932	-4.71223	80267.5		DMSO_2500
1693	ACTGATTAGGCTTAATCCAGAAGTAT	-3.93955	-8	-8	-8	-8	-3.85435	-3.72913	-3.87928	-3.53786	-3.86506	1150.5	-3.93955	80267.5		819	-3.85435	JQ1_2500
1694	CGCGGATGTGGAAATTGGCATGCAGT	-3.7205	-8	-8	-8	-8	-4.83218	-4.59216	-4.97294	-4.9161	-4.84971	477	-3.7205	80267.5		3446	-4.84971
1695	GGCTTGGATTAAATCGTTTTCTAGGC	-3.9023	-5.29645	-4.03465	-4.9304	-4.3808	-4.28723	-4.102	-4.35979	-4.77947	-4.08225	987.5	-3.9023	914.25	-4.6556	1629	-4.28723	DMSO_2500_JQ1_2500
1696	TAGGTGGGTGGCGAGGTACGGCATGT	-4.56787	-5.94644	-8	-5.48284	-5.91045	-4.66651	-4.44384	-4.7127	-8	-3.55141	8248.5	-4.56787	3457.5	-5.92844	2718.5	-4.66651
1697	GGAAGGGGATTTAGGTTGATTGCTGA	-4.36776	-4.58977	-4.03611	-4.80823	-4.39193	-6.01034	-5.22473	-5.19479	-4.85255	-5.2019	4924	-4.36776	755	-4.49085	5049	-5.2019	DMSO_2500
1698	TGAAGCTTTAACTATATGTGAGATTG	-4.78519	-8	-8	-5.27504	-3.99062	-4.06762	-4.5896	-4.44058	-8	-4.13943	13231.5	-4.78519	8192.75	-6.63752	2058.5	-4.44058	JQ1_2500
1699	AATGGGAGCTGGCATTCAGTGAAAGA	-4.79469	-4.00228	-4.71244	-8	-4.73024	-4.82001	-5.49911	-5.13431	-5.0617	-4.61538	13502	-4.79469	969.25	-4.72134	4347	-5.0617	DMSO_2500
1700	GGAGACGTGTCGAGGGGCTGGGAGAA	-3.72229	-6.12253	-8	-8	-8	-3.64713	-3.78092	-3.60143	-3.56726	-3.60806	478	-3.72229	14625.2	-8	549	-3.60806	JQ1_2500
1701	GGGACGGGTTATAGTGAGAAGATGCT	-4.54242	-8	-8	-8	-8	-3.99122	-4.28667	-4.20489	-4.55724	-3.55171	7786.5	-4.54242	80267.5		1490.5	-4.20489	JQ1_2500
1702	GGAAACGAGAGGAAGAGAAGCCAAAG	-4.1301	-4.64831	-4.97396	-5.76457	-3.99212	-5.79474	-4.39401	-4.80797	-4.98436	-4.48825	2348.5	-4.1301	1008.75	-4.81113	3260	-4.80797	DMSO_2500
1703	AGGGTGGGAGTCCGGTGGAGGTATGA	-3.72359	-8	-8	-8	-8	-8	-5.65996	-6.53225	-6.28848	-5.54568	479.5	-3.72359	80267.5		14286	-6.28848
1704	GCGTATGATACTGATGATAGAAGGTA	-4.38838	-8	-8	-8	-8	-3.85111	-4.40137	-3.96112	-4.36717	-3.55232	5190	-4.38838	80267.5		1021.5	-3.96112	JQ1_2500
1705	TTACACAGTACATTAAGGCAGGGAGT	-4.21887	-5.7801	-4.03792	-4.80615	-5.8013	-4.85544	-3.93119	-5.54324	-4.04509	-4.08795	3147	-4.21887	1909	-5.29313	1220.5	-4.08795	DMSO_2500_JQ1_2500
1706	CTATAAAATACCTTTCCACTAAATTA	-3.72441	-8	-8	-8	-8	-8	-8	-8	-8	-8	481	-3.72441	80267.5		80267.5
1707	CCGATTGCCCCCGAGGAACTAAGGGA	-3.7794	-5.9764	-8	-8	-5.91045	-3.84705	-3.80702	-3.68452	-3.91191	-3.55323	611	-3.7794	9302	-6.9882	761	-3.80702	JQ1_2500
1708	TGGGACGGGTTCAAGTGGAGTGGCTA	-4.51837	-8	-5.85856	-6.12629	-5.65864	-4.11036	-4.7859	-3.53464	-5.62843	-3.95079	7332.5	-4.51837	3862.25	-5.99243	1244	-4.11036	JQ1_2500
1709	CAGTGATTTTAAGTGGACAGTAGGAA	-5.19941	-4.0225	-8	-5.01235	-5.23703	-8	-8	-8	-8	-8	26817.5	-5.19941	1367	-5.12469	80267.5		DMSO_2500
1710	ATTTTTGTGAGATTCGGTTTGGGATA	-3.72473	-6.42356	-8	-8	-8	-5.17874	-5.30945	-4.84427	-4.62304	-4.80125	482.5	-3.72473	14625.2	-8	3399.5	-4.84427
1711	GACTGAATGTAGCGTGCTGTGACTAT	-3.72473	-8	-8	-8	-8	-6.4575	-8	-5.64295	-6.35543	-8	482.5	-3.72473	80267.5		22808	-6.4575
1712	TCTGGTGGGGGCCGGAGTAGCGAGAT	-4.82865	-8	-8	-4.03498	-6.27843	-5.22197	-5.48889	-5.90386	-5.90313	-4.67564	14430.5	-4.82865	10338	-7.13921	6520	-5.48889
1713	ATCTCCTCGTAGTCAGAATATTGACA	-4.02691	-4.12953	-4.17632	-4.44687	-4.04332	-4.05541	-4.46244	-4.51626	-3.55084	-4.62069	1631.5	-4.02691	534	-4.15292	2090.5	-4.46244	DMSO_2500_JQ1_2500
1714	GGTAGGGGGAGAGGGGATCAGCATTG	-4.55773	-6.12253	-6.33568	-4.591	-5.69485	-3.61902	-3.71175	-3.58152	-4.11864	-3.5543	8045	-4.55773	3545	-5.90869	540	-3.61902	JQ1_2500
1715	GGACAGGCTAGTATAAATTCGAGTGA	-3.72555	-6.52047	-8	-6.52423	-8	-5.69407	-5.56606	-5.73637	-5.53152	-5.86195	484.5	-3.72555	11485.2	-7.26212	7927.5	-5.69407
1716	GAGCCCTGTGGTTGGATGTGGAGTCA	-3.72555	-5.70755	-8	-6.2812	-6.35761	-4.62117	-5.22473	-5.05876	-4.62438	-4.8875	484.5	-3.72555	6230.5	-6.3194	3604	-4.8875
1717	CTGCAATGTCTGGGATTTATTTAGTA	-4.67604	-4.30628	-5.08853	-4.03639	-4.30607	-4.49845	-3.73337	-5.33497	-5.24709	-4.32956	10517.5	-4.67604	636.5	-4.30618	2169.5	-4.49845	DMSO_2500_JQ1_2500
1718	TGCAGTTTGAAGTTGCAAGTGCTTGT	-5.4767	-5.86725	-8	-8	-3.99967	-8	-8	-8	-8	-8	38078.5	-5.4767	9054	-6.93363	80267.5
1719	AAAGAATTTGGAGGTAAAATGTGTGG	-4.03153	-8	-8	-8	-8	-3.72174	-3.56981	-3.5397	-3.64729	-3.67403	1668	-4.03153	80267.5		587	-3.64729	JQ1_2500
1720	TACATGCTTTGTTTAAATGTGTAAGA	-3.94577	-8	-8	-8	-8	-4.22096	-3.92206	-3.53881	-4.28972	-3.60806	1178	-3.94577	80267.5		915.5	-3.92206	JQ1_2500
1721	ATGGCCGTTAGTAGGAGGGTCTGGGG	-3.72621	-8	-8	-8	-8	-8	-8	-8	-8	-8	486	-3.72621	80267.5		80267.5
1722	TGATGTATCCGGTTGCTTTTTAGGTA	-4.23658	-4.73336	-5.13156	-5.10511	-4.00273	-5.90119	-8	-8	-8	-8	3320.5	-4.23658	1105.75	-4.91923	33555	-8	DMSO_2500
1723	GCGTTGGTGGGAGCGGTAGAAAGAGA	-4.01176	-8	-8	-8	-6.35761	-3.66189	-3.79134	-3.81023	-3.55334	-3.69211	1540	-4.01176	14804.8	-8	628	-3.69211	JQ1_2500
1724	CGTGGGAGACAGAGGAATAACGTTTA	-3.72637	-8	-8	-8	-8	-5.01034	-5.70739	-5.87904	-8	-5.77763	487	-3.72637	80267.5		8414	-5.77763
1725	GTTTGATAGGGAATTTCTCAGTTATA	-4.33857	-5.34438	-8	-5.9502	-8	-3.5701	-3.82416	-3.87615	-4.21977	-3.98855	4514	-4.33857	8942.75	-6.9751	876	-3.87615	JQ1_2500
1726	CATTGGATAGACGGGTCAGGCTTCAC	-4.8456	-4.64541	-4.25051	-4.24037	-4.00388	-5.65132	-4.93203	-5.13431	-4.78919	-6.22993	14900.5	-4.8456	584.25	-4.24544	4673.5	-5.13431	DMSO_2500
1727	TTTTGTTTGTTTATTTTTGGTTGCAG	-4.55773	-4.70092	-4.97712	-4.95898	-4.00388	-6.4575	-5.74215	-5.90386	-5.47082	-8	8045	-4.55773	1009.25	-4.82995	9383	-5.90386	DMSO_2500
1728	GCTAACGAAGGATCTTTGGTGTGAGT	-4.12761	-8	-8	-6.2812	-8	-3.84008	-3.57495	-3.8788	-3.70642	-3.58911	2327	-4.12761	14598	-8	658	-3.70642	JQ1_2500
1729	GGCAAGTGGGAGTGGGGGTCAATGGA	-4.46756	-4.03617	-5.25051	-4.79184	-5.69485	-4.48622	-4.51383	-4.46779	-4.99057	-4.57994	6422.5	-4.46756	1278.5	-5.02118	2239.5	-4.51383	DMSO_2500_JQ1_2500
1730	GCTGGCCCGGTAGGAGACTTACGGCA	-4.44551	-6.16828	-6.41487	-4.46543	-5.6416	-3.65981	-3.76998	-3.60681	-4.16932	-3.55706	6027.5	-4.44551	3636.5	-5.90494	578	-3.65981	JQ1_2500
1731	GTGTGGATAGATGCGGTGGGGTCGTA	-4.6396	-8	-5.85856	-8	-4.47112	-3.75403	-3.94166	-3.65272	-3.55793	-5.05869	9705.5	-4.6396	9019.5	-6.92928	688.5	-3.75403	JQ1_2500
1732	TAACGATATTGAGTTTTATAGGTCCA	-3.7267	-8	-8	-8	-8	-5.29314	-5.07314	-6.02037	-4.96923	-4.98277	488.5	-3.7267	80267.5		4345.5	-5.07314
1733	GTGCCTCTTATTTTGCCCTAAGGATA	-3.7267	-8	-8	-6.52423	-8	-8	-8	-8	-8	-8	488.5	-3.7267	14598	-8	80267.5
1734	CTGGGGGGACGCGCAAGGGGGAGGAA	-5.23498	-4.56142	-4.32567	-4.04065	-8	-4.42892	-8	-6.53225	-4.92946	-4.39318	28149.5	-5.23498	701.25	-4.44355	3728	-4.92946	DMSO_2500
1735	TAAGAGTGGGAGGGTGGATTCGGTTT	-3.72818	-8	-6.11384	-8	-5.71415	-4.83013	-5.16812	-4.52685	-4.51449	-5.089	490	-3.72818	9792	-7.05692	3320	-4.83013
1736	TAAAATATGTTGTTATTGCCCAGTTT	-3.90477	-8	-6.21075	-8	-8	-4.04487	-3.70356	-3.84898	-3.56315	-3.97707	996.5	-3.90477	14598	-8	839	-3.84898	JQ1_2500
1737	GTACAGGGTTCGCTCTGACGCGATTA	-5.34262	-4.0859	-4.06462	-5.6639	-4.70055	-8	-8	-5.81209	-8	-8	32505	-5.34262	745.5	-4.39322	33555	-8	DMSO_2500
1738	GGCCTCTAACTTTGGTGGTGGTCGCT	-4.30995	-5.91841	-8	-5.49283	-6.10233	-3.82707	-3.57582	-3.90233	-3.6911	-3.65841	4129	-4.30995	3963.5	-6.01037	637	-3.6911	JQ1_2500
1739	GGTAAAAGATATTTGGGAAATGCTGG	-4.17799	-8	-8	-8	-8	-4.15043	-3.65876	-3.78097	-3.56339	-3.83431	2745.5	-4.17799	80267.5		749.5	-3.78097	JQ1_2500
1740	TGTGTGGGTGAGGGGGGCGTAAAGAG	-4.16427	-4.53146	-4.21347	-4.59738	-4.00542	-5.24265	-5.35151	-6.02037	-5.16979	-5.33598	2634	-4.16427	656.5	-4.37247	5742.5	-5.33598	DMSO_2500
1741	GCTCGATAAATTTTTGGGAAAGACAG	-4.51031	-5.89208	-4.42899	-5.51351	-4.01165	-3.88185	-4.98248	-5.60283	-3.81866	-4.56874	7172.5	-4.51031	1398.25	-4.97125	2449.5	-4.56874	DMSO_2500_JQ1_2500
1742	GATAAGTCCCTTTTGATCTTGTCATA	-4.34194	-8	-8	-8	-8	-4.27794	-4.6296	-4.18443	-3.56374	-4.49887	4553.5	-4.34194	80267.5		1610.5	-4.27794	JQ1_2500
1743	TTGTGGAATGCCAGTGAGGGACGGTA	-4.81034	-4.05249	-4.58364	-4.84754	-4.16504	-8	-8	-8	-8	-8	13933.5	-4.81034	694.5	-4.37434	80267.5		DMSO_2500
1744	GGTGGTTGGGCTGTGTCATGGATGAT	-3.93369	-8	-8	-6.0849	-8	-3.80564	-3.57668	-3.78464	-3.69774	-3.71671	1130	-3.93369	14598	-8	660	-3.71671	JQ1_2500
1745	GATGAGTCAGGTTATGAGTTATGCTA	-4.37648	-5.24747	-5.34298	-6.17205	-8	-3.57566	-4.23983	-4.0098	-3.91321	-5.31788	5041.5	-4.37648	3286.25	-5.75752	1108	-4.0098	JQ1_2500
1746	AAGATGGTTTTGAAATATTGGCAAGT	-3.72967	-8	-8	-8	-8	-4.41769	-4.64092	-4.55453	-4.71033	-4.37765	492	-3.72967	80267.5		2391	-4.55453	JQ1_2500
1747	AAAGTGTTGGAGATTAAGACGGCCAG	-4.414	-4.05546	-5.90972	-5.89585	-4.94937	-5.58826	-4.85285	-5.79189	-5.01631	-5.77763	5562	-4.414	2213.75	-5.42261	7229	-5.58826	DMSO_2500
1748	AAGCGTGGGGGGTTGTAAATGTATGG	-4.06102	-4.32181	-4.59009	-4.55809	-4.44273	-3.90289	-3.74106	-3.87807	-3.71861	-3.5603	1862	-4.06102	773.25	-4.50041	685	-3.74106	DMSO_2500_JQ1_2500
1749	TATTCTCATGATATTGGCTGTTAGTA	-4.88635	-8	-5.68247	-4.04567	-8	-8	-5.72442	-5.19479	-8	-4.86506	16057	-4.88635	8499.25	-6.84124	7955	-5.72442
1750	GAGTTTATTTGTTTATATGCCAGGGT	-5.24571	-6.42356	-4.0689	-8	-4.77328	-4.9862	-4.16571	-4.64576	-4.45415	-5.42829	28582	-5.24571	4211	-5.59842	2665	-4.64576
1751	GGAGTTACAGGATCGTTTTGGGTTAA	-4.04568	-8	-8	-8	-8	-3.76342	-3.83255	-3.68762	-3.56432	-3.89313	1773	-4.04568	80267.5		694	-3.76342	JQ1_2500
1752	GAGGAACATCCGCGGGGTTTGTGTTT	-3.73017	-8	-8	-8	-8	-6.15647	-5.12236	-4.71435	-8	-5.70705	494	-3.73017	80267.5		7933	-5.70705
1753	CTACTGTCATTCGTCCTCAGTGTTTA	-4.03653	-8	-4.68732	-8	-4.01677	-8	-4.76633	-8	-8	-8	1703	-4.03653	7844.75	-6.34366	33946.5	-8
1754	CTCTCATGGGATGTGAACGCTGAGTA	-5.71743	-4.05583	-6.07244	-5.59482	-4.33067	-4.02261	-4.0008	-3.97988	-5.41758	-4.99104	48800	-5.71743	1492	-4.96274	1082	-4.02261	DMSO_2500_JQ1_2500
1755	GAACTTGGACTTGTTTAGTCGTCAAA	-4.1488	-8	-4.07165	-5.05441	-8	-3.92884	-4.05306	-4.21575	-3.76791	-3.64711	2507	-4.1488	7825.25	-6.52721	928	-3.92884	JQ1_2500
1756	AAGTGGTTCTGCGAGCGGTGGTATGG	-3.73183	-5.86725	-6.51178	-5.76457	-5.59418	-4.09994	-3.69422	-3.99317	-3.99623	-4.10067	495	-3.73183	3020.5	-5.81591	1070	-3.99623	JQ1_2500
1757	AGGGGTGGGTGTTGCTAAACGGGAGT	-4.08584	-8	-8	-8	-8	-4.07656	-3.82789	-3.54682	-4.2998	-3.65493	2015	-4.08584	80267.5		780	-3.82789	JQ1_2500
1758	TCCTTTTGTGCCTGTGCGAACCGTTC	-4.25007	-5.48906	-8	-6.52423	-5.91045	-3.5784	-3.7849	-3.88487	-3.743	-3.81329	3480.5	-4.25007	5925	-6.21734	737.5	-3.7849	JQ1_2500
1759	TGATATGGTTGAATGAACGTGTATTT	-4.05854	-5.16348	-4.35949	-4.90358	-4.02035	-4.58709	-4.56126	-4.8648	-4.90569	-5.37461	1854	-4.05854	864	-4.63153	3481.5	-4.8648	DMSO_2500
1760	ATGGGCTATGCGGGAGGATCTGGTTG	-3.73299	-8	-8	-8	-8	-4.95235	-5.59088	-5.10492	-5.16979	-6.22993	497	-3.73299	80267.5		4837	-5.16979
1761	TATGGGTTAGGAAAGTAGCGATGTAT	-4.01018	-8	-8	-8	-8	-3.7643	-3.64495	-4.11728	-3.56608	-3.88816	1529	-4.01018	80267.5		695	-3.7643	JQ1_2500
1762	GGAGTACGTGAGGTTGACTAGTGGTT	-4.10938	-8	-5.83508	-5.78387	-5.50027	-4.40212	-4.964	-3.54941	-4.15267	-4.52951	2177.5	-4.10938	2988.75	-5.80948	1913.5	-4.40212	JQ1_2500
1763	CGCTGTTTTCGGGGGAGGGAGTATAT	-8	-4.06791	-8	-8	-5.44379	-8	-8	-8	-8	-8	80267.5		8372.5	-6.7219	80267.5
1764	CGCCGGGGTGGTCATTTACCATCTTT	-4.35711	-8	-8	-8	-8	-3.57886	-3.6854	-3.86973	-3.80094	-3.64296	4766	-4.35711	80267.5		610	-3.6854	JQ1_2500
1765	GAGATGGGTGGTGACCGGGGGGTAGT	-4.61224	-4.66313	-5.27499	-4.05002	-5.21148	-4.63402	-8	-8	-4.87351	-8	9134	-4.61224	1180	-4.93731	32743	-8	DMSO_2500
1766	TTGGTCTATAAGCTTCGGCTGCGCTT	-4.18596	-8	-8	-8	-8	-3.69422	-3.99364	-3.54998	-3.73339	-3.95193	2831.5	-4.18596	80267.5		688	-3.73339	JQ1_2500
1767	TGTTCGGGTAGTTTCGATTCGGTAAT	-4.92091	-6.08113	-4.07841	-5.84754	-8	-8	-8	-8	-8	-6.40602	17151.5	-4.92091	3690	-5.96434	33946.5	-8
1768	GACGGTAGGGGGGGAGTTTGGATGGA	-5.5806	-8	-8	-8	-4.02436	-8	-8	-8	-8	-8	42537.5	-5.5806	14804.8	-8	80267.5
1769	TGTGGGAGCAAAATTAAGTTTCGAGA	-3.73332	-8	-8	-8	-8	-8	-5.74215	-5.20489	-6.23049	-6.30911	499.5	-3.73332	80267.5		13362	-6.23049
1770	GGAGACGCGTGATTCTGAACGAGGGA	-3.74396	-5.55432	-5.79162	-5.98017	-5.8013	-4.0969	-4.25489	-3.93428	-3.56785	-4.07257	529	-3.74396	2899.25	-5.79646	1176	-4.07257	JQ1_2500
1771	CGAAGTTTGGTGGGATATAAGTTATA	-4.6864	-5.06183	-4.08001	-4.49081	-4.64496	-4.84897	-5.46915	-4.84205	-8	-5.29207	10756	-4.6864	829	-4.56788	5510.5	-5.29207	DMSO_2500
1772	TGGGGATTTGCTGTCAGACACCGTTG	-4.45949	-4.07799	-6.51178	-8	-8	-4.25392	-4.13158	-4.27637	-4.11571	-4.30221	6268.5	-4.45949	11930.5	-7.25589	1548.5	-4.25392	JQ1_2500
1773	GAGGGTGGGAGTCGGGGAAATTTGAG	-4.37501	-5.21404	-4.67293	-4.05589	-4.32985	-4.5654	-4.74761	-4.1462	-4.20263	-4.61538	5022	-4.37501	785.75	-4.50139	2384.5	-4.5654	DMSO_2500_JQ1_2500
1774	AATGATGAGGAAGGCGGATTGTTGGA	-5.49559	-8	-8	-8	-5.82613	-8	-5.60385	-8	-3.56868	-8	38864	-5.49559	14804.8	-8	33555	-8
1775	TGTGGAAGGCATGAGTGGGGGACGTT	-4.56221	-8	-8	-8	-8	-4.23012	-3.58467	-4.23176	-4.24935	-3.71449	8132	-4.56221	80267.5		1493.5	-4.23012	JQ1_2500
1776	ATTCATGTCTGCACAATTTAACTTAA	-5.3037	-6.16828	-4.08894	-6.01235	-5.06535	-8	-8	-4.81834	-8	-8	30869	-5.3037	2561.25	-5.53885	33555	-8
1777	TTCTGTTATTAGCTTGGGGTGCAATA	-3.95595	-5.55432	-4.42899	-5.18678	-4.50391	-3.5892	-3.62432	-3.59024	-3.57022	-3.70316	1225	-3.95595	1127.25	-4.84534	538	-3.59024	DMSO_2500_JQ1_2500
1778	TAGGTGGAGACAGATGATGCTATACA	-5.03821	-4.50239	-5.66668	-4.05663	-5.40336	-6.25338	-8	-8	-8	-8	20994.5	-5.03821	1289.75	-4.95288	33555	-8	DMSO_2500
1779	CCAAGGGGGGAGAGGGTCAGTGGTGT	-4.69243	-8	-8	-6.52423	-6.27843	-4.14787	-4.18685	-3.55601	-4.47844	-3.7999	10893.5	-4.69243	11664.8	-7.26212	1327	-4.14787	JQ1_2500
1780	GTTCTAAGGGCTGTAATTAGGGATGG	-4.91835	-8	-8	-8	-8	-3.58476	-4.62405	-4.89626	-5.16979	-4.50429	17077.5	-4.91835	80267.5		2575.5	-4.62405
1781	TTAATGTAATACTTTTGATAGGTTAT	-4.76319	-4.07956	-8	-4.69816	-5.75555	-8	-8	-8	-8	-8	12642.5	-4.76319	1779.5	-5.22685	80267.5		DMSO_2500
1782	TACAGATTGCCCTGATTGTTGAGGAA	-4.6186	-4.07956	-4.45392	-6.34814	-5.91045	-5.29913	-4.9237	-5.16118	-6.53152	-4.95117	9264	-4.6186	2002.75	-5.18218	4812.5	-5.16118	DMSO_2500
1783	ACGGTGGGGGTTGCGGGGGGTGATAT	-5.13177	-5.63116	-6.41487	-5.10511	-5.0035	-6.20222	-3.58555	-5.06243	-8	-8	24336	-5.13177	1842.25	-5.36814	14111	-6.20222	DMSO_2500
1784	GGGGAGGTATGAGTTGTGGAGGCTGA	-4.89353	-8	-8	-8	-6.10233	-3.71367	-4.04864	-3.61963	-3.57153	-4.18135	16306	-4.89353	14804.8	-8	629	-3.71367	JQ1_2500
1785	ACGTTAGATGGTAAAGTGGCATGTAT	-5.40061	-5.40652	-5.83508	-8	-4.03374	-6.31137	-8	-8	-8	-8	34903.5	-5.40061	2493.25	-5.6208	33555	-8	DMSO_2500
1786	TTAAGTTGGCAAGTTCTGTAATTGGG	-4.54674	-4.92387	-4.86586	-6.04711	-4.0358	-4.52199	-3.70605	-5.64295	-3.79752	-4.23649	7859.5	-4.54674	1072.5	-4.89487	1535.5	-4.23649	DMSO_2500_JQ1_2500
1787	TGGTGGGGGAATATGCAGAGGTGTAT	-3.73567	-5.01194	-4.81498	-5.62114	-5.41312	-4.58709	-5.76063	-5.43534	-8	-6.16298	505	-3.73567	1516	-5.21253	8203	-5.76063	DMSO_2500
1788	GGGGGTGGGTGGTACGTGTCGTCGGA	-4.24898	-8	-8	-8	-8	-3.67288	-4.09055	-3.70086	-3.57403	-3.83664	3464.5	-4.24898	80267.5		646	-3.70086	JQ1_2500
1789	CAGGTATTTGAGTTTTAGGGGTGGAT	-4.06745	-8	-8	-8	-8	-3.71024	-3.77503	-3.687	-3.87184	-3.56969	1900.5	-4.06745	80267.5		626	-3.71024	JQ1_2500
1790	GGAGGTGGGAGTAATCTTGGACTTAT	-4.26231	-4.0847	-5.49059	-4.5961	-5.51251	-6.01034	-6.34421	-8	-8	-8	3603.5	-4.26231	1421	-5.04334	33555	-8	DMSO_2500
1791	AGAATTATAGGACTTAATGCGAAGCA	-3.736	-5.7801	-5.93774	-6.17205	-5.03539	-4.07946	-3.70125	-3.97055	-4.04865	-4.14535	506	-3.736	3300	-5.85892	1143.5	-4.04865	JQ1_2500
1792	GTTGCCGTGGGGGCAGTGAGGCGAGA	-4.12186	-4.33365	-4.39951	-4.06484	-4.87473	-4.54157	-4.22254	-4.79585	-4.35111	-4.87454	2280.5	-4.12186	654.25	-4.36658	2298.5	-4.54157	DMSO_2500_JQ1_2500
1793	TGCGGTGGGAGAGAATTCTTATGTGC	-4.264	-8	-8	-8	-8	-4.12184	-3.79012	-4.31807	-3.99654	-3.57001	3627.5	-4.264	80267.5		1068.5	-3.99654	JQ1_2500
1794	GAGGTGGGAGATAGGTGCGTGTTTGG	-3.73634	-8	-8	-8	-8	-8	-5.60385	-4.15294	-6.17934	-5.68586	507	-3.73634	80267.5		7795	-5.68586
1795	GGTGGTGTGAGGAGAGGGGTGATGGA	-4.29571	-8	-8	-8	-8	-3.58698	-4.2387	-3.97564	-3.85073	-3.82738	3954.5	-4.29571	80267.5		839	-3.85073	JQ1_2500
1796	TTCAACGGGGGAGCTGGTCGTTCGTA	-4.59009	-8	-8	-8	-8	-4.46538	-3.86564	-3.56377	-4.06539	-4.05918	8664	-4.59009	80267.5		1148	-4.05918	JQ1_2500
1797	TTACGGTTTAATCTGGCCGTGAGTGG	-4.84777	-4.82806	-6.33568	-4.06863	-4.90124	-6.15647	-5.94627	-5.45307	-5.11655	-8	14955	-4.84777	1080.75	-4.86465	9546	-5.94627	DMSO_2500
1798	ATAAATAGCGGGTTACTGTTGGGGTT	-3.90725	-6.27743	-8	-5.37042	-5.67637	-3.5885	-4.84361	-4.51209	-3.99182	-4.63886	1010.5	-3.90725	4157.5	-5.9769	2251.5	-4.51209	JQ1_2500
1799	ATGATTAAGTAGAAGGAATATATAGG	-4.39984	-8	-8	-8	-8	-3.78227	-3.58859	-3.92533	-4.18664	-3.62265	5364.5	-4.39984	80267.5		714	-3.78227	JQ1_2500
1800	CATAGATACCGAGGGACTGTCCCGGT	-4.65464	-4.0871	-5.51178	-4.99276	-4.27054	-5.35029	-5.64524	-5.28921	-4.62304	-5.0838	10036	-4.65464	901.75	-4.63165	5442.5	-5.28921	DMSO_2500
1801	TGGCTACTACTTCTATGTACCGTTGT	-4.19649	-8	-8	-8	-8	-3.70545	-3.69164	-3.56435	-3.63762	-3.57463	2928	-4.19649	80267.5		574	-3.63762	JQ1_2500
1802	CGGGTTTTTAGGTAGGGGCACGATTG	-3.73684	-8	-8	-8	-8	-8	-8	-4.78213	-6.01964	-6.00808	508	-3.73684	80267.5		10534.5	-6.01964
1803	ATTAGAGAGTCGTGCTGATAGTGTGG	-6.3037	-4.0883	-6.51178	-5.9502	-4.37534	-3.91867	-4.03422	-4.03636	-6.0544	-4.93989	73496.5	-6.3037	2089	-5.16277	1162.5	-4.03636	DMSO_2500_JQ1_2500
1804	AGTAGACGCTGTGTTTCGCATAGAGA	-3.73752	-8	-6.11384	-8	-8	-5.77625	-5.5203	-5.03394	-5.28232	-5.7528	509.5	-3.73752	14598	-8	6698.5	-5.5203
1805	GATGGGGTAGGGATCAGTTGGAATTC	-4.04671	-8	-8	-8	-8	-3.61439	-3.58999	-3.77886	-3.66082	-3.76059	1779	-4.04671	80267.5		602.5	-3.66082	JQ1_2500
1806	TTGTTCGTGTAAGCTGGCATGGGTTC	-5.0881	-4.09558	-8	-8	-8	-8	-8	-6.28921	-5.6021	-6.10499	22714	-5.0881	14625.2	-8	13100	-6.28921
1807	ACTTGTCTACAATGGCAACCGATCCA	-3.7392	-8	-8	-8	-8	-5.24798	-6.00842	-4.97595	-5.43461	-4.8875	511	-3.7392	80267.5		5237.5	-5.24798
1808	AGGTGGGAGGCTTGAGGATATAAACT	-4.36848	-4.244	-5.20002	-4.07785	-4.40822	-4.30766	-4.3155	-5.93019	-4.57849	-4.65783	4936	-4.36848	656	-4.32611	2478	-4.57849	DMSO_2500_JQ1_2500
1809	TGACAGACGTAAGTACAACCTAGCTA	-4.40061	-8	-8	-8	-4.05183	-8	-8	-8	-8	-8	5375.5	-4.40061	14804.8	-8	80267.5
1810	TACGTGTGGTGAGGACTTTAGAGTTT	-3.73988	-8	-8	-8	-8	-5.95235	-8	-8	-8	-8	512	-3.73988	80267.5		33555	-8
1811	TGGGTGATTGGTTAGTTTTCCGAAGA	-4.91327	-4.09681	-4.84199	-4.2472	-4.33642	-8	-8	-8	-8	-8	16916	-4.91327	637.5	-4.29181	80267.5		DMSO_2500
1812	TTCGTAGGTGTGGAGGCGGGCAAGTT	-5.14448	-8	-8	-8	-8	-3.7594	-3.62267	-3.56752	-4.33701	-4.39955	24800.5	-5.14448	80267.5		691.5	-3.7594	JQ1_2500
1813	GGAGAGGAGGGGCGCGTCGATAGTTT	-4.26913	-5.9764	-5.79162	-5.63493	-8	-4.27622	-4.11291	-3.78952	-3.95231	-3.57543	3678	-4.26913	3368.5	-5.88401	993.5	-3.95231	JQ1_2500
1814	GGCAGCGAAAGAAATGAAGGATGGGA	-4.3914	-8	-8	-8	-8	-3.5931	-4.31415	-3.88904	-4.04972	-3.76133	5235.5	-4.3914	80267.5		893.5	-3.88904	JQ1_2500
1815	GTGGTAAGTAAAGCCGAGAATCGAAT	-4.73383	-8	-8	-8	-8	-4.26104	-3.59396	-4.79386	-3.75773	-3.73024	11890.5	-4.73383	80267.5		708.5	-3.75773	JQ1_2500
1816	GGTACACAAGTTCGTTTTTACGAGGC	-5.17108	-4.09804	-6.51178	-6.0849	-4.30299	-5.75853	-8	-8	-6.23049	-8	25747.5	-5.17108	2417.5	-5.19395	32743	-8	DMSO_2500
1817	TATTCCTTTAAGGTCTATAGGTTAGA	-3.74005	-8	-8	-8	-8	-4.7854	-5.49911	-5.7541	-8	-4.99104	513.5	-3.74005	80267.5		6583	-5.49911
1818	TTGGCGTTGGGGGAGGGTAGTAATAT	-4.12802	-6.27743	-8	-6.42732	-8	-3.60234	-3.69228	-3.9256	-3.90084	-3.57639	2332.5	-4.12802	10865.5	-7.21366	618	-3.69228	JQ1_2500
1819	GATGGGAGCATTGGAATTAGCGTTTG	-4.05538	-8	-8	-8	-8	-3.67359	-3.59563	-3.64534	-3.77794	-3.91326	1835.5	-4.05538	80267.5		594	-3.67359	JQ1_2500
1820	GGTGGATCAGACCATACTACGAAATT	-4.99958	-8	-8	-8	-4.05658	-8	-8	-8	-8	-8	19700	-4.99958	14804.8	-8	80267.5
1821	TTCAGATATGAGTTTAATGTCCGTCT	-3.82886	-8	-8	-8	-8	-3.59358	-3.89063	-3.71568	-3.68318	-3.79218	747	-3.82886	80267.5		666.5	-3.71568	JQ1_2500
1822	TAGCTATTACTGAGGACTGCTCATTT	-5.76859	-4.09886	-5.53405	-8	-5.91045	-8	-5.631	-6.13431	-5.13358	-8	51016.5	-5.76859	2730	-5.72225	11358.5	-6.13431
1823	GTAGGGGGGAGCGGCAAAGTGTAGTG	-4.0707	-8	-8	-8	-8	-3.83466	-3.5977	-3.89777	-3.78489	-4.01376	1923.5	-4.0707	80267.5		787	-3.83466	JQ1_2500
1824	GGAGGGGGGAGTAGGTGTTGGATATA	-4.53285	-5.72459	-5.19476	-4.89841	-8	-5.47522	-3.68875	-3.5687	-3.88955	-3.84701	7611.5	-4.53285	2103	-5.45967	813	-3.84701	DMSO_2500_JQ1_2500
1825	ACTCGAACTATTATAAGTATCCAAGT	-4.59613	-5.16828	-8	-4.7479	-8	-4.66651	-4.32857	-3.71817	-4.18959	-3.5772	8799.5	-4.59613	7899.75	-6.58414	1442.5	-4.18959	JQ1_2500
1826	ATGTTAGCGTTTATAAGTGTTTATGT	-4.43531	-4.38693	-4.65595	-4.71805	-4.05788	-5.90119	-5.5203	-6.23122	-5.37771	-5.35486	5878.5	-4.43531	781.75	-4.52144	6698.5	-5.5203	DMSO_2500
1827	GACTGGTTCAAAGGGAAGTAAATTTT	-3.74022	-6.34438	-8	-8	-8	-4.31825	-4.48587	-4.56846	-4.60466	-4.51812	515.5	-3.74022	14625.2	-8	2286	-4.51812	JQ1_2500
1828	GGTGGGAGACTGATGAAATGTGCTCA	-3.74022	-8	-8	-8	-8	-4.49941	-5.11804	-4.14575	-4.27384	-4.15074	515.5	-3.74022	80267.5		1639	-4.27384	JQ1_2500
1829	TCATGCGAAAGTGGGAAGATGTGTCT	-6.37065	-4.09969	-5.75211	-8	-4.37897	-5.79474	-8	-8	-4.95749	-8	75714.5	-6.37065	1763	-5.06554	32743	-8	DMSO_2500
1830	TGTGGTTGCAGTTTTTAAGTAACGAA	-5.38537	-4.09969	-8	-8	-6.27843	-8	-5.4596	-8	-8	-8	34264.5	-5.38537	10365.2	-7.13921	33946.5	-8
1831	ATGAAGGGAAAAGGGACTGCGGGGGT	-4.21938	-8	-8	-8	-8	-3.72526	-3.69309	-3.86316	-3.58593	-3.6145	3153.5	-4.21938	80267.5		620	-3.69309	JQ1_2500
1832	GGATTGTAGGTAGTTGGGGGGGGTGT	-5.13596	-4.38137	-4.58236	-4.0853	-4.43644	-8	-8	-8	-6.28848	-8	24500	-5.13596	711.5	-4.40891	33555	-8	DMSO_2500
1833	GGATAAGGTGGGAGCGCGACAGTGTG	-4.62375	-8	-8	-8	-8	-3.66273	-3.63086	-4.1029	-3.74548	-3.57897	9365.5	-4.62375	80267.5		585	-3.66273	JQ1_2500
1834	AGAATGCAGATCGTCGGAGGGCCAGA	-3.86663	-6.21944	-6.51178	-8	-8	-3.59394	-3.60292	-3.59323	-3.70837	-3.60376	858	-3.86663	11930.5	-7.25589	540	-3.60292	JQ1_2500
1835	AACGGACCGATGAAGCTCTGGTAGTG	-3.74039	-8	-8	-8	-8	-3.93167	-4.04209	-3.91499	-4.01764	-4.08173	517.5	-3.74039	80267.5		1102.5	-4.01764	JQ1_2500
1836	TGATTAGGTCTGTTCTGAATGCGTTA	-3.74039	-8	-8	-8	-8	-8	-8	-8	-8	-8	517.5	-3.74039	80267.5		80267.5
1837	GGCTTGTGATTGGTTGGCGAGTGTCT	-5.3037	-5.11393	-4.12706	-4.49384	-5.55143	-4.82201	-8	-5.15204	-4.62572	-8	30869	-5.3037	1024.5	-4.80388	4767	-5.15204	DMSO_2500
1838	GGTGGGGAGATGGGTCCGTTCAGGTT	-4.73887	-8	-8	-8	-8	-3.5974	-3.89783	-4.5626	-3.59652	-3.69022	12022	-4.73887	80267.5		627	-3.69022	JQ1_2500
1839	GGAGATGGTGGGGGGAGCATGGTTAG	-3.74124	-8	-8	-8	-8	-4.98037	-4.94917	-5.12999	-5.13358	-4.81218	519.5	-3.74124	80267.5		3961	-4.98037
1840	GGGGTGGGAGCGGGACTAGCCACGGA	-5.10741	-8	-8	-4.36738	-4.06936	-8	-8	-8	-8	-8	23439.5	-5.10741	7719.25	-6.18369	80267.5
1841	CAATTGGGTGTATGGAACAGAGGGGA	-4.31629	-4.10341	-4.55393	-4.15548	-5.29315	-4.50325	-4.18484	-4.19529	-3.83255	-4.39213	4228	-4.31629	670.25	-4.35471	1476.5	-4.19529	DMSO_2500_JQ1_2500
1842	TGCTCAGGTTGGCGGGGTCGGCAGGT	-5.04159	-8	-8	-8	-8	-8	-4.12366	-4.70134	-3.59038	-4.77255	21113.5	-5.04159	80267.5		2869.5	-4.70134
1843	TTGTTTCTGCCTAAGCTACTTATTGT	-4.95567	-8	-8	-4.08688	-8	-8	-8	-8	-8	-8	18284.5	-4.95567	14598	-8	80267.5
1844	TTATTTAGTCCCTTACCTGGGCTCAA	-5.20928	-4.10675	-8	-8	-8	-8	-8	-8	-8	-8	27192.5	-5.20928	14625.2	-8	80267.5
1845	TATAGTGTAATGATTTAAATAAAATT	-3.78896	-5.66013	-6.07244	-8	-5.9774	-3.93846	-3.60227	-3.79525	-3.72977	-3.60547	629.5	-3.78896	4077.75	-6.02492	685	-3.72977	JQ1_2500
1846	CTGTTTTGTGGGGTGTATAATGCTTG	-5.26799	-8	-4.13979	-8	-8	-8	-8	-8	-8	-8	29433	-5.26799	14598	-8	80267.5
1847	TTGTGGGCATAATGGGTTAATGGTTC	-3.74209	-8	-8	-8	-8	-5.98037	-5.33703	-5.93019	-6.01964	-4.7504	522	-3.74209	80267.5		9575	-5.93019
1848	GTTATCGGTTTCTATTTCAAGTTTAT	-4.71423	-4.10717	-4.7056	-8	-4.17863	-8	-8	-8	-8	-8	11423	-4.71423	753.25	-4.44211	80267.5		DMSO_2500
1849	TATAGCTGTTGCAGATGGGTGCCATA	-4.81234	-8	-6.03465	-4.09167	-5.44379	-8	-4.15434	-5.24782	-3.94018	-4.65783	13994.5	-4.81234	3070.75	-5.73922	2757	-4.65783
1850	TAGATTGTGGCCTGCTTTGACAAATG	-4.1402	-4.94934	-4.75781	-4.09167	-4.47338	-5.48437	-5.08097	-4.87904	-5.23595	-4.69001	2433.5	-4.1402	877.5	-4.61559	4382.5	-5.08097	DMSO_2500
1851	TGGGTGGGAGTACGTACTATGCTGTT	-3.74277	-8	-8	-6.2232	-8	-4.03294	-3.62598	-3.62984	-3.93191	-3.96158	523.5	-3.74277	14598	-8	962	-3.93191	JQ1_2500
1852	GGAGATATCCGATCGTATGTGTACTT	-4.39445	-8	-8	-8	-8	-3.98974	-3.60292	-3.757	-3.81866	-3.67082	5284	-4.39445	80267.5		723	-3.757	JQ1_2500
1853	TTCGGTGGTGCTTGGACGTCTTGTTT	-4.02527	-8	-8	-6.12629	-6.21148	-3.94348	-3.66614	-4.37615	-3.5935	-4.03449	1619.5	-4.02527	10038	-7.10574	956	-3.94348	JQ1_2500
1854	TGGTGGGAGCGAGTCAGTGTGTCATT	-4.44809	-8	-6.51178	-6.17205	-8	-3.60563	-4.15622	-4.35184	-3.919	-3.61293	6080.5	-4.44809	11930.5	-7.25589	937	-3.919	JQ1_2500
1855	TGGTATACTACGCGGGTGTAAGGTTG	-4.03855	-8	-8	-8	-8	-3.60587	-4.51705	-4.00785	-4.14995	-4.30221	1723	-4.03855	80267.5		1357	-4.14995	JQ1_2500
1856	TTTCTCCTTACAGCATCCATCGGCAC	-4.87005	-5.04698	-5.93774	-6.17205	-4.07931	-5.46627	-8	-5.23668	-5.13358	-6.22993	15568	-4.87005	2449	-5.49236	6459	-5.46627	DMSO_2500
1857	CGGTGGGGGGAGTTAGGGGGACGGAA	-4.14276	-5.10134	-5.15479	-5.10099	-4.55143	-4.0613	-3.60464	-3.59373	-4.16463	-4.14535	2459.5	-4.14276	1294	-5.10116	1144	-4.0613	DMSO_2500_JQ1_2500
1858	GATTAGGTTTGCTTGGAAAGAGTGGT	-5.16653	-5.19311	-4.15194	-5.08097	-4.46218	-8	-5.38997	-8	-8	-8	25574	-5.16653	1020	-4.77158	33946.5	-8	DMSO_2500
1859	AAAATGTTTTACTTTTGAAGATTCAA	-3.74294	-8	-8	-8	-8	-5.01659	-5.59088	-5.04795	-4.85712	-4.49353	525.5	-3.74294	80267.5		4145	-5.01659
1860	GGTGGTATCGGAGAGCAGGGGTATCT	-3.74294	-8	-8	-8	-8	-4.71713	-4.15575	-4.18346	-4.1651	-4.20054	525.5	-3.74294	80267.5		1438	-4.18346	JQ1_2500
1861	GAGTCGGGTTGGTTAGGGTAGCTATA	-5.22452	-8	-8	-4.09813	-8	-8	-8	-8	-5.71861	-8	27758	-5.22452	14598	-8	33555	-8
1862	GTGGGAGATGGGAGTCGTTGTCTGCA	-5.08434	-4.12601	-5.66668	-4.81243	-5.65864	-8	-8	-8	-8	-8	22581	-5.08434	1669.5	-5.23553	80267.5		DMSO_2500
1863	GGAGTCGGGAGTGTCAGCATGTTCAT	-4.60349	-8	-8	-8	-8	-4.70622	-4.21981	-4.62511	-4.14726	-3.58862	8943.5	-4.60349	80267.5		1472	-4.21981	JQ1_2500
1864	GGAGGGGCGGATCGCGGAGAGGATAA	-4.57016	-4.12645	-6.33568	-8	-8	-4.97177	-4.4022	-4.34122	-8	-8	8290	-4.57016	10739.2	-7.16784	3923.5	-4.97177
1865	TTTAGGATGAAACGCATGTGAGGACA	-3.74311	-8	-8	-8	-8	-5.85544	-8	-5.49086	-8	-8	527	-3.74311	80267.5		32743	-8
1866	TGTTGGGTACAGAGGGTTCTGGGGTA	-4.32467	-8	-6.51178	-5.52423	-6.35761	-3.60673	-3.74798	-3.87138	-3.65922	-4.19852	4322.5	-4.32467	8072.75	-6.43469	693	-3.74798	JQ1_2500
1867	GGGTGAGGAGACTGGAGCGGATTTTG	-3.78953	-8	-8	-8	-8	-4.33234	-4.33989	-3.58055	-4.45506	-3.9235	632	-3.78953	80267.5		1727	-4.33234	JQ1_2500
1868	ATATTTTTGGCCTCTGGTAAGCTAGT	-6.37065	-5.39825	-5.69886	-6.2232	-4.0816	-8	-8	-8	-8	-8	75714.5	-6.37065	2227.5	-5.54856	80267.5		DMSO_2500
1869	GTTGTAAGTTTGGGGAAATCTAGGTA	-4.73216	-8	-5.38144	-4.10884	-5.82613	-4.81602	-5.91824	-5.51106	-5.25852	-8	11845.5	-4.73216	2387	-5.60379	6709	-5.51106	DMSO_2500
1870	TTGCGTACTTTTTAAGTTGTTGGGTA	-5.27374	-4.12689	-8	-4.9249	-6.21148	-8	-8	-8	-8	-8	29637.5	-5.27374	3200.25	-5.56819	80267.5
1871	CTAGGTGGGGCGATGTAGATGGGATT	-3.74362	-6.16828	-6.51178	-6.0849	-8	-5.26437	-4.9521	-5.28921	-4.34049	-4.64447	528	-3.74362	7208	-6.34003	3834	-4.9521
1872	GGAGACACATAGGGGCACTGGCGGGG	-4.63292	-6.04335	-8	-8	-8	-3.72366	-3.67165	-3.73759	-3.59753	-4.10174	9559	-4.63292	14625.2	-8	646.5	-3.72366	JQ1_2500
1873	GATCGTAGTTGCATTGTCATTTCTAT	-6.1488	-8	-4.15671	-4.62798	-4.79651	-8	-8	-8	-8	-8	67444	-6.1488	956.25	-4.71224	80267.5		DMSO_2500
1874	GGTTCGCTTGGAGGTGGATCTCTTTT	-4.86777	-8	-5.13156	-8	-8	-4.94964	-3.61034	-3.88243	-4.5337	-5.33598	15508.5	-4.86777	14598	-8	2351	-4.5337	JQ1_2500
1875	TGGGGGGGAATCGGATCGGGGGAATC	-6.24571	-5.3591	-6.21075	-6.17205	-4.0853	-6.25338	-8	-8	-8	-8	71354.5	-6.24571	3264.5	-5.76558	33555	-8
1876	TTGCATGGCGGCACCTGTGGTTACTA	-4.63028	-8	-8	-6.2812	-5.14276	-4.26549	-3.61034	-4.11602	-5.41758	-8	9503.5	-4.63028	10267.8	-7.1406	1570.5	-4.26549	JQ1_2500
1877	TGGTGGGGGGTACGAGATAAGACGGA	-4.55885	-6.42356	-5.48037	-8	-4.80616	-3.78429	-3.99916	-3.68576	-3.59917	-5.06856	8066.5	-4.55885	4715.75	-5.95196	717	-3.78429	JQ1_2500
1878	GTTGGTGATTCTCTGTGGATTGTTCG	-5.04843	-4.9764	-4.16056	-4.16298	-8	-8	-8	-8	-8	-8	21341	-5.04843	843.25	-4.56969	80267.5		DMSO_2500
1879	GTGGGCGCTTCCTTAGGGATTCTTTA	-3.74533	-8	-8	-8	-8	-4.25229	-4.2387	-4.5768	-4.53479	-4.17813	530	-3.74533	80267.5		1545	-4.25229	JQ1_2500
1880	GGGTTCACGTCTGTTAGGGGTCAGTG	-4.33256	-4.13219	-5.93774	-5.41872	-8	-8	-5.84361	-8	-8	-8	4435	-4.33256	2783.5	-5.67823	33946.5	-8
1881	CCGGGTGGGAAGCGAAAGGATCAGAA	-4.22659	-8	-8	-8	-8	-3.89831	-4.06698	-4.3908	-3.97221	-3.58994	3208	-4.22659	80267.5		1024	-3.97221	JQ1_2500
1882	CTTTGGCGTGGAGTATGCACATTTCT	-3.74551	-8	-6.11384	-6.12629	-6.45452	-4.71556	-4.85052	-4.67946	-5.25277	-4.49753	531	-3.74551	6309.5	-6.29041	2876	-4.71556
1883	GGAGCGGGGATCGGCGTTAGGTGGAT	-5.35641	-5.1182	-8	-4.5297	-4.09185	-8	-8	-5.39395	-8	-4.63333	33089	-5.35641	1039	-4.82395	32743	-8	DMSO_2500
1884	TGTCCGAATACAATGGGATTTTTTCA	-4.9474	-4.13397	-4.47735	-4.13507	-4.92624	-8	-8	-8	-8	-8	18001.5	-4.9474	633.5	-4.30621	80267.5		DMSO_2500
1885	GTTCCATATGTAGCGCTGATTAGAGA	-4.11137	-8	-8	-8	-8	-4.38049	-3.86062	-3.72896	-3.60108	-4.21289	2196	-4.11137	80267.5		825.5	-3.86062	JQ1_2500
1886	AGGGCAATGAGTCCGATCGCAGGTTC	-5.24571	-8	-8	-4.11642	-4.13385	-8	-8	-8	-8	-8	28582	-5.24571	7665.25	-6.06693	80267.5
1887	TTCCCATAGCATTGTAGTATTACTTG	-5.24031	-4.13441	-4.67927	-8	-4.98839	-5.6651	-5.21927	-5.42674	-4.97824	-4.95117	28365.5	-5.24031	1080	-4.83383	5067.5	-5.21927	DMSO_2500
1888	GGGGCGGCTCGTTGGGAATGGGAACT	-3.95679	-8	-8	-8	-8	-3.69692	-3.90778	-3.79525	-3.69742	-3.59027	1228	-3.95679	80267.5		646	-3.69742	JQ1_2500
1889	CATGGACTTAGATTGTGTCAATATTA	-4.57709	-4.60008	-4.16493	-4.84526	-4.63662	-8	-8	-5.64295	-8	-8	8423	-4.57709	858.25	-4.61835	33555	-8	DMSO_2500
1890	GGACGCGGAGGGTTTTATATGTCCTA	-5.44123	-5.45977	-4.47335	-6.0849	-4.09373	-5.37114	-6.42339	-5.64295	-6.43461	-5.54568	36606.5	-5.44123	1335.5	-4.96656	7522	-5.64295	DMSO_2500
1891	AGGGGTGTCAATTGATGTAAAGGGTT	-3.74688	-5.33013	-8	-8	-8	-3.80875	-4.19243	-3.97776	-3.96098	-3.86381	533	-3.74688	14625.2	-8	1004.5	-3.96098	JQ1_2500
1892	AGTCTTTTCTATACGTGCCTGTTACA	-3.99712	-8	-8	-8	-8	-3.61116	-4.39238	-3.94566	-4.22296	-4.2685	1465.5	-3.99712	80267.5		1510.5	-4.22296	JQ1_2500
1893	GGAGGTACGCCTCGTGCAGGTCGAAT	-3.74723	-5.89208	-5.51178	-5.59482	-5.6416	-6.04252	-5.59088	-6.09292	-5.23595	-6.10499	534	-3.74723	2306.25	-5.61821	10978	-6.04252	DMSO_2500
1894	GGGTCGGATGCCAACACTTTACTAGC	-5.15757	-8	-6.41487	-4.11855	-8	-6.01034	-8	-8	-8	-8	25256	-5.15757	11257.5	-7.20743	33555	-8
1895	TGGTGTGTAAAGGTTAGAAGGGTAAA	-4.31374	-5.0851	-6.11384	-4.11855	-4.76211	-3.652	-4.12497	-4.26566	-3.87351	-4.02041	4185	-4.31374	1154.25	-4.92361	1079.5	-4.02041	DMSO_2500_JQ1_2500
1896	CTGATGTATATGCGAATGCTGTTCTG	-4.5318	-4.64831	-4.81064	-4.9416	-4.10185	-4.51598	-4.56606	-4.13824	-4.96039	-4.59814	7586	-4.5318	928.5	-4.72948	2387	-4.56606	DMSO_2500_JQ1_2500
1897	TATTCGTTTATAGTGGATTTCTTACA	-3.74757	-8	-6.51178	-8	-8	-4.29433	-4.0213	-4.1287	-4.37165	-3.88325	535	-3.74757	14598	-8	1327	-4.1287	JQ1_2500
1898	GTATTAGAAAAGACTTTATTGGCTTG	-4.5806	-8	-8	-8	-8	-3.61401	-3.74633	-3.65416	-4.04121	-4.04476	8484.5	-4.5806	80267.5		692	-3.74633	JQ1_2500
1899	TTCATTGTTTGGGCTTACTGAGTGAA	-4.12145	-8	-8	-8	-8	-3.69512	-3.65802	-3.58863	-3.82395	-4.07866	2275	-4.12145	80267.5		609	-3.69512	JQ1_2500
1900	CGTGGATCCGATCTCCGTTTGGATGG	-5.08434	-8	-4.17282	-8	-8	-8	-5.33703	-8	-5.24709	-8	22581	-5.08434	14598	-8	33555	-8
1901	GGTGATTTGGGGTACTCATTGGGCTA	-3.90675	-6.00858	-8	-5.16251	-8	-3.86643	-3.94888	-3.93318	-3.60248	-3.63905	1006.5	-3.90675	9179.75	-7.00429	838	-3.86643	JQ1_2500
1902	GGAGCGGTCGTGAGGGTGGTGTAGGC	-5.78707	-4.14298	-4.42099	-8	-8	-8	-5.76063	-8	-8	-8	51834	-5.78707	7550.75	-6.21049	33946.5	-8
1903	GGGTGGGAGTCTCGGAGGTTGAGTCT	-4.15757	-4.14298	-4.73182	-4.79996	-4.94599	-5.08458	-8	-5.95822	-5.05803	-4.955	2582	-4.15757	966.25	-4.76589	4446	-5.08458	DMSO_2500
1904	ATTAGGGTGGTGCTTGTCGATCACTC	-3.74861	-6.27743	-6.51178	-8	-8	-8	-8	-5.68715	-5.49013	-5.53096	537.5	-3.74861	11930.5	-7.25589	7822.5	-5.68715
1905	AGGATAATGGGTTACTTTGGACGGCA	-5.09572	-4.53707	-4.32567	-4.12197	-5.73436	-8	-4.75314	-4.32745	-4.56773	-4.32323	23008	-5.09572	694.75	-4.43137	2447	-4.56773	DMSO_2500_JQ1_2500
1906	TTTCTAACAATTTAACAGGGAGTTCT	-3.74912	-6.21944	-8	-8	-6.15349	-4.23167	-4.4596	-4.44323	-4.72875	-4.20805	539	-3.74912	10115.2	-7.10972	2065.5	-4.44323	JQ1_2500
1907	GCGAAATTTAAAGGAGGAGAGAGTTT	-4.71583	-5.25329	-8	-4.79792	-4.11358	-4.73486	-4.33207	-4.59024	-4.74441	-4.66565	11452.5	-4.71583	1248.25	-5.0256	2773.5	-4.66565	DMSO_2500
1908	GGATTAGAATATTGGAGTGTGTTCTT	-3.7493	-8	-5.99989	-8	-6.10233	-5.04926	-8	-5.43534	-8	-5.89413	540	-3.7493	9607.25	-7.05117	9252	-5.89413
1909	GAGACTGCGATATGATAAAGTGTAAT	-4.46575	-4.15171	-8	-6.2232	-8	-5.81404	-5.16812	-8	-5.92946	-5.2522	6387.5	-4.46575	9822.75	-7.1116	8780.5	-5.81404
1910	TTGGTGTGAGTTGAGATGCTGGAAAA	-3.75068	-8	-8	-8	-8	-4.41217	-4.67988	-4.484	-5.48037	-4.8875	542	-3.75068	80267.5		2772.5	-4.67988
1911	GCCTGGTTCGTTCAGCGTGTGACATA	-4.96696	-8	-8	-8	-8	-3.62079	-4.61721	-5.52152	-5.6021	-5.33598	18635.5	-4.96696	80267.5		5742.5	-5.33598
1912	ATATCAAGCACGCGGCACAGTGAATA	-5.03486	-8	-8	-5.64917	-4.11507	-4.20708	-4.69585	-4.74337	-5.92946	-4.32234	20873	-5.03486	8616.25	-6.82459	2818	-4.69585
1913	CAGCAGCTAAACCTCTTAATTTGTTT	-6.19456	-4.15874	-6.21075	-5.74608	-4.53024	-4.07584	-4.17199	-4.17958	-6.0544	-5.19516	69366.5	-6.19456	1767.75	-5.13816	1429	-4.17958	DMSO_2500_JQ1_2500
1914	TACCCATGGTTGGTGCCGAGTTAGAA	-3.75103	-8	-8	-8	-8	-4.08606	-3.72599	-4.05152	-3.94861	-3.8384	543	-3.75103	80267.5		986	-3.94861	JQ1_2500
1915	GGAGGGTGAGCGGGTCGTAGTTGAAG	-4.52452	-4.79619	-5.81281	-4.13818	-8	-5.08458	-5.21927	-5.01704	-5.00648	-8	7445	-4.52452	2008.5	-5.3045	4446	-5.08458	DMSO_2500
1916	GTTGAACTTCTAATTTCAAGGAGTTG	-4.50436	-8	-8	-8	-8	-3.70822	-4.08057	-4.53443	-3.60957	-4.44937	7052.5	-4.50436	80267.5		1180	-4.08057	JQ1_2500
1917	CGTGCTCCCGATTCTAGTTGTGGGCT	-4.47763	-4.16206	-5.06076	-4.77219	-4.91045	-4.31137	-4.74034	-4.93291	-5.56538	-5.13885	6586.5	-4.47763	1067	-4.84132	3776	-4.93291	DMSO_2500
1918	TGTGGGAGCGGTATTTAGCTGCGAAT	-4.43953	-8	-8	-8	-8	-3.62397	-4.46244	-4.19479	-4.39798	-4.17302	5933.5	-4.43953	80267.5		1473	-4.19479	JQ1_2500
1919	ACGTGTAGGGATGGGGAAAGGTGCAA	-4.88873	-8	-4.18698	-8	-5.09279	-8	-8	-5.65719	-5.40119	-8	16131.5	-4.88873	8070	-6.54639	32743	-8
1920	GGTAATCGTAAACAAGTTCTGTCATG	-3.75173	-8	-8	-8	-8	-5.11114	-5.49911	-5.01046	-6.23049	-5.29207	544.5	-3.75173	80267.5		5510.5	-5.29207
1921	AGGGATGAAATTTAGGGCTGCCAGAT	-3.75173	-4.91034	-5.05693	-5.26297	-4.47112	-8	-8	-8	-5.83255	-8	544.5	-3.75173	1171.5	-4.98364	33555	-8	DMSO_2500
1922	TGTTGAATGGTCCGGGGGGTGGAGGA	-4.28192	-8	-8	-8	-8	-3.7033	-3.87439	-3.59511	-3.81385	-4.62069	3818	-4.28192	80267.5		776	-3.81385	JQ1_2500
1923	TGTGGGAGTATGGATAGGAGGGAGGA	-4.77773	-4.96116	-4.19215	-5.98017	-5.03127	-4.34691	-4.38358	-4.75229	-5.34825	-5.26771	13032.5	-4.77773	1208.25	-4.99621	3075	-4.75229	DMSO_2500
1924	GAGGTGGGAGAGGTACAGGCCAGAGG	-3.7657	-8	-6.15959	-6.52423	-8	-3.62742	-3.67785	-3.62821	-3.77641	-3.72773	577.5	-3.7657	11485.2	-7.26212	603	-3.67785	JQ1_2500
1925	AAGGTGGGGGACGTGCAGACGATATG	-4.54457	-4.16348	-4.38225	-4.45605	-4.69485	-4.61865	-4.75875	-4.57202	-4.18664	-4.58812	7820	-4.54457	687.75	-4.41915	2502	-4.58812	DMSO_2500
1926	TGGACATTAGCCGGGTGACTTGCGTG	-3.7526	-8	-8	-8	-8	-8	-4.85052	-4.72777	-6.01964	-6.40602	547	-3.7526	80267.5		10534.5	-6.01964
1927	GAGGGACAGGAGGTTAGGAGTGGTTT	-4.54892	-8	-8	-8	-8	-4.68812	-4.27726	-4.22797	-4.08553	-3.61048	7900	-4.54892	80267.5		1543.5	-4.22797	JQ1_2500
1928	GGACGGGTCAGGGACTTAATGTCGGG	-5.19456	-6.42356	-4.19633	-5.78387	-5.71415	-8	-8	-8	-8	-8	26650.5	-5.19456	2676.25	-5.74901	80267.5
1929	TAAGCTTTTTGTCTATCTTGTACAGA	-3.9485	-8	-8	-8	-8	-4.03131	-4.25079	-3.59952	-4.11405	-3.8346	1187.5	-3.9485	80267.5		1095	-4.03131	JQ1_2500
1930	AGGTGAGAGCGGGAGTCCGGTTATCT	-3.75277	-8	-8	-8	-8	-5.08828	-5.08493	-5.37843	-8	-5.07866	548	-3.75277	80267.5		4464	-5.08828
1931	GAAGGTGGGTCTAGGGGGTTCCAGGA	-4.35431	-5.9764	-5.79162	-8	-5.94263	-3.7311	-3.78152	-4.35327	-3.97824	-3.61258	4723.5	-4.35431	3619.5	-5.95952	732	-3.78152	JQ1_2500
1932	GATCGTTTTTAATGTTTTTATTCTAT	-3.75347	-6.12253	-5.96771	-5.30675	-6.05658	-5.19268	-6.12236	-5.60283	-5.23049	-5.38483	550	-3.75347	3978.75	-6.01214	6021.5	-5.38483
1933	AGACAGGGAGAAGTGCCCAGTGCCGA	-4.15272	-5.02562	-5.00325	-4.73536	-5.8013	-4.08458	-4.03458	-3.60219	-4.16744	-4.09426	2542.5	-4.15272	1204.25	-5.01443	1190	-4.08458	DMSO_2500_JQ1_2500
1934	GTTGTATATCGTTTGACTGTGGCGAT	-4.2138	-4.45135	-4.19949	-4.82094	-4.33559	-4.59776	-4.08136	-4.05368	-4.56538	-4.03081	3088.5	-4.2138	692	-4.39347	1203	-4.08136	DMSO_2500_JQ1_2500
1935	GGGAGTGAAGTTGTGCGGGATAGTCA	-4.55997	-4.16828	-8	-4.88825	-8	-4.51898	-4.54602	-4.15888	-3.81136	-4.51672	8086.5	-4.55997	7738.5	-6.44412	2229.5	-4.51672	JQ1_2500
1936	GGCGCACAAACTATGGTCATTCTCTG	-5.32272	-4.69928	-4.95247	-4.15363	-6.21148	-8	-4.91284	-4.65287	-4.85483	-5.13885	31637.5	-5.32272	1016.25	-4.82587	3663.5	-4.91284	DMSO_2500
1937	GACAGCAGTGAGGTGGGAGCGTGAAA	-3.75365	-8	-8	-8	-8	-4.85111	-5.00509	-4.35399	-4.92946	-5.02581	551	-3.75365	80267.5		3728	-4.92946
1938	GTAAGCGGTGGGAGGTGGTGGTGGCT	-4.1836	-8	-6.51178	-8	-8	-3.90434	-3.63777	-3.78972	-3.82246	-4.2053	2808	-4.1836	14598	-8	786.5	-3.82246	JQ1_2500
1939	CTGGGTAAATGTGTAGTAAGGGAATC	-4.70947	-5.00195	-4.20108	-5.13507	-6.45452	-5.95235	-8	-8	-5.3274	-8	11312	-4.70947	1256.5	-5.06851	32743	-8	DMSO_2500
1940	TATACCTCCCTTATGCTGTTACGATA	-5.02169	-5.72459	-5.29429	-4.86622	-4.1323	-8	-8	-8	-8	-8	20439.5	-5.02169	1352.75	-5.08026	80267.5		DMSO_2500
1941	GGGACGTGATTAATTCGGGGGGTTGT	-4.55662	-5.20871	-4.86342	-4.15781	-4.38448	-4.79098	-4.88683	-8	-4.80114	-6.40602	8023.5	-4.55662	891.5	-4.62395	3550	-4.88683	DMSO_2500
1942	GGTGTCGGAGGAGTTCAGGGGTAAGA	-3.7547	-8	-8	-8	-8	-4.89879	-4.81916	-5.23122	-4.97522	-4.91466	553	-3.7547	80267.5		3724.5	-4.91466
1943	TTGTGGAGTCGTAGGTGTGAGTGGAT	-4.70632	-8	-4.20535	-8	-8	-8	-8	-5.7541	-8	-8	11238.5	-4.70632	14598	-8	33555	-8
1944	ATTCAGTGGGTTTGATCGATTTTTGT	-4.22711	-5.15404	-4.74277	-4.16062	-4.69485	-8	-8	-8	-8	-8	3213.5	-4.22711	969.75	-4.71881	80267.5		DMSO_2500
1945	TAGAGTATCAGATCGAGGTAGCCATG	-3.75487	-8	-8	-8	-8	-8	-5.70739	-5.36346	-4.96626	-5.06856	554	-3.75487	80267.5		5851.5	-5.36346
1946	GGGTTAGGATTACGAACATTGGAATA	-4.0505	-8	-8	-8	-8	-3.73044	-3.63806	-3.63352	-3.78256	-3.87454	1804	-4.0505	80267.5		664	-3.73044	JQ1_2500
1947	TATTTGATTCGTGTAGATTATGAGCT	-4.75963	-5.69116	-4.20912	-8	-5.65864	-6.15647	-8	-8	-6.17934	-5.43988	12550.5	-4.75963	2466.5	-5.6749	13073	-6.17934	DMSO_2500
1948	GATGTGTCGTCATGGGCTGGGCTAGT	-4.90329	-4.17265	-8	-4.24093	-8	-6.01034	-8	-8	-8	-8	16618	-4.90329	7507.5	-6.12047	33555	-8
1949	TGTGGGAGGGGAGGGTTGTTTTTGTC	-4.62375	-5.03974	-4.31588	-4.98017	-4.13698	-4.38122	-4.89964	-5.25925	-4.72704	-4.50702	9365.5	-4.62375	891.25	-4.64802	2976.5	-4.72704	DMSO_2500
1950	TTAAACAGTGTGTTTGGTCAGACGAT	-4.34126	-8	-8	-6.42732	-8	-4.4161	-4.43039	-4.04019	-4.21713	-3.62158	4544	-4.34126	14598	-8	1496.5	-4.21713	JQ1_2500
1951	AAAGGTGGGCAGCGGCATCAGTGTGA	-4.24953	-5.19311	-5.08445	-5.41029	-5.26419	-3.76908	-3.92508	-4.28	-3.62384	-4.07662	3473	-4.24953	1502.25	-5.22865	919	-3.92508	DMSO_2500_JQ1_2500
1952	AAGTTTATGATTGTATGCTCCTAGCG	-4.33189	-8	-8	-8	-8	-3.66203	-3.63977	-3.78406	-3.64957	-3.82027	4427.5	-4.33189	80267.5		588	-3.66203	JQ1_2500
1953	ATCGAGGTGGGGGGTAGCGTTGGGTA	-3.75645	-8	-8	-8	-8	-4.9981	-5.15857	-5.05876	-5.02299	-4.80396	557.5	-3.75645	80267.5		4163	-5.02299
1954	CAGAGGGAACAATCTGGACCAGAGAT	-4.33655	-5.50974	-5.26258	-4.77994	-4.1396	-4.40059	-4.40887	-4.59649	-4.5945	-4.44937	4491	-4.33655	1286.5	-5.02126	2094.5	-4.44937	DMSO_2500_JQ1_2500
1955	TTGGAATACGTATGGGTCGTTGTATG	-3.84237	-6.52047	-6.33568	-8	-8	-3.66989	-3.64106	-3.87976	-3.82823	-3.9373	785	-3.84237	11467	-7.26023	800.5	-3.82823	JQ1_2500
1956	AGGGTGGGAGGTGAGAAGTTGAGGAA	-4.7305	-5.50974	-4.94357	-4.16582	-5.06535	-8	-8	-8	-8	-8	11804.5	-4.7305	1238	-5.00446	80267.5		DMSO_2500
1957	GGAGACGGGGTGAAAATCTTATGGGC	-3.75698	-8	-8	-8	-8	-5.16969	-5.33703	-5.85556	-8	-6.10499	559	-3.75698	80267.5		9014	-5.85556
1958	TTTTGCTGTGTTACGTGGTCGCGGGA	-3.75769	-8	-8	-5.46354	-8	-4.09994	-4.32371	-4.03016	-4.20263	-4.19117	560.5	-3.75769	14598	-8	1449.5	-4.19117	JQ1_2500
1959	TTTGTTTATATGAAGTTGTTTGCGTA	-3.75769	-4.79009	-4.52838	-5.50305	-5.34901	-4.79098	-4.04065	-4.4084	-4.8759	-4.62968	560.5	-3.75769	1350.5	-5.06955	2655.5	-4.62968	DMSO_2500
1960	GTGTTTTCATATCATATCGGCTTAAA	-4.34398	-4.18853	-4.36025	-4.32147	-4.58675	-5.14363	-5.76063	-4.81416	-4.94606	-5.7528	4580	-4.34398	642.5	-4.34086	4727	-5.14363	DMSO_2500
1961	AATATTGGAACATGGGTACACTGTTT	-4.54242	-8	-8	-8	-8	-3.94588	-3.70439	-3.96758	-3.6287	-3.64147	7786.5	-4.54242	80267.5		638	-3.70439	JQ1_2500
1962	TGAAAGTTAAAGTGAAGCTGGCCGCA	-4.15141	-8	-4.22174	-8	-8	-8	-8	-8	-5.79116	-8	2531	-4.15141	14598	-8	33555	-8
1963	CTATACTCCCGTGAGGTTATTCGACA	-4.31058	-6.27743	-5.30766	-5.54651	-4.14863	-4.35713	-3.9583	-3.83219	-3.93907	-4.57832	4140.5	-4.31058	1941.25	-5.42708	973	-3.9583	DMSO_2500_JQ1_2500
1964	AGAGGGTGGTTTGGGGAGAAGCTTGC	-3.94441	-5.94644	-8	-5.92217	-8	-3.73322	-3.92868	-3.69498	-4.43029	-3.63114	1171	-3.94441	9017.75	-6.97322	668	-3.73322	JQ1_2500
1965	CATTTTTCCCTTTTTTATTATTCTAG	-4.46395	-5.46931	-4.2223	-8	-5.56522	-5.22705	-4.72442	-5.70294	-5.01964	-5.57671	6353.5	-4.46395	2048.5	-5.51726	5135.5	-5.22705	DMSO_2500
1966	GTATACGGTTTGTTCGTGGAGGATGT	-3.75786	-8	-8	-8	-8	-4.05335	-3.97654	-3.80147	-4.00875	-3.64165	562	-3.75786	80267.5		993.5	-3.97654	JQ1_2500
1967	GTGGTATATATGCGCTAATTATTTAG	-4.46846	-8	-8	-8	-8	-3.71305	-4.76633	-4.3754	-3.62911	-4.2781	6438.5	-4.46846	80267.5		1646	-4.2781	JQ1_2500
1968	GGGAGCTATTAGTTTGTGCGATGGAT	-3.75892	-8	-8	-6.52423	-8	-4.15821	-4.23474	-4.25521	-4.25334	-3.984	564	-3.75892	14598	-8	1508	-4.23474	JQ1_2500
1969	ATTACACTGTTACTGGTTACCTATGG	-4.27898	-4.56986	-4.97082	-4.32695	-4.1524	-8	-4.58454	-4.30629	-5.11655	-4.77763	3784	-4.27898	707.5	-4.44841	3173.5	-4.77763	DMSO_2500
1970	GTTTTGGTTAGGTGGATGATGGCCTA	-4.59492	-8	-8	-8	-8	-4.52199	-4.13025	-3.95822	-4.75337	-3.63351	8767	-4.59492	80267.5		1286	-4.13025	JQ1_2500
1971	TATTCTGAGGTGTGGGTATTTGATCT	-3.7591	-8	-8	-8	-8	-5.95235	-8	-8	-5.73564	-5.64635	565	-3.7591	80267.5		10022.5	-5.95235
1972	GTCCTCGTTTTTGACTGATAGACGAA	-4.65744	-4.39255	-4.63527	-5.03287	-4.15512	-4.26326	-4.52686	-4.04582	-4.57487	-4.56092	10104.5	-4.65744	774	-4.51391	2270	-4.52686	DMSO_2500_JQ1_2500
1973	GGAATATTACAGCTTGGATCCTAGCA	-4.15492	-4.20765	-4.93486	-5.02249	-4.30839	-8	-5.6752	-6.02037	-5.15131	-5.09959	2558	-4.15492	894	-4.62162	7619.5	-5.6752	DMSO_2500
1974	TGAGTGAGGAAGTGTCAGGAGTTGGG	-5.71743	-8	-8	-5.69493	-4.15785	-8	-8	-8	-8	-8	48800	-5.71743	8673.25	-6.84747	80267.5
1975	GGAGGTGGGTCGCCGGGATGATTGAT	-4.75086	-5.14026	-4.73726	-4.23476	-4.15785	-5.69407	-8	-5.7541	-4.66969	-5.36462	12326.5	-4.75086	773.5	-4.48601	7927.5	-5.69407	DMSO_2500
1976	TCCAAACTAATTTGTTTCGTTAAGTT	-4.49174	-8	-5.15479	-4.95603	-6.15349	-3.79304	-4.88936	-4.3754	-3.63348	-4.30737	6817	-4.49174	3129	-5.65414	1713	-4.30737	JQ1_2500
1977	TGACCGAAGGCATTTTGTGGGGGTTA	-3.75946	-8	-6.41487	-5.78387	-5.45452	-6.55441	-5.631	-5.90386	-8	-6.00808	567	-3.75946	5462	-6.09937	10265.5	-6.00808
1978	TTCGTGTGGGGGACGGGGTTGGAGGC	-4.14923	-8	-8	-8	-8	-4.2061	-4.34784	-3.62056	-3.88292	-4.34344	2510.5	-4.14923	80267.5		1433.5	-4.2061	JQ1_2500
1979	ATGGGTGGGCGAATATGCAGGCGTGT	-4.2468	-8	-8	-8	-8	-3.82302	-3.64756	-3.83176	-3.78664	-3.97506	3438.5	-4.2468	80267.5		762	-3.82302	JQ1_2500
1980	TCCCTGGAGCATGAGTACGCCTTATG	-4.33256	-8	-8	-8	-8	-4.09728	-3.64887	-4.01144	-3.67343	-3.67848	4435	-4.33256	80267.5		620.5	-3.67848	JQ1_2500
1981	AAAAAAGGATTTCTGTAGACTCTGTT	-3.75999	-4.86008	-4.98998	-5.59482	-5.03127	-4.18612	-4.32927	-4.55225	-3.82246	-4.32865	568	-3.75999	1245.25	-5.01063	1761.5	-4.32865	DMSO_2500_JQ1_2500
1982	CGGATAATCAGTCATAGTCGGACGTT	-4.70947	-8	-4.54446	-5.87102	-4.16282	-8	-8	-8	-8	-8	11312	-4.70947	1948.75	-5.20774	80267.5		DMSO_2500
1983	CTTAAGATGGACGTGTGGAGGATTCT	-6.1488	-8	-8	-4.19281	-8	-8	-8	-8	-8	-8	67444	-6.1488	14598	-8	80267.5
1984	TTAAGTATCGACGTTATTCCGGTCTT	-3.98089	-8	-8	-8	-8	-3.90216	-3.74142	-3.91682	-3.63403	-3.89816	1371	-3.98089	80267.5		883.5	-3.89816	JQ1_2500
1985	GCAGGTGGTTGGGTGGTCTAGTTCAT	-3.76016	-8	-6.15959	-8	-5.34901	-3.76748	-3.94166	-3.78097	-3.80033	-3.95886	569	-3.76016	9990.25	-7.0798	760.5	-3.80033	JQ1_2500
1986	TATGGAGTAAGTAAGGATCGGGTCTT	-4.4148	-8	-8	-8	-8	-4.11389	-3.64931	-3.63793	-3.76362	-3.9053	5572.5	-4.4148	80267.5		716.5	-3.76362	JQ1_2500
1987	TAAGATACGGGGCTCGTCAGGCTTGT	-4.33522	-6.42356	-8	-8	-8	-3.84134	-4.12497	-3.94933	-3.63582	-4.07611	4475.5	-4.33522	14625.2	-8	998	-3.94933	JQ1_2500
1988	TTGTCCAAGGAACTCATGACTTATTA	-4.92869	-8	-4.24226	-5.2232	-5.17009	-8	-4.63522	-5.06612	-8	-5.06359	17361	-4.92869	1480.75	-5.19665	4372.5	-5.06612	DMSO_2500
1989	GTGTGGGAGAGAGGGGTAATGGAACA	-3.92556	-8	-8	-8	-8	-3.6862	-3.81103	-3.62659	-3.66097	-3.76554	1094.5	-3.92556	80267.5		604.5	-3.6862	JQ1_2500
1990	TTTGCCGCTGGCATAGATTGGCGTTC	-4.81034	-5.08113	-4.24637	-5.87102	-5.14276	-4.46894	-4.58454	-4.84651	-5.21977	-5.42829	13933.5	-4.81034	1343.75	-5.11195	3409	-4.84651	DMSO_2500
1991	GGGCGTTATTTGGAAGGGCTTGGGTC	-4.03286	-8	-6.03465	-8	-8	-4.03261	-3.6735	-3.63448	-3.63624	-3.8387	1679.5	-4.03286	14598	-8	599	-3.6735	JQ1_2500
1992	GTGGGATCGTGAGGATGGGATATGAT	-3.97766	-5.30961	-6.03465	-8	-5.69485	-3.93819	-3.84889	-3.94202	-3.92865	-3.64128	1360	-3.97766	3346.25	-5.86475	944	-3.92865	JQ1_2500
1993	AAGAATGAAAAGACTTTCGAGCAGGA	-3.7623	-8	-8	-6.17205	-5.3323	-3.89855	-3.92729	-4.05621	-4.11405	-4.01508	572	-3.7623	9791	-7.08603	1071.5	-4.01508	JQ1_2500
1994	GTAGGTGGGAGTGGGGTGGAGGTTGA	-4.7526	-8	-8	-8	-4.16448	-8	-8	-8	-8	-8	12365.5	-4.7526	14804.8	-8	80267.5
1995	TGAAGGGGGGCGGGGCGTAAAGAGTA	-5.00267	-8	-4.24814	-8	-4.78941	-4.34222	-4.30811	-6.43534	-4.07553	-8	19804.5	-5.00267	7916.25	-6.3947	1753	-4.34222	JQ1_2500
1996	CGATGCTTTGTGGATATGAAGGCTTG	-4.73216	-8	-5.60869	-5.3939	-4.16448	-5.53322	-8	-5.83328	-5.5208	-8	11845.5	-4.73216	2091.5	-5.50129	8844.5	-5.83328	DMSO_2500
1997	GGCACCAGTCATGGTAGATAGAAGAT	-3.90526	-8	-8	-8	-8	-3.92525	-3.83366	-3.71667	-3.69583	-3.64147	998.5	-3.90526	80267.5		668	-3.71667	JQ1_2500
1998	TTATACGTATAGGGAGATGCAATTGA	-4.41882	-5.80031	-6.51178	-6.34814	-5.94263	-4.60869	-4.84133	-4.63052	-3.63693	-4.45298	5640	-4.41882	4949	-6.14539	2528.5	-4.60869
[truncated: 120,729 more rows]
