# Supplementary material for: CloneSifter: enrichment of rare clones from heterogeneous cell populations
Source: BMC Biol. 2020 Nov 24;18:177. doi: 10.1186/s12915-020-00911-3 (PMC7687773; doi:10.1186/s12915-020-00911-3)
Supplement: Supplementary file 4 — Additional file 4: Table S6. Table of sgRNA-barcode sequences from the D458 clonal tracking experiment with CROP-seq based sgRNA-barcode library. The abundance of each sgRNA-barcode was calculated with normalized read counts and transformed by a base-10 logarithm (Methods: Clonal fitness measurements). Median ranks and median values of each sgRNA-barcode in each condition across replicates are listed. Identified barcode sets including JQ1 and DMSO are listed in the last column. [file 12915_2020_911_MOESM4_ESM.xlsx]

## Sheet: Sheet1
sgRNA-barcode	ETP	DMSO_1	DMSO_2	DMSO_3	DMSO_4	DMSO_5	JQ1_1	JQ1_2	JQ1_3	JQ1_4	JQ1_5	rank_med_ETP	val_med_ETP	rank_med_DMSO	val_med_DMSO	rank_med_JQ1	val_med_JQ1	barcode_set
GCCGTGATCTATGTTCATCC	-2.43295	-1.73154	-1.77596	-1.64981	-1.53966	-1.72058	-5.47132	-0.61965	-4.17346	-5.34091	-1.05412	3	-2.43295	10	-1.72058	244	-4.17346	DMSO_50
GTCTGGTAGGGCCCCCTTCC	-2.53941	-1.37984	-1.38634	-1.26441	-1.31727	-1.26791	-1.72285	-1.60974	-3.58947	-1.45743	-1.61894	8	-2.53941	1	-1.31727	11	-1.61894	DMSO_50_JQ1_50
AAGGGTATTCGTTCAGGATG	-2.26395	-1.823	-1.74157	-1.7366	-1.76107	-1.74816	-4.73893	-5.44953	-2.94662	-1.92979	-5.12159	1	-2.26395	14	-1.74816	467	-4.73893	DMSO_50
AAGCGTTAACACTTATTTAT	-2.58325	-1.35634	-1.35755	-1.52725	-1.51196	-1.53311	-4.69317	-2.45309	-3.9254	-5.5	-5.05464	14	-2.58325	3	-1.51196	438	-4.69317	DMSO_50
GTTACGTACCTGACCTTTCC	-3.67993	-2.86571	-3.72566	-3.02677	-3.3387	-3.85303	-5.5	-5.62562	-0.491459	-3.88934	-2.63116	1153.5	-3.67993	242.5	-3.3387	138.5	-3.88934
TCATAGTCCCATTGGATATC	-3.65688	-4.22847	-5.5	-5.5	-5.5	-5.5	-0.502822	-5.08155	-2.75676	-2.665	-3.50617	1097.5	-3.65688	4919	-5.5	42	-2.75676	JQ1_50
AGGCGTGCCCAGGTGATGTC	-2.68493	-1.91924	-2.06902	-1.74798	-1.86236	-1.77209	-5.5	-3.52439	-5.5	-0.901942	-4.43734	26	-2.68493	19	-1.86236	283.5	-4.43734	DMSO_50
GGGTTTTGCTGATGCGAGGG	-2.54964	-1.41199	-1.29121	-1.35024	-1.36994	-1.35582	-5.5	-2.98242	-4.82668	-4.98189	-4.26627	10	-2.54964	2	-1.35582	763.5	-4.82668	DMSO_50
TGGTGACAGAACAATTACGG	-3.03777	-4.0906	-3.95798	-4.39656	-5.09512	-3.98716	-4.54704	-5.02356	-5.5	-3.61781	-0.931052	132	-3.03777	610	-4.0906	339	-4.54704
GGCACGCTGCCGCATCGGTG	-2.45004	-1.65879	-1.68385	-1.66254	-1.5438	-1.73203	-5.5	-0.634495	-3.1024	-5.58395	-1.08176	4	-2.45004	8	-1.66254	55	-3.1024	DMSO_50
CCCTTATAGTGAGGATGTCG	-2.37314	-1.52393	-1.56094	-1.46674	-1.53189	-1.57173	-3.42678	-3.36615	-1.96938	-4.19924	-1.8729	2	-2.37314	5	-1.53189	68	-3.36615	DMSO_50
CCACGACTTTGGATGTATCA	-4.40574	-5.5	-5.5	-5.5	-5.5	-5.5	-5.5	-5.5	-5.5	-0.956169	-4.35567	4043	-4.40574	11273		5600	-5.5
AGGGGGAACGCGGTCGGCTT	-2.88117	-2.4433	-2.02709	-2.36099	-2.26641	-2.19353	-5.5	-5.5	-0.768572	-4.28292	-5.20077	73	-2.88117	34	-2.26641	986.5	-5.20077	DMSO_50
TATGTGGCTTACGGTGTTTA	-4.07141	-5.5	-5.5	-5.46102	-5.5	-4.82658	-1.05063	-5.5	-3.427	-4.26173	-4.60971	2575.5	-4.07141	4734	-5.5	226.5	-4.26173
TACGAGCATGGAGTCCTTTT	-3.37069	-3.09304	-3.37763	-2.72798	-3.33383	-3.28308	-3.86926	-4.76528	-2.61245	-3.52043	-1.06481	469	-3.37069	233	-3.28308	96	-3.52043
TCGATTCAGGGTAGAGGCAG	-3.30758	-2.74708	-2.90075	-2.63146	-2.56282	-2.77385	-1.09878	-2.59159	-1.34676	-2.42937	-1.44095	371	-3.30758	91	-2.74708	8	-1.44095	JQ1_50
TCCAGACTGGTGCCGAGAGG	-3.30011	-2.70179	-2.79243	-2.89024	-2.58707	-2.85514	-1.32534	-1.8518	-1.29777	-1.47209	-2.69157	360	-3.30011	104	-2.79243	9	-1.47209	JQ1_50
AAACTTGTGGATCGGATGCG	-3.64253	-3.6288	-4.32772	-3.91448	-4.14782	-4.22949	-4.2838	-0.921979	-2.74293	-1.62157	-2.16005	1064.5	-3.64253	623	-4.14782	25	-2.16005	JQ1_50
TCGAAGTCTGTTCACTCGAT	-3.56973	-4.42408	-3.73985	-3.79077	-3.75695	-4.01367	-3.31781	-2.78819	-2.1307	-1.08455	-2.68292	892.5	-3.56973	421	-3.79077	44	-2.68292	JQ1_50
ATAGAGCGAATAAACGAATT	-4.48117	-5.5	-5.5	-5.5	-5.5	-5.5	-5.5	-1.38569	-5.5	-5.5	-5.5	4374.5	-4.48117	11273		6130.5	-5.5
TCGTAGAAAATTTCTCACAA	-2.70552	-1.44987	-1.53173	-1.58113	-1.51594	-1.66511	-4.04319	-5.5	-3.27037	-4.11046	-4.14769	29.5	-2.70552	4	-1.53173	164	-4.11046	DMSO_50
TGATCGTGTTATGGTACAAC	-3.41465	-5.5	-4.54957	-5.2569	-4.96249	-4.73764	-5.5	-5.5	-1.32503	-5.07206	-5.5	558	-3.41465	1648	-4.96249	5600	-5.5
CTAGTCCGGGACGCAACAGT	-3.63075	-5.5	-5.5	-4.20095	-4.15489	-4.57794	-1.20149	-2.92427	-3.2935	-1.17185	-4.51058	1038	-3.63075	995	-4.57794	53	-2.92427
CTTTGCTAATCGATACACTT	-2.79036	-2.10405	-2.13174	-2.07774	-2.02696	-2.16408	-1.31071	-5.27344	-3.55098	-5.23176	-2.16378	46	-2.79036	28	-2.10405	105.5	-3.55098	DMSO_50
CTCCATAGGGAGAGGTTACG	-2.46212	-1.96282	-1.89875	-2.03295	-1.95405	-2.12478	-4.61399	-5.5	-4.96137	-3.29003	-5.24653	5	-2.46212	21	-1.96282	1063	-4.96137	DMSO_50
CGGGTAGCGCTCGGCTGCCG	-3.73405	-4.95706	-5.5	-5.2569	-4.7361	-4.39085	-3.0893	-3.24768	-3.74991	-2.50251	-1.15757	1315.5	-3.73405	1750.5	-4.95706	59	-3.0893
GGCTCCGGGGCGAGTTCGTA	-2.65981	-1.65351	-1.56547	-1.66845	-1.55142	-1.64425	-5.5	-5.5	-4.19321	-5.58395	-5.5	20	-2.65981	6	-1.64425	5957.5	-5.5	DMSO_50
GAGTCACCATCAGGTGGGCG	-3.23133	-3.8239	-3.72721	-3.81757	-3.85208	-3.59151	-4.51708	-1.39286	-3.59368	-4.00132	-4.99665	287	-3.23133	434.5	-3.81757	162	-4.00132
GGTGATTTACAGATTTACAC	-3.7852	-5.5	-4.94237	-5.08081	-5.24125	-4.99291	-5.5	-5.5	-3.9024	-1.25927	-4.92202	1490.5	-3.7852	1911.5	-5.08081	641.5	-4.92202
TGGTGTAGGCTCACCCCGTT	-2.85172	-1.67384	-1.77749	-1.63038	-1.62818	-1.75651	-4.18802	-5.5	-4.60483	-4.51391	-3.96273	60	-2.85172	9	-1.67384	353.5	-4.51391	DMSO_50
TTAGTTCAAAGCGTTCAGAA	-3.35194	-3.97003	-3.89179	-3.92699	-3.86467	-3.38154	-5.5	-5.5	-1.47068	-4.77103	-5.42262	443	-3.35194	480	-3.89179	1423.5	-5.42262
ACTGATGATAGATCGAGACT	-3.77184	-4.40936	-4.60462	-4.35381	-4.06515	-4.44473	-5.5	-1.55066	-5.5	-5.5	-5.5	1438	-3.77184	834	-4.40936	6130.5	-5.5
CATCAACAGAATTGCACGTA	-5.16541	-5.5	-5.5	-5.5	-5.5	-4.96489	-5.5	-5.5	-5.5	-5.5	-1.20115	7465	-5.16541	4919	-5.5	6130.5	-5.5
GTGCGGTCAACTGGGTTTTG	-2.48682	-2.81423	-2.8036	-2.97303	-2.93568	-2.84513	-5.5	-5.5	-4.70174	-3.48014	-4.17958	6	-2.48682	119	-2.84513	1493	-4.70174
TGACCTTCAGATAAGCAGAC	-3.35361	-4.59645	-4.21378	-3.55685	-3.98839	-4.23451	-5.39214	-5.5	-5.5	-1.28958	-4.53801	444	-3.35361	667	-4.21378	1216.5	-5.39214
TGTGGGTCTACGAGCCGTGT	-2.67358	-1.71126	-1.73007	-1.66413	-1.63143	-1.64428	-5.5	-5.5	-4.47772	-3.36778	-5.5	24	-2.67358	9	-1.66413	5600	-5.5	DMSO_50
CAAATGTTTGACTCACGGAG	-3.72215	-5.5	-5.5	-5.08081	-5.5	-5.5	-5.5	-5.5	-5.5	-5.5	-1.42993	1284	-3.72215	4919	-5.5	6130.5	-5.5
ACCGCATCGTCCATTTAATT	-2.52551	-2.23583	-2.08703	-2.37666	-2.3148	-2.29737	-5.5	-5.5	-5.5	-5.5	-4.16735	7	-2.52551	38	-2.29737	6130.5	-5.5	DMSO_50
TTTGGATCTTATGTTTTTCT	-2.84822	-1.73374	-1.6611	-1.8761	-1.74706	-1.67602	-5.5	-5.5	-5.5	-5.34091	-5.5	57	-2.84822	11	-1.73374	5957.5	-5.5	DMSO_50
ACAAGTCTCTGACAGGTTAG	-2.76762	-1.73609	-1.69248	-1.85788	-1.71394	-1.65375	-5.5	-5.5	-4.03195	-5.34091	-5.5	42	-2.76762	11	-1.71394	5600	-5.5	DMSO_50
ACTAATTGCGGTTAAGATAT	-3.42243	-5.5	-4.18605	-5.31489	-4.76412	-4.99291	-4.22581	-5.5	-1.76268	-5.5	-4.80283	568	-3.42243	1696.5	-4.99291	531.5	-4.80283
TTTAGAAGAATCTACTCAGT	-2.78475	-2.16319	-2.16396	-2.08712	-2.04286	-2.16927	-1.32817	-4.99723	-3.60483	-4.84358	-2.1172	45	-2.78475	32	-2.16319	116.5	-3.60483	DMSO_50
CTAGACGGTTACGCAATCCT	-4.16541	-5.5	-5.5	-4.79826	-5.5	-5.5	-5.5	-1.55459	-5.5	-5.5	-5.5	2970	-4.16541	4919	-5.5	6130.5	-5.5
AGCATTTGAATGGTTCATCG	-3.63181	-2.87959	-3.2824	-2.69401	-3.12331	-2.8783	-5.5	-3.84387	-1.77456	-5.10683	-3.96778	1040.5	-3.63181	129	-2.87959	132	-3.96778
ATTTGCTGTGGGCGGGGGAA	-2.80368	-1.78419	-1.73553	-1.86873	-1.71529	-1.65704	-5.5	-5.5	-4.38998	-5.5	-5.5	50	-2.80368	12	-1.73553	5957.5	-5.5	DMSO_50
TCTGAGAAGGTTGAGTAAGT	-2.62062	-1.91368	-1.86287	-1.75635	-1.77615	-1.95871	-5.5	-2.63997	-3.77617	-1.45975	-4.5018	17	-2.62062	15	-1.86287	149	-3.77617	DMSO_50
CGGAGGAGTCTACCAACGAG	-3.58563	-5.5	-5.5	-5.5	-4.80988	-5.5	-1.37454	-5.5	-3.75602	-5.10683	-5.5	932	-3.58563	5006.5	-5.5	942.5	-5.10683
TCGTTAAGCAGGTCTTGTTT	-2.54242	-2.62344	-2.45399	-2.59132	-2.78854	-2.5593	-5.5	-5.5	-5.5	-5.5	-5.5	9	-2.54242	73	-2.59132	11273
TCATTGGAAAGTTCAAGGAA	-4.1839	-3.77758	-5.26973	-5.5	-4.47782	-5.5	-3.34487	-5.5	-1.79396	-4.0589	-5.59871	3052.5	-4.1839	2259.5	-5.26973	172.5	-4.0589
TGGGCGTGGACTGTAATTTA	-3.04759	-3.02584	-2.86725	-2.98651	-3.01645	-3.13198	-5.5	-2.10995	-3.18224	-1.60289	-1.49323	139	-3.04759	158	-3.01645	16	-2.10995	JQ1_50
CTGCCGCCTGCATACTGATT	-4.32031	-3.8183	-3.79624	-3.92194	-3.46819	-4.10455	-1.58885	-3.15104	-2.1477	-5.03988	-2.14866	3618.5	-4.32031	449	-3.8183	23	-2.14866	JQ1_50
AACTAGGAAAGCCATAATTG	-2.64657	-2.07544	-2.05096	-2.12376	-2.15364	-2.09175	-2.57889	-5.5	-5.5	-1.59578	-4.30315	19	-2.64657	26	-2.09175	226	-4.30315	DMSO_50
CAGGCCCAAGCCGGGAACGG	-3.73539	-4.30102	-4.89407	-4.14296	-4.19592	-3.75571	-5.5	-5.5	-1.79568	-4.88498	-5.59871	1320.5	-3.73539	653.5	-4.19592	5600	-5.5
CAGTCGGGTAGGTGGGGTTG	-4.02975	-5.5	-5.5	-5.5	-4.47782	-5.5	-5.5	-1.858	-3.21389	-3.75464	-2.48327	2398.5	-4.02975	5006.5	-5.5	69	-3.21389
AGGGAGAATGATTGGCGCGC	-3.43706	-5.5	-5.5	-5.5	-5.5	-5.5	-5.5	-5.5	-5.5	-5.40786	-1.52991	594	-3.43706	11273		5600	-5.5
GAGCCGCATCGCACATATAT	-2.55201	-2.54525	-2.29863	-2.41018	-2.34483	-2.32721	-5.5	-5.5	-5.5	-5.40786	-4.03345	11	-2.55201	40	-2.34483	5600	-5.5	DMSO_50
AAGTCGGGATGTATTATTGT	-5.01414	-5.5	-5.5	-5.5	-5.5	-5.5	-1.68633	-5.5	-3.97951	-5.07206	-5.59871	6812.5	-5.01414	11273		888.5	-5.07206
AATGTTATCTAACGATTAGA	-3.66253	-2.89614	-3.16721	-2.76292	-3.20462	-2.93373	-5.5	-3.84566	-1.79683	-5.48704	-3.91521	1116.5	-3.66253	140.5	-2.93373	131	-3.91521
GGGTTATTCCTTCGTGGTAC	-2.58033	-1.96547	-1.88325	-1.9385	-1.83818	-1.70261	-5.5	-5.5	-4.67033	-5.28292	-5.5	13	-2.58033	17	-1.88325	5600	-5.5	DMSO_50
TGACAGCCGTGCCCAGTGTT	-3.96356	-5.5	-5.5	-5.5	-4.46309	-5.5	-5.5	-1.86592	-3.10596	-3.90954	-2.48981	2154	-3.96356	5006.5	-5.5	56	-3.10596
TATTCTGGATTATAAAGTAA	-3.7822	-5.5	-5.5	-5.5	-4.37792	-5.56695	-5.5	-5.5	-5.5	-1.60487	-5.5	1477	-3.7822	5014.5	-5.5	5957.5	-5.5
AATCAATGAAGGGCGGGCAC	-2.5521	-2.09175	-2.1184	-2.17407	-2.12411	-2.126	-5.5	-5.5	-4.78528	-5.5	-4.70941	12	-2.5521	29	-2.12411	5600	-5.5	DMSO_50
TCGGTGGTTGGTAACGTATT	-3.99908	-5.5	-5.5	-5.5	-4.45592	-5.5	-5.2672	-1.8964	-3.12024	-3.84755	-2.53482	2276	-3.99908	5006.5	-5.5	58	-3.12024
CTTTTTCCTGTATCGTTTCA	-4.14422	-5.5	-5.5	-4.3676	-4.46309	-5.5	-3.00357	-5.38258	-1.87939	-2.40749	-2.15284	2873.5	-4.14422	4919	-5.5	32	-2.40749	JQ1_50
GCCTAGAAAGGCTGCTGCCG	-3.6061	-3.95198	-2.96438	-3.04906	-2.63368	-3.54679	-5.5	-5.5	-5.5	-5.5	-1.81058	977.5	-3.6061	176	-3.04906	6130.5	-5.5
AGAATACGTAGGTGGAGGAT	-3.7274	-5.5	-5.5	-5.5	-4.84331	-4.89025	-2.65481	-1.96759	-4.56343	-3.11968	-2.56619	1294	-3.7274	4919	-5.5	46	-2.65481	JQ1_50
TAGTTGTTGTATTTATTATG	-2.8878	-2.68591	-2.74307	-2.57793	-2.67175	-2.83375	-1.95667	-5.5	-2.2408	-5.5	-5.5	76	-2.8878	80	-2.68591	5600	-5.5
CAGAAGGCACCATAAATGGA	-3.97978	-3.25555	-4.15163	-3.60611	-3.84505	-4.54576	-5.5	-5.32459	-4.19999	-1.9787	-1.89452	2210.5	-3.97978	449	-3.84505	261.5	-4.19999
TTTAAAAATAGGTACACTCT	-2.87464	-2.7202	-2.83576	-2.56505	-2.64289	-2.82916	-1.96511	-5.5	-2.30637	-4.86379	-5.5	68	-2.87464	86	-2.7202	634	-4.86379
AGCGTGGTTATTAGTCGTCC	-2.92632	-2.74051	-2.57964	-2.73609	-2.67082	-2.78037	-2.89475	-2.33215	-4.13944	-1.79958	-3.89974	86	-2.92632	90	-2.73609	44	-2.89475	JQ1_50
CGGCAGTGTCCGTGGGGCCG	-3.83129	-5.5	-5.5	-5.5	-4.89882	-4.77107	-2.67033	-2.02029	-4.02733	-3.1454	-2.60034	1666	-3.83129	4919	-5.5	47	-2.67033	JQ1_50
CTTTTCCAGCCCCGTGCTTT	-2.89922	-1.80121	-2.00859	-1.97923	-1.85088	-1.78816	-5.5	-5.5	-5.00277	-5.48704	-5.12159	77	-2.89922	18	-1.85088	2377	-5.48704	DMSO_50
TGTAGCGTCACCGAGTCCTT	-3.80843	-5.5	-5.5	-5.5	-4.84331	-4.58922	-2.65975	-2.0259	-4.1191	-3.13795	-2.6096	1575.5	-3.80843	4919	-5.5	49	-2.65975	JQ1_50
TTGACACACGGTCATGAGTA	-3.18655	-3.11637	-3.08362	-2.76466	-2.69892	-2.63447	-5.5	-4.68361	-3.41338	-3.63456	-1.89818	248.5	-3.18655	106	-2.76466	107	-3.63456
GGATTCGATTAACTGAATAT	-3.09476	-2.38886	-2.52009	-2.42407	-2.38597	-2.08154	-5.5	-5.5	-5.5	-1.80207	-5.20077	172	-3.09476	45	-2.38886	5600	-5.5	DMSO_50
GGGACAGGGGCAGCAGGGAG	-2.60901	-2.28791	-2.2087	-2.28187	-2.25126	-2.23663	-3.08216	-5.5	-3.63078	-3.43166	-2.1932	15	-2.60901	35	-2.25126	86	-3.43166	DMSO_50
CAATTCTTAGGAGTGTATCG	-2.95123	-3.06041	-3.10094	-3.27975	-3.34143	-3.16168	-2.11968	-2.34916	-2.25026	-4.68086	-5.08683	98	-2.95123	195	-3.16168	22	-2.34916	JQ1_50
TTATGCCATGCTTTCCCCGG	-2.6199	-2.13543	-2.15341	-2.0025	-2.09058	-2.09204	-5.5	-5.5	-5.5	-5.5	-5.59871	16	-2.6199	26	-2.09204	6409	-5.5	DMSO_50
CGACTCCTGTGAGAGACTTA	-2.93432	-1.90045	-2.03696	-1.99949	-1.90601	-1.84946	-4.60209	-5.5	-3.45376	-3.53087	-5.5	90	-2.93432	20	-1.90601	364.5	-4.60209	DMSO_50
GCAGCTAAAGTAATCTTGCA	-3.59623	-3.10761	-3.37073	-3.09143	-3.50565	-3.24318	-2.18648	-3.38196	-2.99374	-4.8058	-2.30095	957.5	-3.59623	216	-3.24318	50	-2.99374
AGTAGGTGTTATTAGTATAG	-4.00404	-5.5	-4.34031	-3.96687	-4.20382	-4.65049	-3.12536	-5.5	-3.12252	-5.40786	-1.91578	2294	-4.00404	765	-4.34031	61	-3.12536
AAGGTGTTTTAGTCCGAAAT	-2.87742	-1.90478	-1.97197	-1.87719	-1.83037	-1.89282	-3.46528	-4.60443	-2.15464	-3.27592	-5.24653	70	-2.87742	17	-1.89282	83	-3.46528	DMSO_50
GGATTTTATGCCCGTTTCGT	-3.54649	-5.04138	-4.74146	-4.17772	-4.15134	-4.36283	-3.85854	-3.4969	-5.5	-1.80845	-5.05464	833.5	-3.54649	785.5	-4.36283	124	-3.85854
TGCAACCATGGATCGCCTTC	-3.20399	-4.07357	-4.10094	-3.85896	-3.92528	-3.42159	-3.93984	-5.27344	-4.67033	-1.8891	-5.5	265	-3.20399	487	-3.92528	862.5	-4.67033
GACTCGGGCCCGCCTAAGGG	-3.71955	-3.9622	-3.35196	-3.24144	-2.82728	-3.73764	-5.5	-5.5	-5.5	-5.5	-1.92248	1270.5	-3.71955	256.5	-3.35196	6130.5	-5.5
GCGTTACCTGGCAGGAAATG	-3.30557	-2.73145	-3.10649	-2.92573	-3.03013	-3.35945	-2.21566	-5.5	-5.5	-5.5	-4.30868	365	-3.30557	158	-3.03013	5600	-5.5
CGATCACTTCAGCTGAAGTT	-3.40449	-3.08439	-3.3384	-3.21898	-3.26904	-3.07804	-5.5	-2.17001	-5.5	-4.18601	-4.99665	533.5	-3.40449	213	-3.21898	718	-4.99665
TAGCGGTCTATATAGCTGTT	-3.81971	-5.5	-4.52937	-5.5	-5.5	-5.16901	-5.5	-5.5	-5.5	-1.91146	-5.5	1617.5	-3.81971	4734	-5.5	5957.5	-5.5
TGATCGGATGCCTTAGCAAG	-3.05063	-3.06301	-3.18204	-3.29905	-3.39367	-3.21188	-2.22789	-2.42848	-2.65291	-4.49581	-5.12159	141	-3.05063	204	-3.21188	34	-2.65291	JQ1_50
GGGTGTACGGAGGTGTGAGT	-3.37595	-3.34428	-3.22784	-3.21997	-3.08621	-3.15786	-2.76941	-2.25096	-3.14664	-2.71692	-3.52499	478	-3.37595	214	-3.21997	44	-2.76941	JQ1_50
AAGTTATGCTATCTCTCATG	-3.08926	-3.10689	-3.06055	-2.7917	-2.73569	-2.64176	-5.5	-4.82974	-3.85819	-3.47168	-1.98066	166.5	-3.08926	109	-2.7917	159	-3.85819
ACTACGTCCCATGAGAGGTT	-2.64591	-2.12943	-2.07373	-2.17799	-2.25425	-2.12505	-5.5	-5.5	-5.5	-5.5	-5.5	18	-2.64591	30	-2.12943	11273		DMSO_50
CCTTGTTGGTAGAGTGCGTG	-2.98001	-2.05458	-1.98215	-1.97337	-1.9638	-1.99184	-5.5	-5.5	-4.48425	-5.58395	-5.5	109	-2.98001	22	-1.98215	5957.5	-5.5	DMSO_50
CTCGTTTATGAAAACTTGAG	-3.17493	-2.53769	-2.51129	-2.36362	-2.42282	-2.74314	-5.5	-2.30268	-5.5	-5.5	-5.5	238	-3.17493	58	-2.51129	6130.5	-5.5
AAGAGTTGTGTACAAAGAAA	-3.42703	-5.5	-5.5	-5.5	-5.5	-5.5	-2.27338	-5.5	-5.5	-5.5	-5.5	579	-3.42703	11273		5957.5	-5.5
TGTTGCCTTACAGGATTTCG	-3.61214	-3.51082	-3.3721	-3.38987	-3.41323	-3.50062	-3.47393	-5.5	-3.73795	-2.7649	-2.0331	989.5	-3.61214	266	-3.41323	85	-3.47393
GGTATATTGAGTATGTACTG	-4.3995	-5.5	-5.5	-5.5	-5.39615	-5.5	-5.5	-2.31366	-5.5	-5.5	-5.5	4013	-4.3995	5006.5	-5.5	6130.5	-5.5
GCGCTTGATCCGCTGCTAGT	-2.72346	-2.02837	-2.01536	-2.00816	-2.05156	-1.95543	-3.57041	-3.69748	-3.21248	-4.8058	-4.89974	36	-2.72346	22	-2.01536	101	-3.69748	DMSO_50
CTGCCGAGGTGAGTACCATG	-3.49101	-5.5	-4.07245	-4.16876	-4.1273	-4.28251	-4.30697	-4.33005	-3.27808	-1.96823	-4.89974	714	-3.49101	636	-4.16876	224.5	-4.30697
TTAAGTCCTCTCGGGTTGAC	-3.55175	-3.66507	-5.5	-4.51654	-4.25002	-4.42864	-5.5	-5.5	-4.57952	-5.5	-2.09448	845	-3.55175	836.5	-4.42864	5600	-5.5
CCATAATTTACAGTAGGGCC	-3.28747	-3.32359	-3.20294	-3.5977	-3.66375	-3.464	-2.44593	-2.65527	-2.50653	-5.07206	-5.5	345	-3.28747	287	-3.464	35	-2.65527	JQ1_50
TTCTAGATGCCGACTGTTAC	-4.68829	-5.5	-5.5	-5.5	-5.5	-5.5	-2.44898	-5.5	-5.09968	-5.5	-5.5	5337	-4.68829	11273		5600	-5.5
GTTATAGTCAGTTACACCTT	-3.18845	-2.12576	-2.32156	-1.99258	-2.28628	-2.16241	-5.5	-5.5	-2.32207	-5.28292	-4.97032	252.5	-3.18845	30	-2.16241	1316	-5.28292	DMSO_50
CGTTGTATAGAATAGCATGG	-2.66083	-2.60682	-2.50035	-2.53881	-2.69656	-2.56424	-5.5	-5.5	-5.5	-4.42258	-5.5	21	-2.66083	63	-2.56424	5957.5	-5.5
GATCTCAGGCTGGGGTCTTA	-2.66105	-2.04678	-2.04034	-2.19169	-2.23214	-2.11176	-5.5	-5.5	-5.5	-5.5	-5.5	22	-2.66105	26	-2.11176	11273		DMSO_50
GCCGGCGAGTTGTGGACTAG	-3.07492	-2.4098	-2.50921	-2.63223	-2.49562	-2.63842	-2.45739	-3.42218	-3.85975	-5.5	-4.06089	157	-3.07492	56	-2.50921	149	-3.85975
AGTACGTTTAGTGATTACTG	-4.03777	-4.0803	-4.43246	-5.55793	-4.42833	-3.90183	-5.17029	-5.5	-5.5	-1.9947	-2.24393	2438	-4.03777	839.5	-4.42833	874.5	-5.17029
GAACCAGCGTCCGTTCATGT	-4.49641	-5.5	-5.5	-5.5	-5.5	-5.5	-5.5	-5.5	-2.44466	-5.5	-5.35567	4449	-4.49641	11273		5600	-5.5
GCGACATAGCTTTGGATTGC	-4.28081	-5.5	-5.5	-5.5	-5.5	-5.5	-5.5	-5.5	-5.5	-5.40786	-2.1417	3459	-4.28081	11273		5600	-5.5
TTTGTTTTCAGAGGGCTTTC	-4.25782	-5.5	-5.5	-5.5	-5.5	-5.5	-2.91165	-2.86276	-2.48425	-2.30985	-2.43817	3358.5	-4.25782	11273		38	-2.48425	JQ1_50
GCTAGCTGAGTCTAGGAGTG	-3.71184	-5.5	-5.5	-5.5	-5.5	-5.5	-5.5	-5.5	-5.5	-2.00007	-5.5018	1247	-3.71184	11273		6130.5	-5.5
AAGGTCGACGGGGGAGTGTT	-4.47374	-5.5	-5.5	-5.5	-5.5	-5.5	-2.45756	-5.5	-2.68617	-5.58395	-4.85835	4335.5	-4.47374	11273		572	-4.85835
GCAGAATAACCGGGTATCCC	-2.84268	-2.85811	-3.12051	-3.10614	-3.28556	-3.08016	-5.5	-2.37338	-5.5	-3.78981	-3.77917	56	-2.84268	181.5	-3.10614	120	-3.78981
TATCGTTCATTGTCAGGTTG	-2.66208	-2.33394	-2.28565	-2.42097	-2.52001	-2.46118	-5.5	-5.5	-5.5	-5.5	-5.5	23	-2.66208	46	-2.42097	11273		DMSO_50
AAATATGTGCAAACAGATCA	-4.23599	-5.5	-5.5	-5.5	-5.5	-5.5	-2.46043	-5.5	-2.69378	-5.5	-4.69562	3270.5	-4.23599	11273		447	-4.69562
AGCGGATACATTGTCGTGCG	-4.3415	-5.5	-5.5	-5.5	-5.5	-5.5	-5.5	-5.5	-2.50116	-5.5	-5.5	3732	-4.3415	11273		5957.5	-5.5
CGTTCGGAACCATTATGTCA	-3.93924	-3.09973	-3.39903	-3.53365	-3.59289	-3.27747	-5.5	-2.39825	-5.5	-5.5	-5.5	2058.5	-3.93924	274	-3.39903	6130.5	-5.5
GCTTCCTCGGCGGTAAGGCT	-4.32031	-5.5	-5.5	-5.38184	-5.5	-5.5	-5.5	-5.5	-5.5	-2.00637	-5.42262	3618.5	-4.32031	4919	-5.5	5600	-5.5
AGCTTATAGTCTGGTCGATA	-3.74905	-4.31828	-4.8506	-5.5	-4.45592	-3.92349	-2.46606	-5.5	-2.61467	-5.28292	-5.5	1360	-3.74905	870.5	-4.45592	1316	-5.28292
GTACAGCTATTTTTGAGTGT	-2.8051	-2.07424	-2.11565	-2.37168	-2.2159	-2.28325	-5.5	-5.5	-4.69101	-5.5	-5.5	51	-2.8051	30	-2.2159	5957.5	-5.5	DMSO_50
GCTGGAAGATGCATCTCATC	-3.81484	-4.95706	-5.5	-5.5	-4.86103	-5.56695	-5.5	-5.5	-3.94777	-2.01639	-5.05464	1595.5	-3.81484	4919	-5.5	779	-5.05464
CTGAAATGGCCCGGAACCCC	-2.67957	-2.34665	-2.36868	-2.44215	-2.53265	-2.48201	-5.5	-5.38258	-4.81243	-5.5	-5.5	25	-2.67957	51	-2.44215	5957.5	-5.5
GGGGAGACGGGGGATTGGTA	-4.5122	-5.5	-5.5	-5.5	-5.5	-5.5	-5.5	-5.5	-5.5	-5.34091	-2.16259	4525.5	-4.5122	11273		5600	-5.5
ACATTCTTGGATGTGGATCC	-3.44388	-4.8073	-4.79261	-4.88124	-4.07988	-3.81298	-5.5	-5.62562	-2.55014	-4.82428	-5.5	608	-3.44388	1301	-4.79261	5957.5	-5.5
AACCTGGTAGAAAGATCACG	-3.84319	-5.10833	-5.5	-5.5	-4.82627	-5.5	-5.5	-5.5	-5.5	-2.04084	-5.24653	1711	-3.84319	4919	-5.5	5600	-5.5
CCGTTATTCACATTCAACCC	-3.75044	-4.42408	-4.44854	-4.46979	-4.67304	-4.69188	-2.4969	-5.5	-4.28676	-5.5	-5.5	1366	-3.75044	913	-4.46979	5600	-5.5
ATATAAGCGTGGGGTTCCGA	-2.69253	-2.47909	-2.44123	-2.52844	-2.68434	-2.58309	-5.5	-5.5	-5.5	-4.39362	-5.5	27	-2.69253	61	-2.52844	5957.5	-5.5
ATCTGCACTCCGTGTACACC	-3.38187	-5.5	-5.5	-5.01386	-5.5	-5.5	-5.39214	-5.5	-2.56716	-5.5	-5.5	485.5	-3.38187	4919	-5.5	5600	-5.5
AATTGCGGGGGTCGTCGACT	-3.1665	-5.5	-5.5	-5.5	-5.5	-5.5	-4.02416	-2.67392	-5.5	-2.05317	-3.38189	232	-3.1665	11273		94	-3.38189
TCCAATAAAATGATTCCGCT	-3.90614	-4.06694	-3.78721	-4.20575	-4.31697	-4.70661	-2.55931	-3.40096	-3.33159	-2.65414	-3.32687	1931	-3.90614	658.5	-4.20575	70	-3.32687
CGAATGAATTCACGTGGCTT	-3.82299	-4.88648	-5.5	-5.5	-5.5	-5.5	-5.5	-2.4653	-4.85664	-5.5	-4.76941	1628.5	-3.82299	4919	-5.5	1981	-4.85664
AGTTTTGCGCAGGATGGTCT	-2.69584	-2.5372	-2.43914	-2.51931	-2.66513	-2.56273	-5.5	-5.5	-5.5	-4.40068	-5.5	28	-2.69584	61	-2.5372	5957.5	-5.5
TGATGTCCTGCATTCGTACG	-3.37244	-3.11453	-3.17152	-3.02869	-3.23521	-3.31349	-3.72781	-3.8511	-2.57205	-4.95556	-3.36318	472	-3.37244	193.5	-3.17152	111	-3.72781
GGCGTGGTACATTAGTACGA	-3.93496	-5.5	-4.94237	-5.5	-4.98597	-5.5	-5.5	-3.4215	-5.5	-2.19121	-5.20077	2043	-3.93496	5006.5	-5.5	986.5	-5.20077
GAGCGTATTAGCATGGCTGG	-4.5122	-5.5	-5.5	-5.5	-5.5	-5.5	-5.5	-2.47918	-5.5	-2.84201	-2.27105	4525.5	-4.5122	11273		49	-2.84201	JQ1_50
CTGGTCCTGATCGCAAGGGC	-3.04869	-2.62439	-2.95877	-2.6603	-2.82228	-2.88979	-5.5	-3.68486	-2.60543	-4.59494	-5.5	140	-3.04869	99	-2.82228	397	-4.59494
TGTGAATGTGGCGATCGGAA	-3.66139	-5.5	-5.5	-5.20575	-5.5	-5.56695	-2.59522	-5.5	-4.73559	-5.5	-5.5	1111	-3.66139	4919	-5.5	5600	-5.5
TACTACTAGTAGATTCGGGA	-2.9371	-2.44849	-2.30376	-2.29893	-2.17574	-2.35897	-3.86494	-5.5	-5.5	-3.48186	-2.41594	92	-2.9371	39	-2.30376	125	-3.86494	DMSO_50
GGGCCAGTGGTCGCGTCTGT	-3.17604	-2.57304	-2.64661	-2.37274	-2.39745	-2.70318	-5.5	-2.49916	-5.5	-5.5	-5.5	241	-3.17604	67	-2.57304	6130.5	-5.5
AGATGGCGTTTTACTAGGAC	-3.29618	-5.5	-4.62875	-4.9839	-4.51697	-4.65049	-5.5	-5.5	-5.5	-2.28915	-5.5	353	-3.29618	1087	-4.65049	5957.5	-5.5
TTAATTATGCTGCAGACTGA	-2.70552	-2.82597	-3.11706	-2.85809	-3.16753	-3.14452	-5.5	-5.5	-4.70174	-5.5	-5.5	29.5	-2.70552	180	-3.11706	5957.5	-5.5
GATCCATCGATTGTGAGGTA	-2.93009	-2.79114	-2.84444	-2.54986	-2.51517	-2.57241	-4.55751	-5.5	-3.46244	-3.75625	-2.22945	88	-2.93009	65	-2.57241	117	-3.75625
TTGTAATGCTATACTTCAAA	-3.56607	-5.5	-5.5	-5.5	-5.5	-5.5	-5.5	-5.5	-2.60805	-5.5	-5.5	880	-3.56607	11273		5957.5	-5.5
CTTGTCTCGCAAGGGGTACC	-4.86438	-5.5	-5.5	-5.5	-5.5	-5.5	-5.5	-2.52319	-5.5	-3.11597	-5.35567	6140.5	-4.86438	11273		1264.5	-5.35567
GTTTGAGCATGTCGTAAGAA	-2.70753	-2.34829	-2.31506	-2.2703	-2.30999	-2.1956	-3.48545	-4.40814	-5.5	-5.40786	-5.5018	31	-2.70753	37	-2.30999	1732	-5.40786	DMSO_50
CAGTGACTTTAAGGCCGGCA	-5.54562	-5.5	-5.5	-5.5	-5.5	-5.5	-5.5	-2.53492	-5.5	-5.5	-5.5	10078	-5.54562	11273		6130.5	-5.5
AACATTCTCTATGTCGTCAA	-4.96584	-5.5	-5.5	-5.5	-5.5	-5.5	-5.5	-5.5	-5.5	-2.35184	-5.5	6608	-4.96584	11273		5957.5	-5.5
CTCTAATGTAAGGAGTATTA	-2.71171	-5.5	-5.5	-5.08081	-5.03713	-5.5	-5.5	-5.5	-5.5	-5.5	-5.5	32	-2.71171	4919	-5.5	11273
GTAGGGGTGTACACAAGCGG	-2.93242	-2.25276	-2.57567	-2.23037	-2.50445	-2.48804	-5.5	-4.62562	-4.33531	-5.5	-2.24992	89	-2.93242	50	-2.48804	362	-4.62562
TTAATGATCCACTATAGATG	-3.31774	-3.06236	-3.17675	-3.21011	-3.14157	-3.234	-2.66896	-5.5	-5.00277	-5.5	-5.5	388	-3.31774	197	-3.17675	5600	-5.5
CCGGTTTGTCTGCACGGTGC	-3.61112	-2.50392	-2.27558	-2.25279	-2.36921	-2.16927	-5.5	-5.5	-5.5	-5.5	-5.5	986.5	-3.61112	35	-2.27558	11273		DMSO_50
GGCGGCATGGTTCGAGGACC	-3.85014	-5.5	-5.5	-4.37466	-4.37792	-5.21476	-4.67893	-5.5	-2.62683	-5.5	-5.15938	1735.5	-3.85014	2243.5	-5.21476	924.5	-5.15938
TGCTTTCTTATTAGTTTGAG	-2.71222	-2.78697	-3.12985	-2.85831	-3.19788	-3.10605	-5.5	-5.5	-5.5	-5.5	-5.12159	33	-2.71222	176.5	-3.10605	6130.5	-5.5
GGTCCTGGATCGTCACCGCG	-3.65801	-5.5	-4.27519	-4.46102	-4.45592	-4.63753	-5.5	-2.62367	-5.5	-5.5	-5.5	1101	-3.65801	903.5	-4.46102	6130.5	-5.5
GTGCGGGCTATCTTCTTCAA	-3.63607	-3.28497	-3.08753	-3.47425	-3.47113	-3.84267	-3.42133	-5.5	-5.5	-2.44937	-5.5	1052.5	-3.63607	283	-3.47113	5600	-5.5
AAGTTCGGAGCATGGTAATG	-2.71401	-3.19629	-2.77176	-3.09967	-2.89236	-2.98745	-5.5	-5.5	-5.5	-3.55967	-5.5	34	-2.71401	149	-2.98745	5957.5	-5.5
TTTGTTTCTATGAGTGACAT	-2.91014	-2.88216	-2.83796	-2.75243	-2.82577	-2.81012	-2.68075	-5.5	-3.46938	-5.5	-5.20077	80	-2.91014	107	-2.82577	986.5	-5.20077
CTTTACAATTGCTGAGGTAA	-2.85014	-2.25236	-2.34584	-2.42719	-2.42687	-2.4292	-5.5	-3.87938	-4.13353	-4.21288	-5.59871	58	-2.85014	45	-2.42687	229	-4.21288	DMSO_50
AAGGTATTATTTACAGTTAT	-3.93496	-3.30957	-5.5	-4.32114	-4.87952	-4.55622	-5.5	-5.5	-5.5	-5.5	-2.39779	2043	-3.93496	966	-4.55622	6130.5	-5.5
CCATAATAGTCTCTGAAGGT	-2.83534	-2.48003	-2.43444	-2.48229	-2.37272	-2.38147	-5.56823	-4.97241	-4.30816	-2.46486	-3.49748	53	-2.83534	46	-2.43444	339	-4.30816	DMSO_50
CCTTCCGCATCTAAATAGAG	-2.98596	-2.76723	-2.92607	-2.7805	-2.85243	-2.839	-2.68372	-5.5	-3.55638	-5.5	-5.59871	111	-2.98596	108	-2.839	5600	-5.5
CTGTGTCACATTCTCCTCCT	-4.02449	-3.73726	-4.1394	-4.77978	-4.56	-4.17778	-5.5	-5.5	-2.65485	-5.5	-5.5	2378.5	-4.02449	630.5	-4.17778	5957.5	-5.5
CGTAGTCGTGGATATGATTT	-2.72124	-2.50348	-2.46576	-2.82735	-2.62226	-2.73492	-5.5	-5.5	-5.5	-2.85722	-5.5	35	-2.72124	67	-2.62226	5957.5	-5.5
AAAGTGTTAAGATTTTATGG	-3.40764	-3.67697	-3.84241	-3.68142	-3.85923	-3.77631	-2.69622	-5.38258	-5.5	-3.86794	-5.5	543	-3.40764	417.5	-3.77631	1087	-5.38258
GATATCCAGTGCTTAGATTT	-2.91662	-2.42898	-2.39933	-2.37974	-2.30994	-2.58683	-5.5	-5.5	-3.27279	-5.5	-3.23369	81	-2.91662	45	-2.39933	5600	-5.5	DMSO_50
GGTCTCTCCTACAGGCGGAA	-4.28555	-3.51634	-3.78365	-3.85249	-3.90881	-3.58922	-5.5	-2.66813	-5.5	-5.5	-5.5	3474	-4.28555	420	-3.78365	6130.5	-5.5
TAGAATATGGCTGCATTAAA	-3.55975	-5.5	-4.8506	-5.5	-5.5	-5.5	-5.5	-5.5	-4.8414	-5.5	-2.40985	869.5	-3.55975	5006.5	-5.5	5600	-5.5
TGGTAAGTCGGTACTCCGCT	-3.09292	-3.70321	-3.84444	-3.91202	-3.6649	-3.99874	-5.5	-5.5	-5.5	-2.4721	-2.93313	169.5	-3.09292	457.5	-3.84444	5600	-5.5
GCCCTGCGAGTTATTTTGTG	-4.25782	-5.5	-5.5	-5.5	-5.5	-5.5	-3.47481	-5.5	-2.68241	-5.28292	-5.5	3358.5	-4.25782	11273		1316	-5.28292
CTCGCGGTTAACGGAGACAC	-3.30758	-3.33625	-3.20154	-3.35381	-3.09823	-3.28705	-2.6968	-5.5	-3.66531	-4.37309	-5.29768	371	-3.30758	234	-3.28705	273	-4.37309
ACTAATTTGTGATCCGAGCC	-2.72555	-2.71828	-3.28746	-2.85271	-3.16134	-3.15281	-5.5	-5.62562	-5.5	-5.5	-5.5	37	-2.72555	187.5	-3.15281	6409	-5.5
TTTAGCTGGCTTTATTGGCT	-2.90673	-2.30238	-2.30008	-2.51921	-2.51184	-2.34749	-5.5	-5.5	-5.5	-5.5	-5.5	78	-2.90673	41	-2.34749	11273		DMSO_50
TTATATATGATTGAGGTGTA	-4.32552	-3.34615	-3.66767	-3.81169	-3.9008	-3.60316	-5.5	-2.67198	-5.5	-5.48704	-5.5	3647	-4.32552	368	-3.66767	5957.5	-5.5
TTCAGAATGAGGCGTCACAT	-2.87095	-2.44041	-2.50369	-2.37967	-2.59367	-2.28026	-5.5	-5.5	-5.18985	-5.5	-5.5	66	-2.87095	48	-2.44041	5957.5	-5.5	DMSO_50
CCAAAGAATGAGTACGTACT	-3.00255	-2.33236	-2.51139	-2.50784	-2.7291	-2.45737	-5.5	-5.5	-5.5	-5.5	-5.5	119	-3.00255	57	-2.50784	11273
GTGTCATTTAGCACCCATGG	-2.74012	-2.86302	-2.88726	-2.73072	-2.75567	-2.8105	-5.5	-5.5	-4.85664	-5.5	-5.5	38	-2.74012	108	-2.8105	5957.5	-5.5
CTCTGATTTGACGGTTGCCT	-3.75183	-3.85306	-4.00256	-4.39656	-4.56915	-4.08982	-2.74248	-5.5	-4.55561	-5.5	-5.5	1371.5	-3.75183	573.5	-4.08982	5600	-5.5
TAATTATTTCAAGGAACCAC	-3.05482	-3.22657	-3.03106	-3.15782	-3.07808	-3.10455	-4.29523	-3.80444	-4.2952	-2.54186	-4.46838	143	-3.05482	175	-3.10455	219	-4.2952
ATACTATACCGATCGTTTGT	-2.74067	-5.5	-5.5	-4.90472	-5.16206	-5.5	-5.5	-5.5	-5.5	-5.5	-5.5	39	-2.74067	4919	-5.5	11273
ATAATAATGTGCCCGAATTG	-3.27285	-3.42936	-3.43563	-3.73024	-3.67422	-3.34684	-5.5	-2.73885	-4.66034	-5.28292	-2.79543	326.5	-3.27285	288	-3.43563	1316	-4.66034
ACATTGGCTTCATTGGACTG	-2.80573	-2.56107	-2.67382	-2.74152	-2.58534	-2.7248	-2.8048	-3.50095	-2.74269	-2.70802	-2.69197	52	-2.80573	81	-2.67382	43	-2.74269	JQ1_50
GGATTGGATTCTATAATTGT	-3.48644	-3.79658	-4.04571	-3.60611	-5.39615	-3.85514	-5.5	-5.5	-5.5	-2.56152	-5.35567	704.5	-3.48644	454.5	-3.85514	5600	-5.5
AACGCCCGCGCATATCGACC	-3.91215	-4.31828	-5.5	-4.77978	-4.55105	-4.84679	-5.5	-5.5	-5.5	-5.5	-2.45978	1960	-3.91215	1321.5	-4.77978	6130.5	-5.5
AGCGTTGAGCGAGGTGTAAT	-3.47522	-2.45407	-2.31446	-2.58805	-2.66364	-2.47247	-5.5	-5.5	-4.47772	-5.5	-5.5	675.5	-3.47522	52	-2.47247	5957.5	-5.5
TGGATGATCGGGTGTGTGGT	-4.01414	-5.5	-5.5	-5.38184	-5.5	-5.5	-5.5	-5.5	-5.5	-2.61348	-5.5	2328.5	-4.01414	4919	-5.5	5957.5	-5.5
GTAATTTGGACACTGCATCG	-2.94032	-2.8573	-2.60333	-3.04505	-2.97548	-3.227	-2.78379	-5.5	-2.94681	-3.94297	-5.35567	94	-2.94032	138	-2.97548	151	-3.94297
CGGCTGCGCAGGTTGACTTT	-4.70053	-5.5	-5.5	-5.5	-5.5	-5.5	-5.5	-2.7421	-5.5	-5.5	-5.5	5390	-4.70053	11273		6130.5	-5.5
ATAAGGAGTAGGGCCTTCAT	-2.74656	-3.28879	-3.18471	-3.10961	-3.02773	-3.25998	-5.5	-5.5	-5.5	-5.5	-5.5	40	-2.74656	201	-3.18471	11273
GAAGTCGCGAGGTCAACAAG	-3.97275	-5.5	-5.5	-5.55793	-5.24125	-5.5	-5.5	-2.74883	-5.5	-4.48704	-5.5	2185.5	-3.97275	5006.5	-5.5	5957.5	-5.5
ACCCGTTTCTCGGGACAGCT	-2.75002	-2.9788	-2.96707	-2.81364	-2.90339	-3.00139	-5.5	-4.54644	-5.5	-4.60622	-5.42262	41	-2.75002	145.5	-2.96707	1423.5	-5.42262
GTGGCAACATACCTATATAT	-3.28081	-4.18319	-5.5	-5.5	-5.5	-5.5	-5.5	-2.8046	-2.78331	-4.02764	-5.02468	339	-3.28081	4919	-5.5	168	-4.02764
AACATTCTACTTGGAGGCCG	-3.20241	-4.31245	-4.41694	-4.64148	-4.20382	-4.1121	-2.81753	-3.4029	-4.1191	-2.9525	-5.5018	262	-3.20241	761	-4.31245	71	-3.4029
AGACCGGAGTCCCTACCTGT	-2.86638	-2.35024	-2.63374	-2.55125	-2.42414	-2.62444	-5.5	-5.5	-5.5	-5.5	-5.5	65	-2.86638	64	-2.55125	11273
GATGAACAAGCTACCTCTGA	-4.84665	-5.5	-5.5	-5.5	-5.5	-5.5	-5.5	-2.75478	-5.5	-5.5	-5.5	6051.5	-4.84665	11273		6130.5	-5.5
GTCGGATCCGATGGAAGCCG	-3.80526	-3.67429	-4.14344	-3.81169	-4.24125	-4.00169	-4.93984	-5.5	-4.5114	-4.93073	-2.50793	1568	-3.80526	527	-4.00169	666	-4.93073
GTTTATTTCTCCTACGTCAT	-2.77125	-5.5	-5.5	-5.5	-5.5	-5.5	-5.5	-5.62562	-5.5	-5.5	-5.5	43	-2.77125	11273		6409	-5.5
TCTTAAACGTGGTCTTAAGC	-4.39333	-5.5	-5.5	-5.5	-5.5	-5.5	-5.5	-2.78395	-5.5	-3.99288	-5.5	3984.5	-4.39333	11273		5957.5	-5.5
TCACACAGTTGACGGCAACG	-3.95679	-4.07024	-3.8036	-4.69759	-3.45449	-5.5	-2.85202	-5.5	-5.5	-5.5	-5.5	2126	-3.95679	591	-4.07024	5957.5	-5.5
GGGATCAGTTTACGATGCGG	-4.76747	-5.5	-5.5	-5.5	-5.5	-5.5	-4.73893	-5.5	-4.90586	-5.5	-2.51944	5682.5	-4.76747	11273		2154	-4.90586
CAGTGAGCCCTTCGGGAAGG	-3.00806	-2.36047	-2.56014	-2.43727	-2.60627	-2.40252	-5.5	-5.22768	-4.92359	-5.5	-5.5	121	-3.00806	49	-2.43727	5957.5	-5.5	DMSO_50
TGAGCGTTTTGAGTACTCAG	-3.98214	-5.5	-5.5	-5.5	-5.5	-5.5	-5.5	-5.5	-2.83737	-5.5	-5.5	2221.5	-3.98214	11273		5957.5	-5.5
AAGGTCGCCGTGCCTTCGCT	-3.6671	-2.36613	-2.56258	-2.4605	-2.60869	-2.46425	-5.5	-3.43599	-4.34475	-5.5	-5.5	1123.5	-3.6671	53	-2.46425	5957.5	-5.5
CTCGGTTAAATGGCTAGGCG	-2.93624	-2.44455	-2.52009	-2.39017	-2.67991	-2.52982	-5.5	-5.5	-4.44646	-5.5	-5.5	91	-2.93624	57	-2.52009	5957.5	-5.5
CGTCTGCATGCGAAGGCTGG	-4.68829	-3.70607	-4.61652	-4.22549	-4.80988	-5.5	-3.24241	-5.38258	-2.84956	-3.43396	-5.5	5337	-4.68829	1043.5	-4.61652	88	-3.43396
GCACACTTGGTGCCGCAGCC	-3.55885	-3.79131	-3.52057	-3.34574	-3.4081	-3.31531	-5.32519	-5.5	-3.55175	-3.3778	-2.52189	868	-3.55885	258	-3.4081	107	-3.55175
GGCTATTATTCTTTTACTGT	-2.77242	-5.5	-5.5	-5.5	-4.25447	-5.5	-5.5	-5.52871	-5.5	-5.5	-5.5	44	-2.77242	5006.5	-5.5	6409	-5.5
GGCACTAAACCGAGGTTGGG	-3.49024	-3.79835	-5.5	-4.30266	-4.68494	-5.47004	-5.5	-5.5	-2.91748	-5.5	-5.5	710.5	-3.49024	1148.5	-4.68494	5957.5	-5.5
AGCTAGAGCTTCATTTGCCT	-4.52859	-5.5	-5.5	-5.5	-5.5	-5.5	-5.5	-2.80955	-5.5	-5.5	-5.5	4599.5	-4.52859	11273		6130.5	-5.5
AAAGACGTCGCCTCTGAGAA	-3.21888	-3.99439	-3.90331	-3.96133	-3.42236	-3.65712	-5.5	-5.5	-2.91926	-5.5	-5.35567	275	-3.21888	485	-3.90331	5600	-5.5
AATCTTATTTCCTCAGATCG	-3.44319	-5.5	-5.5	-5.55793	-5.5	-5.5	-2.91381	-5.5	-5.07335	-5.5	-5.5	605.5	-3.44319	5006.5	-5.5	5600	-5.5
GTGGCTCATGGAGTACGAAC	-3.97508	-5.5	-5.5	-5.08081	-5.46309	-5.5	-3.36547	-5.38258	-3.5271	-2.76638	-4.17958	2194.5	-3.97508	4919	-5.5	104	-3.5271
TGGAGTGAGTTTCCATATGA	-3.49874	-5.5	-3.92978	-4.08811	-4.67304	-4.78879	-5.5	-5.5	-5.5	-2.80183	-5.5	725	-3.49874	1128	-4.67304	5957.5	-5.5
GGGTTGATGGTACCGGTATA	-2.87408	-2.58785	-2.64777	-2.58055	-2.43595	-2.46597	-5.5	-5.5	-5.5	-5.5	-5.5	67	-2.87408	69	-2.58055	11273
GCACAGCTCCATTTGCCTTG	-3.53363	-5.5	-5.5	-5.04605	-5.5	-5.5	-2.91454	-5.5	-5.5	-5.5	-5.5	804.5	-3.53363	4919	-5.5	5957.5	-5.5
AGGGTGGTTGACACGTTAGG	-2.79604	-3.05879	-2.87353	-2.93675	-2.79564	-3.04613	-5.5	-5.5	-5.5	-5.5	-5.59871	47	-2.79604	146	-2.93675	6409	-5.5
CCTCGGTGTTAGCGCTGAAT	-3.06075	-3.12947	-3.36191	-3.3224	-3.14503	-3.64526	-5.5	-2.82251	-5.5	-5.5	-5.5	146	-3.06075	249	-3.3224	6130.5	-5.5
AAGTGTTTTGATTGGGTATG	-4.70053	-5.5	-5.5	-5.5	-5.5	-5.5	-5.5	-2.83096	-5.5	-5.14461	-5.5	5390	-4.70053	11273		5957.5	-5.5
TACGTTTGCCGTAGTTTGGG	-3.30408	-4.03829	-4.22343	-4.23571	-3.87576	-4.26592	-5.5	-5.5	-5.5	-2.83151	-5.5	362	-3.30408	676.5	-4.22343	5957.5	-5.5
CTGTCTGGGTCAAAGCCTCT	-3.65801	-5.5	-5.5	-5.5	-5.5	-5.5	-4.67893	-4.81271	-5.5	-3.26798	-2.60583	1101	-3.65801	11273		424.5	-4.67893
TGTATTTTGCTAATAATCCA	-2.80008	-3.04921	-2.94493	-3.06517	-3.27888	-3.16554	-5.5	-5.5	-5.5	-5.5	-5.29768	48	-2.80008	179.5	-3.06517	6130.5	-5.5
CCGTCGGCAGAGGATAAAAC	-3.00429	-2.51885	-2.45084	-2.45653	-2.48667	-2.57894	-5.5	-5.5	-4.19999	-3.30577	-5.5	120	-3.00429	52	-2.48667	5600	-5.5
TCGGTTTTATATTACAACTT	-3.29912	-4.39512	-4.94237	-4.88124	-5.54228	-5.47004	-2.933	-3.21023	-3.22825	-3.62253	-4.06723	359	-3.29912	1585	-4.94237	70	-3.22825
TGAGTGAGACAACGGCGAAA	-4.0116	-3.88866	-3.86319	-4.68287	-3.41323	-5.32391	-2.97384	-5.5	-4.03662	-5.5	-5.5	2319	-4.0116	482.5	-3.88866	5600	-5.5
GTTAAGCACTACGGAGCGGG	-3.85899	-4.08371	-5.5	-4.24618	-4.79409	-5.5	-3.13929	-5.5	-2.9472	-3.38529	-5.5	1773.5	-3.85899	1338.5	-4.79409	84	-3.38529
CCACCGAGTCAGTCGGCACT	-2.8018	-3.76756	-3.72877	-3.5734	-3.96709	-3.87454	-5.5	-5.5	-5.5	-5.5	-5.5	49	-2.8018	419	-3.76756	11273
TATACGTCGCGCCTGCGATG	-3.28507	-5.5	-5.13143	-4.81757	-4.79409	-4.80728	-2.97912	-5.5	-4.56343	-5.5	-5.5	342	-3.28507	1383	-4.81757	5600	-5.5
AGCGAATGTAGCTCTCAGCC	-3.00906	-2.5742	-2.51025	-2.49207	-2.67434	-2.46969	-5.5	-5.5	-3.29991	-4.88498	-5.59871	123	-3.00906	57	-2.51025	5600	-5.5
GCTAATTGATCCGGTGTCTA	-3.18088	-2.86015	-2.70094	-2.44074	-2.57035	-2.74249	-5.5	-2.9172	-5.5	-5.5	-5.42262	245.5	-3.18088	85	-2.70094	6130.5	-5.5
ATTGATCGTCGGAGGCTGAA	-3.49718	-5.5	-5.5	-4.01077	-4.14088	-4.13558	-5.5	-2.91171	-3.40343	-3.58831	-5.5	720.5	-3.49718	615	-4.14088	103	-3.58831
CAGCTTCAGTTGCGTATAGT	-3.11555	-2.85487	-3.11439	-2.93365	-3.16936	-3.47528	-5.5	-5.5	-5.5	-5.5	-2.667	188	-3.11555	177.5	-3.11439	6130.5	-5.5
ACTTGTGGGTATCTATTCCG	-3.56426	-5.5	-5.5	-5.5	-5.5	-5.5	-5.5	-5.5	-3.00845	-3.87004	-5.5	874.5	-3.56426	11273		5600	-5.5
GCATTGCAGCCTAAATTGGG	-3.72872	-3.60659	-3.17369	-3.06204	-3.44122	-3.45889	-5.5	-5.5	-4.18985	-2.90067	-5.5	1299	-3.72872	276.5	-3.44122	5600	-5.5
TCTTGCGATTAGCACATTTT	-2.98285	-2.80839	-2.7937	-2.98506	-2.95166	-2.93373	-2.97996	-3.8028	-5.22462	-3.64443	-3.9407	110	-2.98285	133	-2.93373	120	-3.8028
GCCGTTTAACTATATAGATT	-3.20677	-5.5	-5.5	-5.5	-5.5	-5.5	-5.5	-2.91848	-5.5	-3.89821	-5.5	267.5	-3.20677	11273		5957.5	-5.5
TCGCTGCATTTAACATTCCT	-3.91621	-5.5	-5.5	-5.5	-5.5	-5.5	-4.73893	-5.5	-4.34955	-2.94124	-5.5	1976	-3.91621	11273		467	-4.73893
TAATTCTTCGTAATGAGATA	-3.0279	-2.60499	-2.48422	-3.1302	-2.99131	-2.88548	-5.5	-5.5	-5.5	-5.5	-5.5	130	-3.0279	131.5	-2.88548	11273
ATAATTGGGTTTGCGGCGGC	-3.44663	-3.82578	-4.79261	-4.14296	-4.0108	-3.99003	-2.98674	-5.5	-5.5	-5.5	-5.5	613.5	-3.44663	542.5	-4.0108	5957.5	-5.5
TATGCAAATCTCAAGGGTGG	-3.82464	-2.50303	-2.50846	-2.55945	-2.51419	-2.99465	-5.5	-5.5	-5.5	-5.5	-5.5	1637.5	-3.82464	57	-2.51419	11273
ATTCGAGAAGCATGTTAGGC	-3.96356	-5.5	-4.43246	-3.87896	-4.50885	-5.5	-5.5	-5.5	-5.5	-5.5	-2.66993	2154	-3.96356	926	-4.50885	6130.5	-5.5
TCTTTCTTGAGTTAATCTTT	-3.75604	-4.3746	-3.57843	-3.87443	-3.72142	-3.88345	-5.2672	-5.5	-3.01421	-4.66749	-3.71081	1384.5	-3.75604	467	-3.87443	449	-4.66749
CTTTCGTCCATTTATGTCAC	-3.9414	-5.5	-5.5	-5.5	-5.5	-5.5	-5.5	-5.5	-3.03475	-5.5	-5.5	2069.5	-3.9414	11273		5957.5	-5.5
ATGGATAACGTCCGAGCCGT	-4.07141	-5.5	-5.5	-5.5	-5.5	-5.5	-2.99536	-5.5	-5.5	-5.5	-5.5	2575.5	-4.07141	11273		5957.5	-5.5
AAATATGTGTTCTTTACCTT	-3.72872	-5.5	-5.5	-5.15999	-5.5	-5.5	-5.5	-5.5	-5.5	-4.01575	-2.67211	1299	-3.72872	4919	-5.5	5600	-5.5
GGTTCTCGCCGGTGTGCCAT	-3.36492	-2.459	-2.55175	-2.89352	-2.91266	-2.7537	-5.5	-5.5	-5.5	-5.5	-5.5	457.5	-3.36492	95	-2.7537	11273
CTGTAAGCATTAGGTACGTG	-3.08683	-2.96688	-2.7899	-2.69253	-2.93461	-2.5053	-5.5	-5.5	-5.5	-5.5	-4.66929	164	-3.08683	103	-2.7899	6130.5	-5.5
CAATGTGAGAAGGGCACACG	-2.83839	-2.98666	-2.63324	-2.69969	-2.72129	-2.53392	-5.17029	-5.62562	-4.87243	-5.5	-5.5	54	-2.83839	85	-2.69969	5957.5	-5.5
AGTCAACTCAAATTACCTTG	-4.30011	-3.56015	-5.47385	-5.5	-3.91491	-5.5	-5.5	-5.5	-4.90586	-2.95454	-5.5	3529	-4.30011	2856.5	-5.47385	5600	-5.5
CTGCGTTCTTAGATGAGCAT	-4.0116	-5.5	-5.5	-5.5	-5.5	-5.5	-5.02416	-5.5	-3.04828	-3.34968	-2.77491	2319	-4.0116	11273		78	-3.34968
AAGTAAATATATGAGATAGT	-5.3995	-5.5	-5.5	-5.5	-5.5	-5.5	-5.5	-2.97337	-3.5595	-5.5	-5.5	8722	-5.3995	11273		5957.5	-5.5
CCGATAGACGATTGACAGTT	-3.73138	-5.5	-5.5	-4.77978	-5.46309	-5.5	-3.05802	-5.5	-4.60483	-5.5	-5.5	1308	-3.73138	4919	-5.5	5600	-5.5
GTTCACGCAGCGGGTCACGG	-3.91621	-4.26843	-4.68146	-4.83777	-5.5	-5.5	-5.5	-5.5	-5.5	-2.98516	-5.5	1976	-3.91621	1416.5	-4.83777	5957.5	-5.5
CAGGGGCAGACACCACGTTC	-2.85137	-3.80191	-3.63249	-3.72702	-3.45167	-2.51512	-4.70789	-5.32459	-5.5	-3.66749	-5.42262	59	-2.85137	354.5	-3.63249	955	-5.32459
CTGGGCATTGGCTTACACCG	-2.84147	-2.59257	-2.64262	-2.67356	-2.68422	-2.60862	-5.5	-5.5	-5.5	-4.61781	-5.42262	55	-2.84147	75	-2.64262	5600	-5.5
GGCGAATAGTAATGTTGGTC	-3.11426	-2.91359	-2.78153	-2.71206	-2.9448	-2.5157	-5.5	-5.5	-5.5	-5.5	-4.72365	187	-3.11426	98	-2.78153	6130.5	-5.5
AATATTTATCCGTTCCCGGG	-3.03804	-2.81478	-2.58142	-2.50303	-2.67316	-2.84083	-5.5	-5.5	-4.78528	-5.5	-5.5	133	-3.03804	75	-2.67316	5957.5	-5.5
CTAGGCAGCTGTCCTCAGAC	-3.02188	-3.13061	-3.00996	-2.96354	-3.04094	-2.89624	-5.5	-5.5	-5.5	-2.98762	-4.29768	126	-3.02188	156	-3.00996	5600	-5.5
CCATGGGAGATTGAATCAAT	-3.02422	-2.52391	-2.6854	-2.56715	-2.5491	-2.59025	-4.3779	-5.5	-5.5	-3.35286	-5.5	129	-3.02422	68	-2.56715	5600	-5.5
CAAGCTATTGAACGTGCGGT	-3.18088	-2.49414	-2.76645	-2.84528	-2.60366	-2.78376	-4.56823	-4.46425	-5.5	-4.90725	-4.00212	245.5	-3.18088	96	-2.76645	350.5	-4.56823
GTTACCGGCACTATCCCTTA	-3.69805	-4.23812	-5.5	-5.46102	-5.5	-5.32391	-5.5	-2.9957	-5.5	-5.5	-5.5	1208	-3.69805	3131	-5.46102	6130.5	-5.5
GATGGTGATGTTTGGGGCGC	-4.3415	-5.48854	-5.5	-5.5	-5.5	-5.5	-3.06105	-5.5	-4.8414	-5.5	-5.5	3732	-4.3415	4919	-5.5	5600	-5.5
AACGAGGACGCACGTATATG	-3.90415	-5.5	-5.5	-4.53674	-5.5	-5.5	-5.5	-5.5	-3.11712	-5.5	-5.5	1925.5	-3.90415	4919	-5.5	5957.5	-5.5
TCGCGGCACACGCTACACTC	-3.06047	-3.14297	-2.84792	-2.91944	-2.9664	-2.83981	-5.5	-5.5	-5.02504	-2.99484	-4.43734	145	-3.06047	136	-2.91944	2425.5	-5.02504
GGATCACAGCGTAAGCTGGT	-3.37419	-3.26272	-2.75286	-3.39507	-2.92591	-3.44885	-5.5	-3.00211	-5.5	-4.90725	-4.68226	475.5	-3.37419	228	-3.26272	671.5	-4.90725
TTATAGGGCCAAGTTATTAA	-3.16505	-2.88259	-3.0815	-3.19291	-3.3103	-3.32267	-5.5	-5.5	-5.02504	-3.0615	-5.5	230	-3.16505	204	-3.19291	5600	-5.5
TTCAGTCCTTATACAACCGG	-5.09847	-5.5	-5.5	-5.5	-5.5	-5.5	-5.5	-3.01257	-3.32516	-5.5	-5.5	7187	-5.09847	11273		5957.5	-5.5
TATTTTAGCGCTTCGGCTCC	-3.77038	-5.5	-5.5	-5.15999	-4.74988	-4.77107	-3.08894	-5.5	-4.60483	-5.5	-5.5	1433.5	-3.77038	2125	-5.15999	5600	-5.5
ATGGTAGATCGACGGCCCTG	-3.86438	-5.5	-4.91755	-4.11467	-5.39615	-5.47004	-5.5	-5.5	-5.5	-5.5	-2.81894	1797	-3.86438	2740.5	-5.39615	6130.5	-5.5
TGGCGGGGGCTGTCTGTGGG	-3.99174	-4.72511	-5.5	-4.62851	-4.62846	-5.5	-5.5	-3.03932	-5.5	-5.5	-5.5	2251.5	-3.99174	1244.5	-4.72511	6130.5	-5.5
CTCTGTAATACGTCTTGTTG	-4.22756	-5.5	-5.5	-5.5	-5.5	-5.39085	-5.5	-5.38258	-5.5	-3.07206	-5.5	3233	-4.22756	4919	-5.5	5957.5	-5.5
ACCGTATTTGGTGGTACACT	-3.04429	-2.87154	-2.97775	-2.70621	-2.84209	-2.54908	-4.77235	-5.52871	-5.5	-5.23176	-5.5	136	-3.04429	105	-2.84209	5957.5	-5.5
CGGCCAGGACTATCCCAGAA	-3.9414	-5.5	-5.5	-5.5	-4.94022	-5.5	-3.11149	-5.5	-4.51847	-3.76113	-5.5	2069.5	-3.9414	5006.5	-5.5	699	-4.51847
CTTGCCTACCATTCCAGGAC	-3.62446	-5.5	-5.5	-4.62851	-4.86103	-5.26592	-5.5	-5.5	-5.5	-3.1	-5.5	1027.5	-3.62446	2374.5	-5.26592	5957.5	-5.5
ACTTTACGTACGTGTCGATC	-2.94881	-2.51597	-2.73682	-2.81737	-2.96181	-2.7014	-5.5	-5.5	-4.2624	-3.89821	-5.5018	96	-2.94881	90	-2.73682	5600	-5.5
TTGTGTAGAGTGTTATGGTC	-4.14079	-5.5	-5.5	-5.5	-5.5	-5.5	-5.5	-3.04214	-5.5	-5.5	-5.5	2860	-4.14079	11273		6130.5	-5.5
AGTATCCCGCTGTAACTTCG	-3.77184	-2.98339	-2.65142	-2.52431	-2.85564	-2.84761	-5.5	-5.5	-5.5	-5.5	-5.5	1438	-3.77184	109	-2.84761	11273
ACCATACACATTGGTTTAAG	-3.7733	-5.34241	-5.5	-3.73186	-4.84331	-4.77107	-5.5	-5.5	-5.5	-5.5	-2.82002	1446.5	-3.7733	1420.5	-4.84331	6130.5	-5.5
TTTTTTATAGCGCTTATTTA	-3.21643	-3.13328	-3.39035	-3.44315	-3.23908	-3.47881	-5.5	-5.5	-3.13826	-4.65453	-5.5	274	-3.21643	272	-3.39035	5600	-5.5
GTGGGTGGACGCGGCGGTGA	-2.85225	-5.5	-4.35328	-4.12657	-4.32217	-5.5	-5.5	-5.5	-5.5	-5.5	-5.5	61	-2.85225	776	-4.35328	11273
TGGTGGCACGGTTTCTTATG	-3.59138	-5.5	-5.5	-4.85896	-4.94022	-4.56695	-4.69317	-5.5	-5.5	-4.86379	-2.89585	945.5	-3.59138	1605	-4.94022	634	-4.86379
ACCGATCCCATAATGACCTG	-3.50187	-5.5	-5.5	-5.5	-5.5	-5.5	-5.5	-5.5	-5.5	-3.11412	-3.14731	735	-3.50187	11273		5600	-5.5
GGATTTTGTCTGTAGTTCGA	-3.14699	-3.46653	-4.1275	-3.88583	-3.70595	-4.10455	-5.5	-3.0513	-5.5	-5.5	-5.5	218	-3.14699	475	-3.88583	6130.5	-5.5
ACCTATGACTAAGTAGCATC	-2.95278	-2.67764	-2.62296	-2.61357	-2.61501	-2.56402	-4.2782	-5.5	-4.13353	-5.5	-5.5	100	-2.95278	72	-2.61501	5600	-5.5
GATTTACCCCTACTACAATC	-2.85649	-5.5	-5.5	-5.5	-5.5	-5.5	-5.5	-5.5	-5.5	-5.5	-5.5	62	-2.85649	11273		11273
AGCCGGCGTCGGGCACCTGG	-2.86222	-3.45112	-3.99963	-3.63495	-3.44329	-3.69771	-5.5	-5.5	-5.5	-4.98189	-5.5	63	-2.86222	345	-3.63495	5957.5	-5.5
CCTGTAGCACGGGTACGCTA	-4.14422	-5.5	-5.5	-5.5	-5.5	-5.5	-5.5	-5.5	-3.15612	-5.5	-5.5	2873.5	-4.14422	11273		5957.5	-5.5
TAAAGAGTAAATTGTGAGTT	-3.16073	-4.40936	-4.40197	-4.85896	-5.03713	-5.39085	-5.5	-5.5	-5.5	-5.5	-2.93407	225	-3.16073	1451	-4.85896	6130.5	-5.5
TCCGGAGGGGCCATAGTTCC	-3.5679	-5.5	-5.5	-5.55793	-5.16206	-5.5	-5.5	-5.5	-5.5	-3.13331	-5.5	885	-3.5679	5006.5	-5.5	5957.5	-5.5
GAGGTCGGCAGGCCATTTAT	-3.91826	-5.5	-5.5	-4.35381	-5.5	-5.5	-5.5	-5.5	-3.17475	-5.5	-5.5	1986.5	-3.91826	4919	-5.5	5957.5	-5.5
CTGAGCGCACAGCATAATTT	-2.8624	-2.83765	-2.99241	-2.75226	-2.86522	-2.80879	-5.5	-4.90546	-5.5	-4.05567	-3.20646	64	-2.8624	108.5	-2.83765	502.5	-4.90546
GGCTAGCCCTGGTGGGCAGC	-3.98214	-4.8073	-5.5	-5.5	-5.5	-5.5	-5.5	-5.5	-4.07591	-4.3535	-2.97832	2221.5	-3.98214	4919	-5.5	263.5	-4.3535
TGAAATGCAGTCAAGTGGTC	-3.06937	-4.86529	-3.67866	-3.71595	-4.51697	-3.5637	-3.2455	-3.44593	-5.5	-5.5	-3.98858	152	-3.06937	375.5	-3.71595	134.5	-3.98858
GTAAGCTACCGAACGCTCCC	-2.88192	-4.10115	-4.3095	-3.73186	-3.50885	-2.56467	-5.5	-5.62562	-4.38472	-3.80943	-5.5	74	-2.88192	382.5	-3.73186	5957.5	-5.5
TATGGCGAATTAACGGAGCT	-3.34313	-3.07124	-2.74162	-2.86179	-2.61102	-2.63714	-5.5	-5.5	-5.5	-5.5	-5.5	426.5	-3.34313	91	-2.74162	11273
TGTGTACCAGTTATAGCGGC	-3.52443	-5.5	-5.5	-5.38184	-5.09512	-5.5	-5.5	-5.5	-5.5	-5.5	-2.98992	787.5	-3.52443	4919	-5.5	6130.5	-5.5
TAGTTCTGATCGTCTACCGT	-2.92362	-2.70307	-2.56569	-2.62864	-2.68254	-2.62185	-4.32519	-5.5	-5.5	-5.5	-5.20077	84	-2.92362	77	-2.62864	5600	-5.5
ATTCGTGGCCCGCGACATTA	-4.03508	-5.5	-5.5	-5.5	-5.5	-5.5	-5.5	-5.5	-3.17897	-5.5	-4.34344	2425.5	-4.03508	11273		5600	-5.5
TACGACACTAGTTCTCCAAC	-3.09692	-2.95732	-2.80249	-2.55945	-2.82694	-3.04385	-5.5	-5.38258	-5.2624	-5.5	-5.5	174.5	-3.09692	112	-2.82694	5957.5	-5.5
GTTGCAGTTGAGACACCATT	-3.80055	-5.5	-5.5	-5.5	-5.5	-5.5	-5.5	-5.5	-5.5	-5.5	-2.99395	1546.5	-3.80055	11273		6130.5	-5.5
TACGACAGATGTAATGACTC	-5.2032	-5.5	-5.5	-5.5	-5.5	-5.5	-5.5	-3.29775	-3.5242	-5.5	-5.5	7632	-5.2032	11273		5957.5	-5.5
GTACCGGGGCCGGTGTATTA	-3.81323	-4.2737	-5.13143	-5.1186	-4.30173	-5.16901	-3.27931	-5.5	-5.5	-5.5	-5.5	1589	-3.81323	1945.5	-5.1186	5957.5	-5.5
TCTGTATTATTGAGGTCACT	-3.85899	-5.5	-4.26973	-5.5	-5.5	-5.5	-5.5	-5.5	-3.7736	-4.40068	-3.02036	1773.5	-3.85899	5006.5	-5.5	290.5	-4.40068
ATTCGAGTATGTGTGGCTAT	-4.81323	-5.5	-5.5	-5.5	-5.5	-5.5	-5.5	-3.34119	-3.94969	-5.48704	-5.5	5895.5	-4.81323	11273		2041.5	-5.48704
GGGTGGCTGATGGACGATGG	-3.38907	-4.31828	-5.09364	-4.02645	-4.20782	-3.93096	-5.32519	-4.38883	-3.19086	-5.5	-5.5	503	-3.38907	661.5	-4.20782	1104.5	-5.32519
GCTCTCAAGCTGACAAGGCA	-3.33504	-4.43932	-5.5	-4.54721	-4.89882	-4.63753	-5.5	-5.62562	-4.54792	-3.17275	-5.5	412	-3.33504	1067.5	-4.63753	5957.5	-5.5
CGTTGTATTTAAACTATTGA	-2.92611	-3.32598	-3.21809	-2.95805	-3.26444	-3.31288	-3.29465	-5.5	-5.00277	-5.40786	-5.24653	85	-2.92611	217	-3.26444	1732	-5.24653
TGAGGTCACTCAAGTAATCT	-2.92967	-3.14889	-3.47646	-3.23211	-2.72617	-2.83135	-5.5	-5.5	-5.5	-3.21427	-5.5	87	-2.92967	204	-3.14889	5957.5	-5.5
CGAGATCACTTGTGTCTACT	-3.08533	-2.97693	-2.72551	-2.8413	-2.62836	-2.65102	-5.5	-5.5	-5.5	-5.5	-5.5	163	-3.08533	88	-2.72551	11273
GGGATTGTGCGGGATGGACT	-3.93924	-5.5	-4.65431	-5.5	-5.5	-5.5	-5.5	-5.5	-3.97136	-4.48704	-3.03375	2058.5	-3.93924	5006.5	-5.5	338.5	-4.48704
TAAACAGAAATCAGAATCCG	-3.40074	-4.07692	-4.41694	-4.55793	-5.5	-4.6127	-5.5	-5.52871	-5.5	-3.21799	-5.5	524.5	-3.40074	1013	-4.55793	6130.5	-5.5
TGCAATTGGGTGGGTTTAAG	-2.87705	-3.09199	-2.8902	-2.92573	-3.2943	-2.88797	-5.5	-5.5	-5.5	-5.5	-5.5	69	-2.87705	141.5	-2.92573	11273
GCACCTGGAAAAGCCGTTTT	-3.00106	-3.62641	-3.16507	-3.70515	-3.55194	-3.40408	-5.39214	-3.52096	-5.5	-4.61781	-3.04	118	-3.00106	325	-3.55194	411.5	-4.61781
GGGGTTTTAGTTAGCGAGCG	-3.6061	-4.01142	-5.5	-4.02966	-3.57193	-3.76933	-3.3397	-5.62562	-3.45994	-4.93073	-3.46517	977.5	-3.6061	549	-4.01142	97	-3.46517
GTACACTTGCGCAGAGTCGG	-3.05175	-2.84253	-2.59659	-2.82715	-2.94087	-3.0676	-5.5	-5.5	-4.17669	-5.5	-5.5	142	-3.05175	120	-2.84253	5957.5	-5.5
ACTGGGGTATTTGTGTTTAA	-4.21521	-5.5	-5.5	-5.5	-5.5	-5.5	-5.5	-5.5	-5.5	-5.5	-3.05186	3181	-4.21521	11273		6130.5	-5.5
CTTGTCGTCATTGTTAGTAG	-3.00856	-3.10009	-2.69252	-2.94251	-2.89981	-2.60151	-5.5	-5.5	-5.5	-5.5	-5.5	122	-3.00856	115	-2.89981	11273
CCTTCATGGCATGCTTAACG	-3.22134	-3.00225	-2.80046	-2.58561	-2.72484	-2.79024	-5.5	-5.5	-5.5	-5.5	-5.5	277.5	-3.22134	103	-2.79024	11273
TTAAGCACCACCTTGTGGAT	-3.65242	-2.89926	-2.61124	-2.74787	-3.52692	-2.8812	-5.5	-5.5	-5.5	-5.5	-5.5	1090	-3.65242	130	-2.8812	11273
TGGATCGGATGGAAGCGGAA	-3.11716	-3.75294	-4.94237	-4.14715	-3.9008	-4.09712	-5.5	-5.5	-5.5	-3.2685	-5.5	190	-3.11716	579.5	-4.09712	5957.5	-5.5
CCTATTTACACAGGAACTGG	-2.87873	-2.65552	-2.80453	-2.81286	-2.9997	-2.71968	-5.5	-5.5	-5.5	-5.5	-5.5018	71	-2.87873	114	-2.80453	6409	-5.5
GGCGCAAAAATAAGAAGATG	-4.13738	-5.5	-5.5	-5.5	-5.5	-5.5	-5.5	-5.5	-5.5	-5.5	-3.07302	2844	-4.13738	11273		6130.5	-5.5
ATGACATGATTATGGTAACC	-4.14768	-5.5	-5.5	-5.5	-5.5	-5.5	-3.36615	-5.5	-5.5	-5.5	-5.5	2886	-4.14768	11273		5957.5	-5.5
GTGGGGCAGCAACGTTTTTA	-3.7093	-4.49732	-5.5	-5.5	-5.5	-5.5	-3.67753	-5.5	-4.64104	-4.95556	-3.11871	1240	-3.7093	4919	-5.5	729.5	-4.64104
GGATACGTAAGTGAAGTTCC	-2.87948	-2.85386	-2.80138	-3.5656	-3.43779	-2.95788	-5.5	-5.44953	-5.5	-5.5	-5.5	72	-2.87948	146	-2.95788	6130.5	-5.5
ACCCTCGGCCGTCTGCGATT	-3.6671	-5.5	-5.5	-4.39656	-5.5	-5.26592	-3.38854	-5.5	-4.52565	-5.5	-5.5	1123.5	-3.6671	4734	-5.5	5600	-5.5
GACTGCGCTGCCGGCGGAGT	-3.34532	-3.82578	-4.1394	-3.98973	-4.08288	-3.9437	-5.5	-4.60443	-3.2732	-5.5	-5.5	431.5	-3.34532	527	-3.98973	5957.5	-5.5
GTCGGTGAAATCACTTGATA	-2.91846	-2.60991	-2.85205	-2.7133	-2.74793	-2.87697	-5.5	-5.5	-5.5	-5.40786	-5.5	82	-2.91846	91	-2.74793	5957.5	-5.5
GGAATCACAGCGCATGAGAT	-3.99908	-5.5	-5.5	-5.5	-5.5	-5.5	-5.5	-5.5	-5.5	-5.5	-3.13147	2276	-3.99908	11273		6130.5	-5.5
TCGGGGTTTGCGCAACCGAT	-3.68588	-3.74503	-3.12051	-2.95805	-3.34088	-3.13078	-4.91502	-5.5	-5.5	-5.5	-3.13744	1171.5	-3.68588	181.5	-3.13078	5600	-5.5
CTCCTGATTTTCGGGTGTTC	-3.68349	-2.61313	-2.92313	-2.79694	-3.1971	-3.02724	-5.5	-5.5	-5.5	-5.5	-5.5	1164	-3.68349	136	-2.92313	11273
AGCTAACCTGGATCCTACTT	-4.39333	-5.5	-5.5	-5.5	-5.5	-5.5	-5.5	-5.5	-5.5	-3.29336	-5.5	3984.5	-4.39333	11273		5957.5	-5.5
AGACTTAGTGAGTGTATTAG	-3.18503	-3.13752	-2.9457	-2.59651	-2.8752	-3.07175	-5.5	-5.5	-5.5	-5.5	-5.5	247	-3.18503	142	-2.9457	11273
CTTCATGTACAATGTTCTAA	-3.58278	-2.61452	-3.00876	-2.81091	-3.23735	-3.05707	-5.5	-5.5	-5.5	-5.5	-5.5	926	-3.58278	155	-3.00876	11273
CGTATGCAGTCCTTAGGTCC	-2.88647	-2.77792	-2.69095	-2.64624	-2.68821	-2.79701	-5.5	-5.5	-5.5	-5.5	-5.5	75	-2.88647	83	-2.69095	11273
CATATAGGGTACGGCTTAAA	-3.55706	-3.13752	-2.78721	-2.91869	-3.10137	-2.63473	-5.5	-5.5	-5.5	-5.5	-5.5	863	-3.55706	138	-2.91869	11273
AGCAGCATCTTCTACTCGAT	-3.19036	-3.06333	-3.24802	-3.37112	-3.1971	-3.26375	-5.5	-3.43881	-5.5	-5.5	-5.5	255	-3.19036	221	-3.24802	6130.5	-5.5
AGGTCCAAGCACTGAATTGT	-3.48644	-5.5	-5.5	-5.5	-5.5	-5.5	-5.5	-5.5	-5.5	-5.5	-3.13894	704.5	-3.48644	11273		6130.5	-5.5
TCAATTACGGATATGAAGCT	-3.4529	-3.15489	-2.7833	-2.60878	-3.17529	-3.22999	-5.5	-5.5	-5.5	-5.5	-5.5	625	-3.4529	194	-3.15489	11273
CAGTCGCTTCCGGTGCAAGG	-4.18769	-5.5	-5.5	-5.5	-5.5	-5.5	-3.40537	-5.5	-5.5	-5.5	-5.5	3066.5	-4.18769	11273		5957.5	-5.5
CTTGGCTGATCTCTCAGGTT	-4.20717	-3.36995	-3.908	-4.29667	-3.48461	-3.7507	-5.5	-5.5	-5.5	-3.30806	-3.91747	3139	-4.20717	406	-3.7507	5600	-5.5
CAGTGTGTGTAAGAGGTGGG	-4.0685	-3.53046	-4.0236	-4.45242	-3.50645	-3.84472	-5.5	-5.5	-5.5	-3.32328	-5.5	2565.5	-4.0685	449	-3.84472	5957.5	-5.5
ACGTGCATCAATCTATTTCC	-3.05905	-4.00282	-4.05555	-3.77617	-4.0264	-4.11979	-5.5	-5.5	-3.3139	-5.5	-5.5	144	-3.05905	548	-4.0264	5957.5	-5.5
TGTGGCGGCTGTGTTCCTAT	-4.16541	-5.5	-3.45349	-4.15567	-2.67599	-3.73125	-5.5	-5.5	-4.94207	-5.5	-5.5	2970	-4.16541	397	-3.73125	5957.5	-5.5
CTCGGCCTTTTAGCCTTTCT	-3.66139	-3.56015	-2.93754	-3.03289	-3.37084	-3.20286	-5.5	-5.5	-5.5	-5.5	-3.15702	1111	-3.66139	201.5	-3.20286	6130.5	-5.5
AGTTCGGAGCAGCCCAATCC	-4.19538	-3.669	-3.04313	-2.75893	-2.97879	-2.6406	-5.5	-5.5	-5.5	-5.5	-5.5	3092.5	-4.19538	139	-2.97879	11273
ATTTTCTATATATTGCCATT	-3.12633	-2.92011	-2.65011	-2.80704	-2.80732	-2.73716	-5.5	-5.5	-5.5	-5.5	-5.5	197.5	-3.12633	98	-2.80704	11273
GCGCGAAAATAGGTCACGAA	-3.85014	-5.5	-5.5	-5.5	-5.5	-5.5	-5.5	-3.47486	-5.5	-5.5	-5.5	1735.5	-3.85014	11273		6130.5	-5.5
GTACCGAACTGGGCGTCTGC	-3.69805	-5.5	-5.5	-5.5	-5.5	-5.5	-3.96889	-5.5	-5.5	-5.28292	-3.16534	1208	-3.69805	11273		1316	-5.28292
GGAGCGGCGTGTGCACAGGA	-4.11426	-5.5	-5.5	-5.5	-5.5	-5.5	-3.42133	-5.5	-5.5	-5.5	-5.35567	2746.5	-4.11426	11273		5600	-5.5
ATTAGCAGGACTTGTGTCTT	-3.10566	-3.50537	-3.49704	-3.92194	-3.63702	-3.48867	-5.1289	-3.64448	-3.32288	-5.10683	-3.99395	182	-3.10566	308.5	-3.50537	137	-3.99395
GGTTCTCCATTAACTGTCTG	-4.31009	-5.5	-5.5	-5.5	-5.5	-5.5	-5.32519	-4.78052	-5.5	-3.37983	-3.16815	3573	-4.31009	11273		420.5	-4.78052
TTTTAATAGCGCTATTTTTA	-2.90693	-3.1171	-3.31488	-3.04338	-3.19358	-2.89716	-5.5	-5.5	-5.5	-5.5	-5.5	79	-2.90693	192	-3.1171	11273
TTCTTTCAGCAAATGATTTG	-3.48117	-2.72978	-2.65338	-2.85249	-3.06458	-2.7303	-5.5	-5.5	-5.5	-5.5	-5.5	688.5	-3.48117	90	-2.7303	11273
TGACATGATTGTATCCGAAT	-3.83805	-4.08714	-5.5	-5.2569	-4.24561	-4.29977	-5.5	-5.5	-3.32791	-5.5	-5.5	1689.5	-3.83805	736	-4.29977	5957.5	-5.5
CGGTCAAGTCATCTTTCTTA	-3.48117	-5.5	-5.5	-5.5	-5.5	-5.5	-5.5	-5.5	-5.5	-5.58395	-3.17302	688.5	-3.48117	11273		6130.5	-5.5
TATAATTCAGCATCTAATGT	-3.23642	-2.72139	-2.78365	-2.75362	-2.84996	-2.65592	-5.5	-5.5	-5.5	-5.5	-5.5	289.5	-3.23642	100	-2.75362	11273
TGCTGCTGACATCCTGCCTG	-3.57528	-3.21116	-3.2774	-3.44315	-3.58038	-4.03547	-5.56823	-5.5	-5.5	-3.3691	-5.5	906	-3.57528	276.5	-3.44315	5957.5	-5.5
ATATGTGGCTATGATATGGA	-3.43369	-5.5	-5.5	-5.5	-5.5	-5.5	-5.5	-5.5	-5.5	-4.98189	-3.18	586	-3.43369	11273		5600	-5.5
CATACTAGTCCCGTAAGTGT	-4.98932	-5.5	-5.5	-5.5	-5.5	-5.5	-3.46443	-5.5	-5.5	-5.5	-5.5	6710	-4.98932	11273		5957.5	-5.5
TTACTCCTTATACCGTGATA	-3.22798	-4.49732	-4.0361	-4.24618	-3.53453	-3.74576	-5.5	-5.5	-3.80137	-5.5	-3.18836	284	-3.22798	545	-4.0361	5600	-5.5
ACACCTGCTACTATGACTAG	-3.08926	-3.05429	-2.79351	-2.96271	-2.94988	-2.66074	-5.5	-5.5	-5.5	-5.5	-5.5	166.5	-3.08926	131	-2.94988	11273
TCTTGGTGATTCCTATTATA	-4.22756	-5.5	-5.5	-5.5	-5.5	-5.5	-5.5	-5.5	-3.34955	-5.5	-5.5	3233	-4.22756	11273		5957.5	-5.5
TCCGTATTGATTTGAATTCT	-2.9199	-3.60887	-3.61652	-3.69312	-3.50485	-3.24732	-4.60209	-5.52871	-5.5	-5.28292	-5.5	83	-2.9199	347	-3.60887	5957.5	-5.5
AAGGCGAGTCTTCTTCGCCC	-3.23514	-4.55404	-3.59418	-4.1186	-3.53882	-3.68471	-5.5	-5.5	-3.44466	-5.5	-3.20339	288	-3.23514	379	-3.68471	5600	-5.5
AATCTTTAGGTTGCACCACT	-3.18807	-2.70693	-2.72753	-2.74152	-2.93504	-2.90019	-5.5	-5.5	-4.90586	-5.5	-5.5	251	-3.18807	98.5	-2.74152	5957.5	-5.5
CACTCTGGTGGGGCTGCTCC	-4.56335	-3.55708	-3.53035	-5.55793	-5.63919	-5.21476	-4.06992	-4.59421	-3.36678	-4.64194	-4.59871	4769.5	-4.56335	2243.5	-5.21476	330.5	-4.59421
CTGATAGCTAGTCATGAGTT	-4.00404	-3.59868	-3.01748	-2.71144	-3.03523	-2.66959	-5.5	-5.5	-4.52565	-5.5	-5.5	2294	-4.00404	157.5	-3.01748	5957.5	-5.5
TGTTACAAGGACGATGGACT	-2.94097	-2.81368	-2.97088	-2.80263	-2.9715	-2.69698	-5.5	-5.5	-5.5	-5.5	-5.5	95	-2.94097	112	-2.81368	11273
AACACTGTAGTAGCTTTATT	-4.09537	-5.5	-5.5	-5.5	-5.5	-5.5	-5.5	-5.5	-3.37848	-3.98461	-5.5	2667.5	-4.09537	11273		5600	-5.5
GCTGATAAACGCTGGTGAGA	-3.27147	-2.71199	-3.37073	-2.70621	-2.91246	-3.10718	-5.5	-5.5	-5.5	-3.97382	-5.5	324.5	-3.27147	117	-2.91246	5957.5	-5.5
ATGGGTTTGAGTGCCGCTGG	-2.99515	-2.86261	-2.82882	-2.76729	-2.70862	-2.79407	-5.5	-5.5	-5.5	-5.5	-5.5	115	-2.99515	107	-2.79407	11273
AGTTGTATATGGAGTTAGGC	-3.32972	-3.95963	-4.42463	-3.93988	-3.77586	-4.53554	-5.5	-4.47949	-5.5	-3.40068	-3.52683	402.5	-3.32972	523	-3.95963	278.5	-4.47949
CGGGAACGTTGTGGTGGGTG	-3.38306	-2.76673	-2.70744	-2.81344	-2.83761	-2.7134	-5.5	-5.5	-5.5	-5.5	-5.5	488	-3.38306	92	-2.76673	11273
CCATCGGCGTAGGCATTAAG	-3.79127	-5.5	-4.60462	-5.5	-5.5	-5.56695	-5.5	-5.5	-3.39962	-5.5	-5.5	1515	-3.79127	5014.5	-5.5	5957.5	-5.5
AGTGGCGGTTGCCCCTTAAC	-3.30808	-4.06366	-3.50072	-4.1962	-3.6232	-3.72653	-5.5	-5.5	-3.46811	-5.5	-3.2446	374	-3.30808	396	-3.72653	5600	-5.5
GGGGCAAGTGGTAACACCTC	-3.50344	-3.26375	-3.31549	-3.7082	-3.46093	-3.48596	-5.5	-4.29826	-5.5	-5.5	-3.25481	740	-3.50344	287	-3.46093	6130.5	-5.5
TGGATTAAATTGCCCCCAGC	-3.89435	-5.5	-5.5	-5.5	-5.5	-5.5	-5.5	-5.5	-5.5	-3.43242	-5.5	1892.5	-3.89435	11273		5957.5	-5.5
GGGTCAGCGTTATTCGTATG	-5.01414	-5.5	-5.5	-5.5	-5.5	-5.5	-5.09111	-3.59929	-5.5	-5.5	-5.5	6812.5	-5.01414	11273		5957.5	-5.5
AGGACTTAGATGAAGAACAG	-3.18731	-3.08303	-2.72103	-2.73839	-2.76456	-2.93703	-5.5	-5.22768	-5.5	-5.5	-5.5	250	-3.18731	97	-2.76456	6130.5	-5.5
GGATAGGTGTGTCCGTACTA	-3.48493	-4.74035	-4.50072	-4.81757	-4.46309	-4.54576	-5.5	-5.5	-3.48822	-5.5	-3.28065	700	-3.48493	950.5	-4.54576	5600	-5.5
ATCAAAGACAATGCGTTACC	-3.02318	-3.35373	-2.90753	-2.9868	-3.47558	-3.16126	-5.5	-5.5	-5.5	-3.45603	-5.5	127	-3.02318	194	-3.16126	5957.5	-5.5
GTTATACCACATCCGAGACA	-3.34917	-5.5	-5.5	-5.46102	-5.5	-5.21476	-5.5	-5.5	-5.5	-5.5	-3.31259	437.5	-3.34917	4734	-5.5	6130.5	-5.5
GAGTAGCGCGAGCACAGCTA	-4.5122	-3.43778	-3.42931	-5.2569	-5.39615	-5.39085	-3.84191	-4.81271	-3.41787	-4.12531	-4.4765	4525.5	-4.5122	2388	-5.2569	189.5	-4.12531
CTTGTTTAACGCAGGAAAGT	-3.63393	-5.5	-5.5	-5.5	-5.5	-5.5	-5.5	-5.5	-5.5	-3.47	-5.5	1045.5	-3.63393	11273		5957.5	-5.5
CGATCAGGTAGTGGCTACAG	-5.24459	-5.5	-5.5	-5.5	-5.5	-5.5	-3.53885	-5.5	-5.5	-5.5	-5.5	7809.5	-5.24459	11273		5957.5	-5.5
ATTATATAGGGTGGTGGAGC	-3.1463	-3.35564	-3.35196	-3.02677	-3.26997	-3.15281	-5.5	-3.63662	-5.3038	-5.5	-5.5	217	-3.1463	220	-3.26997	5957.5	-5.5
TCGGTAGATCGTAACAGATG	-3.14768	-3.07929	-2.7946	-2.72176	-2.84925	-2.87168	-5.5	-5.5	-5.5	-5.5	-5.5	219	-3.14768	107	-2.84925	11273
AGTGCAGTGACGGGGTGTAA	-4.37536	-5.5	-5.5	-5.5	-5.5	-5.5	-5.5	-5.5	-5.5	-5.5	-3.32745	3891	-4.37536	11273		6130.5	-5.5
GTCCATTTTGTCAGTACCTG	-3.40449	-3.8146	-5.5	-4.52652	-4.4024	-4.51579	-3.54912	-5.5	-4.81243	-3.53473	-5.5	533.5	-3.40449	906.5	-4.51579	1839.5	-4.81243
CAGAGAGGGCATGTGGAAGG	-4.21929	-5.34241	-5.5	-5.5	-5.5	-5.5	-5.5	-3.63997	-5.5	-5.5	-5.5	3203	-4.21929	4919	-5.5	6130.5	-5.5
CCGAGTGTCCCCGGCGGTTG	-3.27054	-2.83244	-2.76255	-2.7325	-2.75354	-2.87081	-5.5	-5.44953	-5.5	-3.5396	-5.5	323	-3.27054	95	-2.76255	5957.5	-5.5
TACTTTCTCTGGGTGGACAA	-3.31722	-5.34241	-5.5	-5.46102	-5.5	-5.56695	-5.5	-5.5	-5.5	-5.5	-3.37665	387	-3.31722	4734	-5.5	6130.5	-5.5
GGGCTTACAATGGCTCACCT	-4.40574	-5.5	-5.5	-5.5	-5.5	-5.5	-5.5	-5.5	-3.44047	-5.5	-5.5	4043	-4.40574	11273		5957.5	-5.5
GGCTGCCATCGACAGTCTCG	-2.93881	-3.00653	-3.07905	-3.08774	-3.00395	-2.97007	-5.5	-5.5	-5.5	-5.5	-5.15938	93	-2.93881	155	-3.00653	6130.5	-5.5
TAATACGAGGGCTTGTGGTC	-3.23813	-3.30046	-2.75286	-3.30508	-3.19592	-3.04548	-5.5	-5.5	-5.5	-5.5	-5.5	292	-3.23813	199	-3.19592	11273
GGAATTCAAATCTTATCATT	-3.40574	-2.76723	-2.91156	-3.23935	-3.05204	-2.88548	-5.5	-5.5	-5.5	-5.5	-5.5	538	-3.40574	134	-2.91156	11273
TATGCGGAGTTCATGTTATG	-3.91621	-5.5	-4.91755	-4.61592	-3.96478	-3.98716	-4.49819	-5.18629	-5.5	-3.50296	-3.66802	1976	-3.91621	1078.5	-4.61592	306.5	-4.49819
AAAGGGGAGAAGTTAGCGTA	-2.96653	-3.36863	-3.41466	-3.08995	-3.19242	-3.34293	-3.59975	-5.5	-5.5	-3.93803	-5.5	103	-2.96653	250.5	-3.34293	5600	-5.5
GAGCGCGAGTAAGCGGTAAT	-3.36492	-2.77354	-3.37694	-3.63624	-3.33491	-3.5187	-5.5	-5.18629	-5.5	-5.5	-5.08683	457.5	-3.36492	268	-3.37694	6130.5	-5.5
ACAATGAGCATTGTCGCTCG	-3.96356	-5.5	-5.5	-5.5	-5.5	-5.5	-5.5	-5.5	-5.5	-5.5	-3.3892	2154	-3.96356	11273		6130.5	-5.5
GATTGAACTGCGTTATCTCT	-3.06792	-2.88388	-2.82083	-2.73413	-2.99995	-3.40111	-4.79008	-5.5	-5.5	-5.34091	-5.5	151	-3.06792	130	-2.88388	5600	-5.5
TTACTTCTCACTTCACTGGT	-3.91418	-5.5	-5.5	-5.5	-5.5	-5.5	-3.60326	-5.5	-3.95744	-5.5	-5.5	1967.5	-3.91418	11273		5600	-5.5
ACTTAAGAGATACCAACTAT	-3.52361	-4.71039	-5.26973	-3.65349	-4.35476	-4.27138	-5.5	-5.5	-5.5	-3.51855	-3.81517	785	-3.52361	773.5	-4.35476	5600	-5.5
GATCTACTATGGGCGAGACA	-3.95234	-5.5	-5.5	-5.5	-5.63919	-5.5	-5.5	-3.66302	-5.5	-5.5	-5.5	2105.5	-3.95234	5014.5	-5.5	6130.5	-5.5
AGTCTGTCTACTGGCCTCTA	-3.03993	-3.25301	-3.58175	-3.06517	-3.17866	-3.32953	-3.60563	-5.5	-5.5	-3.97649	-5.5	135	-3.03993	224	-3.25301	5600	-5.5
ACTACTCACGCTCCGCTTTT	-3.91621	-5.5	-5.5	-5.5	-5.5	-5.5	-5.5	-5.5	-3.45438	-5.5	-5.5	1976	-3.91621	11273		5957.5	-5.5
GTCATCGACATCCTCATGGT	-3.2284	-3.00084	-2.79954	-2.87759	-3.12597	-2.75958	-5.5	-5.5	-5.5	-5.5	-5.5	286	-3.2284	131	-2.87759	11273
GACCTCGGGCAAGCTGCATG	-3.95904	-5.5	-5.5	-4.83777	-5.03713	-5.5	-5.5	-5.5	-5.5	-5.5	-3.43734	2134.5	-3.95904	4919	-5.5	6130.5	-5.5
ACACTCAGACATAATCTATC	-3.16941	-2.86282	-2.90424	-2.99504	-2.79549	-2.76246	-5.5	-5.5	-5.5	-5.5	-5.5	234	-3.16941	120	-2.86282	11273
GTATATCGAGTGATGTGCTG	-2.94991	-2.86654	-2.95824	-3.60369	-3.14923	-3.41009	-5.5	-5.5	-5.5	-3.66356	-5.15938	97	-2.94991	185	-3.14923	5600	-5.5
GGCAGGGATGTGTGCCACGT	-3.27798	-2.78371	-2.92289	-3.03975	-3.04645	-3.03739	-5.5	-5.5	-5.5	-5.5	-5.5	334	-3.27798	160	-3.03739	11273
AGAGATCCGTGTACCGAGGT	-5.64253	-5.5	-5.5	-5.5	-5.5	-5.5	-5.5	-5.5	-5.5	-3.52704	-5.5	11273	-5.64253	11273		5957.5	-5.5
CTAGATGGGCCTAGTGGCAG	-3.01748	-2.85913	-2.90777	-2.947	-2.91327	-2.76503	-5.5	-5.5	-3.72861	-5.5	-3.84859	124	-3.01748	119	-2.90777	5600	-5.5
TTCTTAGACTATATTAGCGA	-3.38666	-3.31477	-4.24854	-4.32748	-4.22841	-3.93348	-5.5	-5.5	-5.5	-5.23176	-3.47979	497	-3.38666	673	-4.22841	5600	-5.5
GAAAGGGTTGACGTGGGGAT	-3.09414	-2.78801	-3.24238	-2.86354	-3.10643	-2.8209	-5.5	-5.5	-5.5	-5.5	-5.5	171	-3.09414	129	-2.86354	11273
AAGACGTAGAATGATAGTAG	-4.48117	-4.65603	-5.5	-5.5	-5.5	-5.5	-4.51708	-4.97241	-5.5	-3.71914	-3.49405	4374.5	-4.48117	4919	-5.5	322	-4.51708
CGTGTGAGTAATAGTCGTCA	-2.95212	-3.07323	-3.36732	-2.99832	-3.11188	-2.84452	-5.5	-5.32459	-5.5	-5.5	-5.5	99	-2.95212	175	-3.07323	6130.5	-5.5
AACCGATTCCGGTTAATACG	-4.34697	-5.5	-5.5	-5.5	-5.5	-5.5	-3.635	-5.5	-5.5	-5.5	-5.5	3758	-4.34697	11273		5957.5	-5.5
TGCGCTATGCTGGGAAGTGG	-3.10189	-2.84175	-2.79606	-3.12416	-2.82627	-2.82031	-5.5	-5.5	-4.70174	-5.5	-5.5	179	-3.10189	110	-2.82627	5957.5	-5.5
TCTTGAAGGGAATCCAGGTC	-2.96265	-4.84509	-5.26973	-4.0077	-3.63165	-4.49691	-5.5	-5.5	-5.5	-5.5	-5.5	101	-2.96265	891	-4.49691	11273
TTCTGTATGCACCCTTCTTT	-4.86438	-5.5	-5.5	-5.5	-5.5	-5.5	-3.63881	-5.5	-5.5	-5.5	-5.5	6140.5	-4.86438	11273		5957.5	-5.5
TCCGTCTTGTGGTGGATCTG	-3.12107	-4.25809	-3.88726	-4.01386	-3.77438	-3.62494	-4.17907	-3.96051	-3.61271	-3.57855	-4.4932	194	-3.12107	477.5	-3.88726	158	-3.96051
ACGTGGGGCGCGACTAGATA	-3.17198	-3.04294	-2.78775	-2.79864	-2.92256	-2.95152	-5.5	-5.5	-5.5	-5.5	-5.5	236	-3.17198	121	-2.92256	11273
GAAGGAGTACTTTAAGATAA	-2.96607	-4.42408	-4.26973	-5.5	-4.46309	-4.78879	-5.5	-5.5	-5.5	-5.23176	-5.5	102	-2.96607	881	-4.46309	5957.5	-5.5
TGTAACTCAACAGTTAGACT	-3.54562	-2.97719	-3.17982	-3.01917	-2.92423	-2.78573	-5.5	-5.5	-5.5	-5.5	-5.5	831.5	-3.54562	144	-2.97719	11273
AAGTTGACGTAGCTTCTGGT	-3.74766	-5.5	-5.5	-5.5	-5.5	-5.5	-5.5	-5.5	-5.5	-5.5	-3.60749	1354.5	-3.74766	11273		6130.5	-5.5
GCATGACATAGATCGAGTGG	-2.96744	-5.5	-5.5	-5.5	-5.5	-5.5	-5.47132	-5.5	-5.5	-5.5	-5.5	104	-2.96744	11273		5957.5	-5.5
GACAGTTAGTGTTAACGATG	-3.12567	-2.81552	-2.93202	-3.2265	-3.08835	-3.21962	-5.5	-5.5	-5.5	-5.5	-5.5	196	-3.12567	170	-3.08835	11273
CTGACGAACACGGTTTTAGT	-4.58184	-5.5	-5.5	-5.5	-5.46309	-5.5	-3.6706	-5.5	-5.5	-5.5	-5.5	4851	-4.58184	5006.5	-5.5	5957.5	-5.5
GTAGTCTACACAGACTCTTA	-2.96767	-3.95452	-3.21954	-3.78524	-3.61696	-4.07558	-5.5	-5.62562	-5.5	-5.5	-5.5	105	-2.96767	413.5	-3.78524	6409	-5.5
CCCTTCGAATAACCCTACTG	-3.32187	-5.5	-5.5	-5.04605	-5.5	-5.5	-5.5	-5.5	-3.55098	-5.5	-5.59871	395	-3.32187	4919	-5.5	6130.5	-5.5
TGCTTTTCAAGTCAGCAGTT	-3.04594	-4.21903	-4.38043	-3.9839	-3.82795	-3.6237	-4.29523	-3.94212	-4.07591	-3.63334	-4.57752	137	-3.04594	522.5	-3.9839	209.5	-4.07591
AAAGGCCTTAAGTAGTTAAA	-2.96997	-3.06925	-3.27464	-3.03483	-3.16062	-2.86863	-5.5	-5.38258	-5.5	-5.5	-5.5	106	-2.96997	173	-3.06925	6130.5	-5.5
TTAACCTGAGAAAAAACTGA	-4.43168	-5.5	-5.5	-5.5	-5.5	-5.5	-5.32519	-5.5	-5.5	-4.84358	-3.67963	4152	-4.43168	11273		1104.5	-5.32519
AACTATCATTGCTTTTCACA	-3.7733	-4.10833	-4.89407	-5.5	-5.287	-5.02288	-3.67614	-5.5	-5.5	-5.5	-5.5	1446.5	-3.7733	1769	-5.02288	5957.5	-5.5
GTCTCTATACATGGTAGCTA	-3.67757	-4.68236	-3.85267	-4.32748	-3.74019	-4.75403	-5.5	-4.97241	-5.5	-5.5	-3.69835	1148	-3.67757	765	-4.32748	6130.5	-5.5
CGCTCCACGTTATAAAATCG	-4.09847	-5.5	-5.5	-5.5	-5.5	-5.5	-5.5	-3.73075	-5.5	-5.5	-5.42262	2682.5	-4.09847	11273		6130.5	-5.5
TAGGGAGGGTCAGGTCTTAC	-2.9709	-3.48336	-3.66362	-3.77082	-3.46892	-3.51579	-5.5	-5.5	-5.5	-5.5	-5.5	107	-2.9709	310	-3.51579	11273
TAGCCTTTCCATTATATATA	-3.04649	-3.45431	-3.44528	-3.25853	-3.26261	-3.49414	-3.68174	-5.5	-5.5	-4.01282	-5.5	138	-3.04649	290	-3.44528	5600	-5.5
GATGGACGGCAGGACGCCGC	-2.97883	-4.38817	-3.93227	-4.29667	-4.18055	-4.00169	-5.5	-5.5	-5.5	-5.5	-5.5	108	-2.97883	646	-4.18055	11273
GTGGTTAAGCCAGTACCTAC	-3.33557	-2.83765	-2.97279	-2.91571	-2.95862	-3.15701	-5.5	-5.5	-4.56343	-5.5	-5.29768	413.5	-3.33557	137	-2.95862	5600	-5.5
CCAGGTGCGAATTCCTCATT	-3.13232	-5.40936	-4.01145	-4.35381	-3.72142	-4.56695	-5.5	-5.5	-5.5	-5.5	-3.73688	202	-3.13232	785.5	-4.35381	6130.5	-5.5
GTCCCCGTTAGTCTCATCAC	-3.59429	-3.16632	-3.34287	-3.05278	-2.9501	-2.81818	-5.5	-5.5	-5.5	-5.5	-5.5	955	-3.59429	177	-3.05278	11273
TAGGTGAGAACTGATAGATC	-3.48342	-3.669	-3.90565	-3.74502	-3.36387	-3.66795	-3.69608	-5.5	-4.21744	-5.5	-5.5	695	-3.48342	374	-3.669	5600	-5.5
CTCAGTGCTACCTGACAATA	-3.13132	-2.92411	-3.04088	-2.91055	-2.86013	-3.03228	-5.5	-5.5	-5.5	-5.5	-5.5	200	-3.13132	137	-2.92411	11273
AGAGTCTCTCAGCTGGTACA	-4.71311	-3.80191	-3.87397	-5.55793	-5.39615	-5.47004	-5.02416	-4.90546	-3.57788	-4.82428	-4.82056	5449.5	-4.71311	2740.5	-5.39615	545.5	-4.82428
TCAATACAAGAAGCTGACAG	-3.02344	-4.26323	-4.13539	-4.05619	-3.77438	-3.62743	-3.89154	-3.94212	-3.64388	-3.66749	-4.62099	128	-3.02344	568.5	-4.05619	130	-3.89154
GTAATGGTGCAGCGCTTAAT	-4.17271	-5.5	-5.5	-5.5	-5.5	-5.5	-5.5	-5.5	-5.5	-5.58395	-3.79765	3005.5	-4.17271	11273		6130.5	-5.5
TTTTGGTGGAATGATTTGGT	-2.98956	-3.8334	-3.88502	-3.7945	-4.14434	-4.06863	-5.5	-5.5	-5.5	-5.5	-5.5	112	-2.98956	475	-3.88502	11273
TCCTGCGGTAACTGGACGGT	-4.82962	-4.77254	-5.5	-5.5	-5.5	-5.5	-4.66514	-5.5	-5.5	-3.69185	-4.28696	5975	-4.82962	4919	-5.5	411	-4.66514
GTCCGAATTGGCCACTCGTG	-4.5725	-5.5	-5.5	-5.5	-5.5	-5.5	-5.5	-5.5	-5.5	-5.5	-3.8011	4807	-4.5725	11273		6130.5	-5.5
CTGAGGTGGGCCAGTGGGGT	-3.76892	-4.69615	-4.20903	-3.72066	-4.07689	-4.73764	-5.5	-5.5	-5.5	-5.5	-3.80283	1428.5	-3.76892	660.5	-4.20903	6130.5	-5.5
AAATGAGCTCAGGAACCCAA	-2.99029	-5.5	-5.5	-4.47875	-4.33276	-4.51579	-5.5	-5.5	-5.5	-5.5	-5.5	113	-2.99029	923.5	-4.51579	11273
AATCTTCTGAAGCCGCGATG	-3.68829	-5.5	-4.42463	-5.5	-4.79409	-4.91373	-5.5	-5.5	-3.96534	-3.69746	-5.5	1177	-3.68829	1530	-4.91373	5600	-5.5
GATGGCGTGGTCCGCTTCGC	-3.74905	-5.5	-4.44854	-4.79826	-4.59779	-3.7834	-3.73413	-5.5	-5.5	-5.5	-5.5	1360	-3.74905	1018	-4.59779	5957.5	-5.5
ACAAACGCTTCTTACATATC	-3.33988	-5.5	-5.32772	-4.81757	-4.80988	-5.5	-5.5	-5.5	-5.5	-3.706	-5.5	421.5	-3.33988	2410	-5.32772	5957.5	-5.5
TGCTCAACTACAATATAATC	-3.513	-3.0152	-3.52057	-3.12217	-2.89411	-3.01397	-4.93984	-5.18629	-4.5714	-5.5	-5.5	761.5	-3.513	157	-3.0152	930	-5.18629
GGACATGCGGTCAAGAAACG	-4.70053	-5.5	-5.5	-5.5	-5.5	-5.5	-5.5	-5.5	-5.5	-5.5	-3.80808	5390	-4.70053	11273		6130.5	-5.5
GTTGTGCGTTATCTAGGTAA	-4.79744	-5.5	-5.5	-4.39656	-5.5	-5.5	-5.5	-5.5	-3.59283	-5.5	-5.5	5814.5	-4.79744	4919	-5.5	5957.5	-5.5
TTATGGCTATGGAATATGAA	-2.99393	-3.59534	-4.1951	-3.56781	-3.97407	-3.99874	-5.5	-5.5	-5.5	-5.5	-5.5	114	-2.99393	519	-3.97407	11273
GATTCAAGCATAGAGAATAT	-3.73271	-3.27423	-2.80846	-3.1962	-3.09886	-3.22108	-5.5	-5.5	-4.52565	-5.5	-5.5	1312	-3.73271	206	-3.1962	5957.5	-5.5
TATGTTTCCCCTTCTAGGAA	-3.49796	-5.5	-5.5	-5.5	-5.5	-5.5	-5.5	-5.5	-5.5	-5.5	-3.82056	722.5	-3.49796	11273		6130.5	-5.5
ACCACGACTCGTAGAGGTCC	-2.99662	-3.03309	-5.5	-3.62343	-5.5	-3.36215	-5.5	-5.5	-4.79865	-5.5	-5.5	116	-2.99662	343.5	-3.62343	5957.5	-5.5
TTAAGGGGTTATGGGCACGG	-3.60015	-3.90421	-4.2434	-3.61345	-4.44191	-3.86151	-3.81427	-5.5	-4.90586	-4.84358	-5.5	965	-3.60015	489.5	-3.90421	2154	-4.90586
TATCTTGTGATATGCGTTAC	-3.53788	-2.85913	-2.83736	-3.24459	-2.99156	-2.97035	-5.5	-5.5	-5.5	-5.5	-5.5	817	-3.53788	145	-2.97035	11273
TTCCGCTCGTTTGAGATAAG	-2.99834	-3.65476	-4.1236	-3.55793	-3.99821	-3.92349	-5.5	-5.5	-5.5	-5.5	-5.5	117	-2.99834	483	-3.92349	11273
TGGTCACCGTCCGCAAGACG	-3.75463	-5.18751	-4.15163	-4.60369	-4.53368	-3.77984	-3.82199	-5.5	-5.5	-5.5	-5.5	1381	-3.75463	951.5	-4.53368	5957.5	-5.5
TCTTAATATATGATTCACAC	-3.4872	-2.98913	-3.37763	-2.81658	-3.20263	-2.89763	-5.5	-5.5	-5.5	-5.5	-5.5	707	-3.4872	150	-2.98913	11273
TGGAAGTATAGGGATTTTAT	-3.65131	-4.75615	-5.5	-4.49723	-5.5	-5.5	-5.5	-5.5	-5.5	-5.5	-3.83904	1086	-3.65131	4734	-5.5	6130.5	-5.5
TAAAACGGGCGTAGGATCAG	-3.94356	-5.5	-5.5	-5.5	-5.5	-5.5	-3.82985	-5.5	-5.5	-5.5	-5.5	2079.5	-3.94356	11273		5957.5	-5.5
GGCGGATTTTCGCCTTACGC	-4.24027	-5.5	-5.5	-5.5	-5.5	-5.5	-5.5	-5.5	-3.61538	-5.5	-5.5	3291	-4.24027	11273		5957.5	-5.5
GTGTCAATCCTAGTTGTGAA	-3.45572	-3.53334	-3.79261	-3.50968	-3.61593	-3.78519	-5.5	-5.5	-5.5	-3.76771	-4.54756	631	-3.45572	344	-3.61593	5600	-5.5
GTAAACCGCATTAGAGAACT	-3.16577	-2.9788	-2.97664	-2.91944	-2.91573	-3.02944	-5.5	-5.5	-5.5	-5.5	-5.5	231	-3.16577	145.5	-2.97664	11273
ACAAGTAGGGCGTGTTTAGA	-3.18921	-3.78611	-3.90331	-3.79077	-3.62007	-3.75739	-5.5	-5.5	-3.62075	-5.5	-4.23698	254	-3.18921	415.5	-3.78611	5600	-5.5
TCTGGGATAGTGTCATCACG	-3.99417	-5.5	-5.5	-5.5	-5.5	-5.5	-5.5	-5.44953	-5.5	-5.5	-3.88902	2260	-3.99417	11273		6130.5	-5.5
GTTTTTCAGCAGATCCGGTT	-3.99417	-5.5	-5.5	-4.77978	-5.5	-5.5	-5.09111	-5.5	-5.5	-3.8004	-5.5	2260	-3.99417	4919	-5.5	5600	-5.5
CCATACATGAACGGAGGTTG	-3.9414	-5.5	-5.5	-5.5	-5.5	-5.5	-5.5	-5.5	-3.64866	-5.5	-5.5	2069.5	-3.9414	11273		5957.5	-5.5
TTGGCTCACGCGCAGCTCAG	-4.03241	-3.34803	-3.1901	-3.10309	-2.98117	-2.8695	-5.5	-5.5	-5.5	-5.5	-5.5	2412.5	-4.03241	188.5	-3.10309	11273
ATCACTGGTCCCAGAGTCCC	-3.48042	-2.87449	-2.95904	-3.00923	-2.93978	-2.87278	-5.5	-5.5	-5.5	-5.5	-5.5	685	-3.48042	127	-2.93978	11273
TTAGTACTGGTCATATTACT	-3.0211	-3.22467	-3.46017	-3.51852	-3.51127	-3.23501	-5.5	-5.5	-5.5	-5.23176	-5.5018	125	-3.0211	294	-3.46017	6130.5	-5.5
GCGCATGTTATTTTACCCCA	-3.13671	-3.35757	-2.86833	-3.47875	-3.30373	-2.99176	-5.5	-5.5	-5.5	-5.40786	-5.5	204	-3.13671	228	-3.30373	5957.5	-5.5
CTTAGGGCATACACTAAAAT	-3.33718	-2.93636	-2.88681	-3.29311	-3.0131	-2.9406	-5.5	-5.5	-5.5	-5.5	-5.5	417	-3.33718	143	-2.9406	11273
CGGTGCGTAGTGGGGCATGC	-3.70426	-3.05976	-3.68852	-3.03549	-3.66606	-2.87542	-5.5	-5.5	-5.5	-5.07206	-5.5	1224	-3.70426	170	-3.05976	5957.5	-5.5
GCCAATTATGTATAAAAATG	-3.1946	-2.88238	-3.30535	-2.86597	-3.02192	-3.20286	-5.5	-5.5	-5.5	-5.5	-5.5	257	-3.1946	156	-3.02192	11273
TGGCTGAAACGGCTTGCATA	-4.56335	-5.5	-4.15163	-4.74502	-4.21594	-5.5	-5.5	-5.5	-5.5	-3.85763	-5.5	4769.5	-4.56335	1268.5	-4.74502	5957.5	-5.5
GTTTAAACGGCGCTATTGCA	-3.47892	-3.76756	-4.19969	-3.53778	-3.6253	-3.26052	-5.5	-5.5	-3.6847	-5.58395	-5.5	682	-3.47892	352	-3.6253	5957.5	-5.5
GACGTCGATATCAGAATATG	-3.16289	-2.89151	-3.50818	-2.92954	-2.94152	-3.13639	-5.5	-5.27344	-5.5	-5.5	-5.5	229	-3.16289	143	-2.94152	6130.5	-5.5
AGCTCCAAAGTACATTGATG	-3.87168	-5.5	-5.5	-3.84402	-5.5	-5.56695	-5.5	-5.5	-5.5	-3.86586	-5.5	1818	-3.87168	4919	-5.5	5957.5	-5.5
GGGTCCTACGCAGATTTTGA	-4.05707	-5.5	-5.5	-5.5	-5.5	-5.56695	-5.5	-5.5	-3.70282	-5.5	-5.5	2519	-4.05707	5014.5	-5.5	5957.5	-5.5
ACTCACACTGCACGTCCACG	-3.03134	-5.5	-5.5	-5.5	-5.5	-5.5	-5.5	-5.5	-5.5	-5.5	-5.5	131	-3.03134	11273		11273
AGGGTTACTCTGTATGTTTA	-3.10724	-2.89637	-3.52937	-2.95074	-3.20542	-2.95021	-5.5	-5.5	-5.5	-5.5	-5.5	184	-3.10724	149	-2.95074	11273
TATGTATCCATGCTGTCTTA	-3.15257	-3.57579	-3.11174	-2.89635	-4.19592	-3.85303	-5.5	-5.5	-5.5	-5.5	-5.5	220	-3.15257	333.5	-3.57579	11273
CGACCGCGACTGTTTAAATT	-4.04594	-4.34866	-5.5	-5.5	-5.5	-5.32391	-3.92974	-5.5	-5.5	-5.5	-5.5	2475.5	-4.04594	4734	-5.5	5957.5	-5.5
TCTTAGGCCGTTACGGGCTA	-3.03831	-3.23375	-3.19555	-3.09553	-3.19867	-3.18223	-5.5	-5.5	-5.5	-5.5	-5.5	134	-3.03831	205	-3.19555	11273
TTATCTGTGATTTGTATTAA	-3.79899	-5.5	-4.75785	-3.79638	-5.5	-5.21476	-5.5	-5.5	-5.5	-3.88281	-5.5	1543	-3.79899	2243.5	-5.21476	5957.5	-5.5
CATGTGGGGTAACTAAAGGT	-4.29035	-5.5	-5.5	-5.5	-5.5	-5.5	-5.5	-5.5	-3.73677	-5.5	-5.5	3491	-4.29035	11273		5957.5	-5.5
AGTCACGTTATCACAACGGT	-3.648	-3.23134	-3.41391	-2.91104	-3.13099	-3.02505	-5.5	-5.5	-5.5	-5.5	-5.5	1080	-3.648	180	-3.13099	11273
TGGCGACTGGAGAGCGGTCA	-3.95679	-5.5	-5.5	-4.85896	-5.5	-5.5	-5.02416	-5.5	-5.5	-3.88498	-5.5	2126	-3.95679	4919	-5.5	5600	-5.5
CTTGTAATAGAACATAAATT	-3.96584	-5.07357	-4.94237	-5.5	-5.5	-5.56695	-3.9373	-5.5	-5.5	-5.5	-5.5	2167	-3.96584	4734	-5.5	5957.5	-5.5
CTCACAAGTAAAGCCAGTAG	-3.07082	-2.92696	-3.06358	-3.12576	-3.42766	-3.06589	-5.5	-5.5	-5.5	-5.5	-5.5	153	-3.07082	167	-3.06589	11273
CTGTTGAATGTAAGGTCTAA	-3.2687	-3.27582	-3.60934	-3.85249	-3.81636	-3.69771	-5.5	-5.5	-5.5	-5.5	-4.00212	319.5	-3.2687	384.5	-3.69771	6130.5	-5.5
ATTTGTTCCTGGTGAAATTA	-3.41081	-3.27903	-3.92731	-3.54194	-3.54315	-2.93247	-5.5	-5.5	-5.5	-5.5	-5.5	549	-3.41081	309	-3.54194	11273
TCTATAAAATAAAACGATTC	-3.13704	-3.10942	-2.93603	-3.10309	-3.15134	-3.09455	-5.5	-5.5	-5.5	-5.5	-5.5	205	-3.13704	186	-3.10309	11273
TGCCCGGAGATGAAGGAGAG	-3.44114	-5.5	-4.05225	-4.69759	-4.67304	-5.5	-3.9581	-5.5	-5.5	-5.5	-4.19217	601.5	-3.44114	1190	-4.69759	5600	-5.5
CGAGGCTCGCATTATTCTGC	-3.43638	-2.96506	-4.74146	-3.79638	-3.41388	-3.16684	-5.5	-5.5	-5.5	-5.5	-5.5	592.5	-3.43638	262	-3.41388	11273
CTAGTGTCCTGGACTAGGTC	-3.77773	-3.73726	-3.95798	-3.10081	-2.98189	-3.40259	-5.5	-5.5	-5.5	-5.5	-5.5	1465	-3.77773	267	-3.40259	11273
AAGTACAATACTGTGATCAG	-4.13738	-5.5	-5.5	-4.36065	-5.5	-4.70661	-5.5	-5.5	-3.75113	-5.5	-5.5	2844	-4.13738	4734	-5.5	5957.5	-5.5
GGTTGAATAATGGTGTGCGC	-3.2032	-3.00825	-3.63249	-2.9575	-2.98333	-3.15281	-5.5	-5.52871	-5.5	-5.48704	-5.5	264	-3.2032	156	-3.00825	6130.5	-5.5
GTGAAAATACAGTCGTTTTA	-5.13065	-5.5	-5.5	-5.5	-5.5	-5.5	-5.5	-5.5	-3.75357	-5.5	-5.5	7322.5	-5.13065	11273		5957.5	-5.5
CAAACAGTTTTACAAACGTC	-3.33344	-3.31419	-2.97664	-3.51359	-2.98767	-3.06452	-5.5	-5.5	-5.5	-5.40786	-5.5	408.5	-3.33344	166	-3.06452	5957.5	-5.5
TTGAAAAAAGTCAGGTAATC	-3.2846	-4.46324	-4.1951	-4.32114	-4.33816	-4.77107	-5.5	-5.5	-3.75725	-4.3535	-5.5	341	-3.2846	757	-4.33816	5600	-5.5
ATCACACTTGACATTCCCAT	-4.5122	-5.5	-5.5	-5.5	-5.5	-5.5	-5.5	-5.5	-5.5	-5.5	-4.03345	4525.5	-4.5122	11273		6130.5	-5.5
TACTCTGAATCAATTGGTTT	-3.69436	-3.15328	-3.20809	-2.93598	-3.21882	-3.05074	-5.5	-5.5	-4.1024	-5.5	-5.5	1196	-3.69436	206	-3.15328	5957.5	-5.5
ACGTATGACGATTTTGGTGC	-3.63393	-5.5	-5.5	-5.46102	-4.86103	-4.73764	-4.93984	-5.5	-5.5	-3.93315	-5.5	1045.5	-3.63393	3131	-5.46102	5600	-5.5
TAAACAGAATTCTGTAGCTA	-4.27147	-3.4211	-2.9609	-3.9753	-3.98597	-4.03228	-5.5	-5.5	-5.5	-5.5	-5.5	3423	-4.27147	520.5	-3.9753	11273
ATGGAGTGTCCGGTTAGACG	-3.44871	-3.46488	-3.10241	-3.55793	-2.9987	-3.10605	-5.5	-5.5	-5.5	-5.5	-5.5	617.5	-3.44871	176.5	-3.10605	11273
AAATCACTTTCCCGATCTAG	-3.56517	-2.98177	-3.14874	-3.24248	-3.0149	-3.0155	-5.5	-5.5	-5.5	-5.5	-5.5	877.5	-3.56517	154	-3.0155	11273
TTTGTGTGTGAGGATTAAGG	-3.06132	-3.77589	-4.91755	-3.88583	-3.67895	-4.43661	-5.5	-5.5	-5.5	-5.5	-5.5	147	-3.06132	475	-3.88583	11273
GATGACGAGGAATGAGGACT	-3.06189	-5.5	-5.5	-5.5	-4.56915	-5.5	-5.5	-5.5	-5.5	-5.5	-5.5	148	-3.06189	5006.5	-5.5	11273
ATGGCAATATACCTGAAACC	-3.38426	-3.04921	-3.25848	-3.34976	-3.00195	-3.22108	-5.5	-5.5	-5.5	-5.5	-5.5	492.5	-3.38426	206.5	-3.22108	11273
ACTGGTATAGGTCATATCTT	-3.06304	-3.12909	-3.11439	-3.15224	-3.42833	-3.1284	-5.5	-5.5	-5.70174	-5.5	-5.5	149	-3.06304	193.5	-3.12909	6130.5	-5.5
ATCTCAGCATCAGATGTGCT	-3.06735	-4.93224	-3.99673	-3.5825	-4.10771	-4.01064	-5.5	-5.5	-5.5	-5.5	-5.5	150	-3.06735	533	-4.01064	11273
TTACCATAACTGCGCCCAAG	-3.29863	-3.14849	-3.27191	-3.21158	-3.0032	-3.26375	-5.47132	-5.5	-5.5	-5.5	-5.5	358	-3.29863	210	-3.21158	5957.5	-5.5
TATTCAGTCTCGGGGCACAC	-3.33988	-2.99328	-3.14222	-3.25258	-3.35363	-3.267	-5.5	-5.5	-5.5	-5.5	-5.5	421.5	-3.33988	226	-3.25258	11273
TGTTCCGGCTTCTCAAACGT	-3.52361	-4.12305	-4.02053	-4.40412	-4.24561	-3.86151	-4.03996	-5.5	-5.5	-5.5	-5.5	785	-3.52361	644.5	-4.12305	5957.5	-5.5
GGACACATACCGCTCTTTTT	-3.34972	-2.9983	-3.17282	-3.20865	-3.07245	-3.23552	-5.5	-5.5	-5.5	-5.5	-5.5	439.5	-3.34972	195	-3.17282	11273
GAGTTTACGAATGCTTCCGC	-3.45642	-3.42184	-3.36259	-3.33521	-3.61286	-3.46058	-5.5	-3.94212	-5.5	-5.5	-5.5	633.5	-3.45642	282	-3.42184	6130.5	-5.5
TTATACGTCATGACGCAGTA	-4.62134	-5.5	-5.5	-5.5	-5.5	-5.5	-4.04319	-5.5	-5.5	-5.5	-5.5	5025	-4.62134	11273		5957.5	-5.5
AGTGTCTTAAAGTGTGAATC	-3.07141	-3.14336	-3.42463	-3.18964	-3.30725	-3.27138	-5.5	-5.5	-4.12771	-5.5	-5.5	154	-3.07141	229	-3.27138	5957.5	-5.5
CCAGTACAAACCTACCTACG	-5.5	-5.58545	-5.5	-5.5	-5.5	-5.5	-4.04972	-5.5	-5.5	-5.5	-5.5	11273		5006.5	-5.5	5957.5	-5.5
GTTGCTCAGCTGCGGTAGTA	-3.07228	-4.18751	-3.84038	-4.25151	-4.63919	-4.24993	-5.5	-5.5	-5.5	-5.5	-5.5	155	-3.07228	692.5	-4.24993	11273
GCAATATCTACGTAGGGGTC	-3.94793	-5.5	-5.5	-5.5	-5.5	-5.26592	-5.5	-5.5	-3.82523	-5.5	-5.5	2090	-3.94793	4919	-5.5	5957.5	-5.5
CGAGCCTACTGAGGATCCAG	-3.30808	-3.28118	-3.31128	-3.30996	-3.0214	-3.33906	-5.5	-5.5	-5.5	-5.5	-5.5	374	-3.30808	241	-3.30996	11273
TTCCGCTGCTCGTAAAGCGT	-3.95234	-5.5	-5.5	-5.5	-5.5	-5.5	-5.5	-3.94438	-5.02504	-5.5	-5.5	2105.5	-3.95234	11273		5957.5	-5.5
ATGCAGTCCCCGCGCATTCT	-3.75887	-3.33381	-3.43246	-2.97332	-3.76703	-3.267	-5.5	-5.5	-5.5	-5.5	-5.5	1398	-3.75887	258	-3.33381	11273
CCAGACGACGGATGCTCCTG	-3.07257	-3.76591	-3.58287	-3.74837	-4.09823	-4.10082	-5.5	-5.5	-5.5	-5.5	-5.5	156	-3.07257	416.5	-3.76591	11273
CCATGAATGAAGTCCGAACA	-3.38726	-5.5	-5.5	-5.5	-4.79409	-5.56695	-5.5	-3.95352	-5.5	-5.5	-5.5018	498	-3.38726	5014.5	-5.5	6409	-5.5
GCATCGTCATGTTTCGCCAC	-3.40074	-3.0709	-3.77662	-3.38256	-3.49383	-3.02913	-5.5	-5.5	-5.5	-5.5	-5.5	524.5	-3.40074	263.5	-3.38256	11273
CTCCAAAAAGCGACGAACCT	-3.74628	-3.94947	-3.01748	-3.29905	-3.20064	-3.49691	-5.5	-5.5	-5.5	-5.5	-5.5	1350	-3.74628	241.5	-3.29905	11273
GATGACCCTGGAGACCTGAC	-3.53702	-3.29877	-3.51385	-3.65349	-3.46892	-3.72496	-5.5	-5.5	-3.85664	-4.73885	-5.5	814.5	-3.53702	309.5	-3.51385	5600	-5.5
ATAGATGGAGGTGCTTGCTT	-3.07551	-3.93954	-3.87397	-3.77617	-3.90279	-3.86581	-5.5	-5.62562	-5.5	-5.5	-5.5	158	-3.07551	470	-3.87397	6409	-5.5
TGTAATATAAGGGAACGTCG	-3.07728	-5.5	-5.5	-4.88124	-5.5	-4.33016	-5.5	-5.5	-5.5	-5.5	-5.5	159	-3.07728	4734	-5.5	11273
AAACATTATGGTGATCCCTT	-3.7093	-3.1008	-3.16167	-3.44566	-3.03334	-3.32329	-5.5	-5.5	-5.5	-5.5	-5.5	1240	-3.7093	188	-3.16167	11273
TCACTGTCGTGGACATATGG	-3.07935	-3.5622	-3.10799	-3.25527	-3.69594	-3.52952	-5.5	-5.5	-5.5	-5.23176	-5.5	160	-3.07935	315	-3.52952	5957.5	-5.5
TGATTCAAGCGGGCCACCAA	-3.42703	-3.87576	-3.37073	-3.19432	-3.55372	-3.62494	-5.5	-5.5	-3.87404	-5.5	-5.5018	579	-3.42703	326	-3.55372	6130.5	-5.5
CGCCCTAAGTTAACTAAGGA	-3.76603	-3.47318	-3.71192	-3.148	-3.03577	-3.54472	-5.5	-5.5	-5.5	-5.5	-5.5	1417.5	-3.76603	298.5	-3.47318	11273
GGAATTTTGCATGCGGGCTG	-4.58184	-4.57473	-4.99673	-4.90472	-4.63919	-4.21476	-4.08393	-5.5	-4.68055	-5.5	-5.5	4851	-4.58184	1083	-4.63919	5600	-5.5
GGCATGGTTGTTATGGTTAT	-3.07994	-4.00567	-3.61172	-3.79263	-4.0108	-3.96218	-5.5	-5.5	-5.5	-5.5	-5.5	161.5	-3.07994	500	-3.96218	11273
TTCTCCGTGTCCTGCCTTTG	-3.07994	-5.5	-5.5	-5.5	-5.5	-5.5	-5.5	-5.5	-5.5	-5.5	-5.5	161.5	-3.07994	11273		11273
AATTACTGACCATTCATACG	-3.20677	-3.29597	-3.04539	-3.36065	-3.46021	-3.54369	-5.5	-5.5	-4.10514	-5.28292	-5.5	267.5	-3.20677	261	-3.36065	5600	-5.5
GGTCTTGGGGTGGCTAGCGG	-3.35083	-3.59868	-5.05888	-4.53674	-4.55105	-3.64396	-4.08751	-4.18629	-4.57952	-5.14461	-5.02468	442	-3.35083	974.5	-4.53674	747.5	-4.57952
CGGTCTAGGAATTTGAATTA	-3.10002	-3.5622	-3.25322	-3.26236	-3.61286	-3.64396	-5.5	-5.5	-5.5	-4.01282	-5.5	178	-3.10002	330.5	-3.5622	5957.5	-5.5
TATTTGGCGGACGACATCAG	-3.14147	-3.05847	-3.13739	-3.16435	-3.43984	-3.15786	-4.91502	-5.5	-5.5	-5.5	-5.5	209.5	-3.14147	191.5	-3.15786	5957.5	-5.5
GCTAGGATAAGACCTAAGTC	-3.55617	-3.26323	-3.56429	-3.01948	-3.54664	-3.552	-5.5	-5.5	-5.5	-5.5	-5.5	857	-3.55617	322	-3.54664	11273
TCATGTAGCGATAGGCAGAG	-4.00404	-5.5	-5.5	-5.5	-5.5	-5.5	-4.09111	-5.5	-4.69101	-5.5	-4.27135	2294	-4.00404	11273		1453.5	-4.69101
TCGGTTTGAGTTGGGTTCCT	-3.19538	-3.47571	-3.64648	-3.78159	-3.76124	-3.73604	-5.5	-5.5	-5.5	-5.5	-4.14769	258.5	-3.19538	399	-3.73604	6130.5	-5.5
ACATAGCTCGCATGGATCTT	-3.70301	-3.78268	-3.07695	-3.56781	-3.48007	-3.74412	-5.5	-5.5	-3.94207	-5.5	-5.5	1219	-3.70301	323.5	-3.56781	5957.5	-5.5
ACGGCGTCCACAGTCGCAAG	-3.08714	-4.58545	-4.62875	-3.60976	-3.31852	-3.76246	-5.5	-5.5	-5.5	-5.5	-5.5	165	-3.08714	411	-3.76246	11273
AAGGTGAGGGATCCATGGCA	-4.21521	-5.5	-5.5	-5.5	-5.5	-5.5	-4.09841	-5.5	-5.5	-5.5	-5.5	3181	-4.21521	11273		5957.5	-5.5
TATTTTTGATAGGACCAGCA	-3.09692	-3.36209	-3.57843	-3.82755	-3.06981	-3.63498	-5.5	-5.5	-5.5	-5.5	-5.5	174.5	-3.09692	333.5	-3.57843	11273
TATATCGTTCGAAGTTAGGT	-3.7733	-3.79658	-3.82257	-3.52551	-4.65018	-5.32391	-5.5	-5.62562	-3.89386	-5.5	-5.5	1446.5	-3.7733	444.5	-3.82257	6130.5	-5.5
GTCTCCGAGGTCTCGTTCCT	-3.5725	-5.5	-4.58175	-5.5	-4.94022	-5.5	-5.5	-5.5	-3.89386	-5.5	-4.87855	901.5	-3.5725	5006.5	-5.5	5600	-5.5
AGGTGGGTATCGGTGCGATT	-4.00906	-4.95706	-5.5	-4.15999	-5.5	-5.5	-4.10583	-5.5	-4.48425	-5.5	-5.5	2308.5	-4.00906	4734	-5.5	5600	-5.5
GGGTAAAATGCTACAGACGG	-3.09108	-4.09409	-3.91275	-4.43571	-4.98597	-4.50625	-5.5	-5.5	-5.5	-5.48704	-5.5	168	-3.09108	873	-4.43571	5957.5	-5.5
TGGCGCTAAAGAATGTGGAT	-3.54303	-5.5	-5.5	-5.38184	-5.09512	-4.6008	-4.10959	-5.5	-5.5	-5.5	-5.5	827.5	-3.54303	2822.5	-5.38184	5957.5	-5.5
AAGGATAGTTTACACACGTG	-3.32239	-3.77087	-3.19236	-3.54509	-3.30675	-3.31531	-4.86926	-5.5	-5.5	-4.03067	-5.5	397.5	-3.32239	238.5	-3.31531	5600	-5.5
CCAGGAGGACGGGAAAGGCA	-3.09292	-4.34866	-4.8506	-4.38914	-4.79409	-4.52555	-5.5	-5.5	-5.5	-5.5	-5.5	169.5	-3.09292	918	-4.52555	11273
TTTAGCTTTGCGTTCGATTG	-4.07728	-3.5295	-3.09328	-3.50103	-3.14503	-3.44719	-5.09111	-5.5	-5.5	-5.5	-5.5	2590.5	-4.07728	280.5	-3.44719	5957.5	-5.5
TGGGTGGCTTGTTGTGAAAT	-3.57065	-3.30784	-3.58736	-3.0381	-3.53538	-3.50625	-5.5	-5.52871	-5.5	-5.5	-5.5	896	-3.57065	307	-3.50625	6409	-5.5
GAATCGAAGAGTGACTGGGC	-3.53788	-3.06366	-3.31428	-3.39283	-3.2723	-3.62618	-4.79008	-5.5	-5.5	-5.5	-5.5	817	-3.53788	243	-3.31428	5957.5	-5.5
TTCGGGCCTATGCGAGCTAC	-3.81808	-3.06727	-3.97142	-3.56229	-3.15954	-3.5187	-5.5	-5.5	-4.25847	-5.5	-5.5	1610.5	-3.81808	311.5	-3.5187	5957.5	-5.5
TAGGAAAATTGTTCCTCGAG	-4.11105	-5.5	-5.5	-5.5	-5.5	-5.5	-5.5	-5.52871	-5.5	-4.0589	-5.5	2731.5	-4.11105	11273		6130.5	-5.5
GACTACTAATCGGGCCCCAG	-3.20281	-3.31477	-3.87397	-3.68287	-3.78946	-3.08586	-5.5	-5.5	-5.5	-5.5	-5.5	263	-3.20281	363	-3.68287	11273
TCGAACACAGGCAAGGGCTT	-3.42177	-3.29044	-3.45183	-3.13592	-3.20183	-3.08586	-5.5	-5.5	-5.5	-5.5	-5.5	564.5	-3.42177	207	-3.20183	11273
AGTGAGCTGCATGGCAAGTA	-4.19151	-4.74035	-5.5	-3.0404	-4.59779	-5.5	-5.5	-5.5	-5.5	-5.5	-5.5	3078.5	-4.19151	1265.5	-4.74035	11273
TAAAAGTCCTACTACAGGGA	-3.09568	-5.5	-5.5	-5.20575	-5.54228	-5.5	-5.5	-5.5	-5.5	-5.5	-5.5	173	-3.09568	5006.5	-5.5	11273
GTTTTGGACCGACTTTTAAA	-3.09723	-4.20979	-4.68146	-4.24618	-4.24561	-4.46143	-5.5	-4.04584	-5.5	-5.5	-5.5	176	-3.09723	699.5	-4.24618	6130.5	-5.5
CCATTTGATTTTGGTAACGA	-3.67993	-4.44715	-3.10649	-4.15999	-4.70977	-4.3365	-5.5	-5.5	-5.5	-5.18601	-5.5	1153.5	-3.67993	763	-4.3365	5957.5	-5.5
TTTCATGCGATCCAATTTTG	-3.86438	-3.07057	-3.70447	-3.50007	-3.26581	-3.84063	-5.5	-5.5	-5.5	-5.5	-5.5	1797	-3.86438	294	-3.50007	11273
TTTTACCCGCGATTTGTCAT	-4.98932	-5.5	-5.5	-5.5	-5.5	-5.5	-5.5	-4.06333	-5.5	-5.5	-5.5	6710	-4.98932	11273		6130.5	-5.5
AAAAGAATAAAAGCTATTGG	-4.23599	-5.5	-5.5	-5.5	-5.5	-5.5	-5.5	-5.5	-4.26637	-4.06874	-5.5	3270.5	-4.23599	11273		5600	-5.5
GAATGCACATGTTGACACGT	-3.53788	-3.29099	-3.35065	-3.34775	-3.11936	-3.33331	-5.5	-5.5	-5.5	-5.5	-5.5	817	-3.53788	244.5	-3.33331	11273
TAACGCACTGGCCTTGCGTA	-3.09816	-3.98339	-5.5	-4.58021	-5.39615	-4.99291	-5.5	-5.5	-5.5	-5.5	-5.5	177	-3.09816	1696.5	-4.99291	11273
CACTGGTCCATAACTGTTTA	-3.62342	-3.25504	-3.19877	-3.27918	-3.12497	-3.19542	-5.5	-5.5	-5.5	-5.5	-5.5	1024	-3.62342	207	-3.19877	11273
CATTGTTTCTGTCCCCGTTG	-3.32972	-3.53623	-3.635	-3.97247	-3.94899	-3.59266	-5.5	-5.5	-4.06325	-4.0788	-5.5	402.5	-3.32972	356	-3.635	5600	-5.5
GAGCAACTCTCCTGACTGGA	-3.62342	-5.5	-5.5	-5.5	-4.79409	-5.5	-5.5	-5.5	-5.5	-4.0788	-5.59871	1024	-3.62342	5006.5	-5.5	6130.5	-5.5
ATATTTCCCTATTTAACTAA	-3.64037	-3.38201	-3.11668	-3.51066	-3.54402	-3.15955	-5.5	-5.5	-5.5	-5.5	-5.5	1060	-3.64037	277	-3.38201	11273
CTTATCTAATTCATACTTCA	-3.1044	-3.29209	-3.16379	-3.33069	-3.17232	-3.25998	-5.5	-5.5	-5.5	-5.5	-5.5	180	-3.1044	221.5	-3.25998	11273
TAGAAGCTATGGTGAGAGGG	-4.48872	-5.5	-5.5	-5.5	-5.5	-5.5	-5.5	-5.5	-5.5	-4.0891	-5.5	4414.5	-4.48872	11273		5957.5	-5.5
TGATATAGTGTTACCTGATT	-3.10503	-4.22372	-3.27906	-3.80206	-4.09823	-3.84886	-5.5	-5.5	-5.5	-5.5	-5.5	181	-3.10503	451	-3.84886	11273
CGGTTCTTCGGCATCAGAGT	-3.59819	-3.45835	-3.28576	-3.08958	-3.42967	-3.34423	-5.02416	-5.5	-3.96335	-5.5	-5.5	962.5	-3.59819	253	-3.34423	5600	-5.5
GTAGAGTTTGGATTTACGTT	-3.4522	-4.10473	-5.5	-5.5	-4.43507	-5.21476	-4.16169	-5.5	-5.5	-5.5	-5.5018	624	-3.4522	2243.5	-5.21476	6409	-5.5
ATTATAAAGATTTGTCTACT	-3.7852	-3.31946	-3.39467	-3.43571	-3.14295	-3.54062	-5.5	-5.5	-5.5	-5.5	-5.5	1490.5	-3.7852	273	-3.39467	11273
TCAAGGAATAAAGCTAGTTA	-3.3011	-3.59312	-3.53533	-3.18364	-3.29726	-3.14003	-5.5	-5.5	-5.5	-5.5	-5.5	361	-3.3011	227	-3.29726	11273
AAGTTACAGTGATTAAATTG	-3.10597	-3.83726	-3.46953	-4.13468	-3.6232	-3.87234	-5.5	-5.5	-5.5	-5.5	-5.5	183	-3.10597	466	-3.83726	11273
GAGCTTTGGACTTGCAGGGC	-3.70301	-3.36014	-3.13222	-3.83777	-3.48843	-3.24993	-5.5	-5.5	-5.5	-5.5	-5.5	1219	-3.70301	272	-3.36014	11273
TAGTTCACTTGTACAAATAA	-3.55087	-4.08371	-3.65168	-3.31427	-3.76703	-3.15114	-5.5	-5.5	-5.5	-5.5	-5.5	842.5	-3.55087	363.5	-3.65168	11273
GTTAGGCAAATAGTGCTTAC	-3.87911	-3.48165	-3.90331	-3.5205	-4.67304	-5.21476	-5.5	-5.5	-3.97136	-5.5	-5.5	1842	-3.87911	485	-3.90331	5957.5	-5.5
AGATATATTGCTGTCAGTTC	-3.10787	-4.86529	-5.5	-5.5	-5.24125	-5.26592	-5.5	-5.5	-5.5	-5.23176	-5.5	185	-3.10787	2374.5	-5.26592	5957.5	-5.5
TTGCTCAGGCTGTACACTAA	-3.34313	-3.1008	-3.31669	-3.5612	-3.66375	-3.34035	-4.55751	-5.5	-5.5	-5.5	-5.5	426.5	-3.34313	248	-3.34035	5957.5	-5.5
ACAAGGACTGGGCTAAAGGT	-3.11362	-3.83726	-4.11212	-4.49723	-3.87576	-3.84267	-5.5	-5.5	-5.5	-5.5	-5.5	186	-3.11362	466	-3.87576	11273
CAATAGGTTGATGTTTACTG	-4.44525	-5.5	-5.5	-5.5	-5.5	-5.5	-5.5	-4.12047	-5.5	-4.65453	-5.5	4216.5	-4.44525	11273		5957.5	-5.5
GTTGGGGTCAGTAAGCCGTG	-3.65913	-4.05079	-3.43325	-4.2735	-3.44191	-3.15281	-5.5	-5.5	-5.5	-5.5	-5.5	1105	-3.65913	287	-3.44191	11273
GTCTCTTACAGTCTAAAGTT	-4.08623	-5.5	-5.5	-5.5	-5.5	-5.5	-5.5	-5.5	-3.97951	-5.5	-5.5	2629.5	-4.08623	11273		5957.5	-5.5
ATAGTACAGAGTTGTGATTT	-4.75323	-5.5	-5.5	-5.5	-5.5	-5.5	-5.5	-5.5	-5.5	-5.5	-4.20955	5616	-4.75323	11273		6130.5	-5.5
GTCGTCCTGCACCAGTCGGA	-3.84147	-5.5	-5.5	-5.5	-5.5	-5.5	-5.5	-4.13778	-5.5	-5.5	-4.25629	1703.5	-3.84147	11273		6130.5	-5.5
GTTTTGAACTTTTAGCAATA	-3.33664	-4.90876	-5.5	-4.58021	-4.82627	-5.47004	-5.5	-5.5	-3.98158	-5.18601	-5.5	416	-3.33664	1632.5	-4.90876	5600	-5.5
TCGCGATTAGTGGATATGTA	-3.11619	-3.942	-3.73349	-3.98973	-4.48537	-4.12761	-5.5	-5.5	-5.5	-5.5	-5.5	189	-3.11619	527	-3.98973	11273
AGAATACCCTAATTTAGTCC	-5.0685	-5.5	-5.5	-5.5	-5.5	-5.5	-5.5	-5.5	-4.0006	-5.5	-5.5	7049.5	-5.0685	11273		5957.5	-5.5
GTAAAGTTGGGACCCTTCCT	-3.17678	-5.5	-5.5	-4.85896	-5.33816	-5.32391	-5.5	-5.22768	-5.5	-4.78807	-4.22305	242	-3.17678	2562	-5.33816	789	-5.22768
GTATTAGGCAGATGCCGTTG	-3.11749	-3.31652	-3.21761	-3.19715	-3.49539	-3.51099	-5.5	-5.5	-5.5	-5.5	-5.5	191.5	-3.11749	253	-3.31652	11273
GGAAGGCGAGGCATTCCAAT	-3.11749	-5.10833	-4.00256	-3.77082	-3.69842	-3.50436	-5.5	-5.5	-5.5	-5.5	-5.5	191.5	-3.11749	399.5	-3.77082	11273
CGTATGGCGCGGGTCCGGGT	-3.48117	-5.5	-5.5	-3.73674	-5.5	-5.5	-5.5	-5.62562	-4.00933	-5.5	-5.20077	688.5	-3.48117	4919	-5.5	6130.5	-5.5
TTCTCTCAGCGGACTTCACC	-3.16109	-3.25656	-3.30831	-3.24248	-3.17158	-3.267	-5.5	-5.5	-5.5	-5.5	-5.5	226	-3.16109	227	-3.25656	11273
ATTGTGTGGCGCAGTCTTTT	-3.7822	-3.78784	-3.16764	-3.5656	-3.46673	-3.70961	-5.5	-5.5	-4.17669	-5.5	-5.5018	1477	-3.7822	320.5	-3.5656	6130.5	-5.5
ATGAATATGTAATGTCCGCC	-3.11879	-4.95706	-4.79261	-4.79826	-4.40874	-4.72185	-5.5	-5.5	-5.5	-5.40786	-5.5	193	-3.11879	1301	-4.79261	5957.5	-5.5
ATTCTATTGCCTGTGCTGGG	-3.26232	-3.12909	-3.75952	-3.56781	-3.5766	-3.8207	-5.5	-5.5	-5.5	-5.5	-5.5	316	-3.26232	331	-3.5766	11273
GAGGATTTGGTCGGCGAGGG	-4.08926	-3.3067	-3.17152	-3.21403	-3.42368	-3.86798	-5.5	-5.5	-5.5	-5.5	-5.5	2643.5	-4.08926	246	-3.3067	11273
TTCAGTCATGTTGTACAATC	-4.84665	-4.36797	-4.74146	-4.88124	-4.65018	-4.09712	-4.20181	-5.5	-5.5	-5.5	-5.5	6051.5	-4.84665	1096	-4.65018	5957.5	-5.5
AGATCGTACCAGGGATTGGG	-5.5	-5.5	-5.5	-5.5	-5.5	-5.5	-5.5	-5.5	-4.0205	-5.23176	-5.5	11273		11273		5600	-5.5
ATACCATGCATAAAGCCAAG	-3.12271	-4.10473	-3.62751	-3.48882	-3.31697	-3.25945	-5.5	-5.5	-5.5	-5.5	-5.5	195	-3.12271	288.5	-3.48882	11273
GATCATTTATTTCTTGACCC	-3.81484	-3.12947	-3.71192	-3.51654	-3.27557	-3.82658	-5.5	-5.5	-5.5	-5.5	-5.5	1595.5	-3.81484	302	-3.51654	11273
GTAGTGCGGAACCCCGTTAA	-3.46572	-3.42784	-3.38183	-3.2735	-3.18855	-3.57572	-5.5	-4.20238	-4.3693	-5.5	-5.5	649	-3.46572	271	-3.38183	5957.5	-5.5
GGTGTAGGAAGGGTCAAGAG	-4.0685	-5.5	-5.5	-5.5	-5.5	-5.5	-4.39214	-5.5	-4.02733	-5.5	-5.5	2565.5	-4.0685	11273		5600	-5.5
ACCTGGACCGGCGTCCCACG	-3.12633	-3.33139	-3.26113	-3.21452	-3.3387	-3.33778	-5.5	-5.5	-5.5	-5.5	-5.5	197.5	-3.12633	242.5	-3.33139	11273
GAGGGAGGGCTGCCGGGACC	-3.30657	-3.17934	-3.17718	-3.28842	-3.53624	-3.27747	-5.5	-5.5	-5.5	-5.14461	-5.5	368	-3.30657	230.5	-3.27747	5957.5	-5.5
AGTTGGGTATCACTAACTAT	-3.21197	-3.69197	-3.5611	-3.17143	-3.31852	-3.17206	-5.5	-5.5	-5.5	-5.5	-5.5	271	-3.21197	236	-3.31852	11273
TGCCTTTTCGTCGTCGTCCT	-3.49952	-3.60545	-4.05888	-4.15567	-4.39615	-4.91373	-5.5	-5.5	-5.5	-4.19037	-5.5	728	-3.49952	625.5	-4.15567	5957.5	-5.5
AATGAAAGAGTGTCCGGAAT	-3.12765	-5.5	-5.5	-5.5	-5.5	-3.79794	-5.5	-5.5	-5.5	-5.5	-5.5	199	-3.12765	4919	-5.5	11273
CATATCCTTTGTCTTTTGTT	-4.01414	-5.5	-5.5	-5.5	-5.5	-5.16901	-5.5	-4.1983	-5.5	-5.5	-5.5	2328.5	-4.01414	4919	-5.5	6130.5	-5.5
CTTCCCGCGGATTGATAGCA	-3.30607	-3.85507	-4.17282	-3.98973	-3.77438	-3.96218	-5.5	-5.5	-4.3038	-5.5	-4.24173	366.5	-3.30607	500	-3.96218	5600	-5.5
GGTTTAGGATAGGACCGCGG	-3.61518	-3.59645	-4.0298	-3.3884	-3.19671	-3.47528	-5.5	-5.5	-4.60483	-5.5	-5.5	998	-3.61518	292.5	-3.47528	5957.5	-5.5
GGTGGACGCCCGAACTCCAC	-3.13165	-5.5	-5.5	-5.5	-5.5	-5.47004	-5.5	-5.5	-5.5	-5.5	-5.5	201	-3.13165	4919	-5.5	11273
GCTTTAGGCCAGTTTCACCT	-3.91621	-4.11563	-3.18739	-5.55793	-3.53198	-3.59497	-5.5	-5.5	-5.5	-5.5	-5.5	1976	-3.91621	341	-3.59497	11273
GACTGTCTTATCCTCTATCA	-3.13333	-3.93224	-4.10463	-3.67427	-3.61903	-3.62123	-5.5	-5.5	-4.78528	-4.88498	-5.5	203	-3.13333	359	-3.67427	5600	-5.5
TGTTCCGACAGTGTAATGGC	-3.40512	-3.30957	-3.26595	-3.29846	-3.31593	-3.20569	-5.5	-5.5	-5.5	-5.5	-5.5	536	-3.40512	233	-3.29846	11273
GGCCTATGAGCAGTGGCGGG	-3.36838	-3.8183	-3.95798	-3.89517	-3.91696	-3.84267	-5.5	-4.22768	-5.5	-5.5	-5.5	463	-3.36838	479	-3.89517	6130.5	-5.5
ACTATTACCCTAGGCAGGTG	-3.46428	-3.60659	-3.51195	-4.24618	-3.19788	-3.47004	-5.5	-5.5	-5.5	-5.5	-5.5	645	-3.46428	308	-3.51195	11273
ACCGTCGATGATTATTATCG	-3.51543	-4.18751	-4.47385	-4.34045	-4.43507	-4.04843	-4.24601	-5.5	-5.5	-5.5	-5.5	769	-3.51543	774	-4.34045	5957.5	-5.5
TTTCTCAGAAACATCGGTTT	-3.37419	-3.15088	-4.40939	-4.29076	-4.19592	-3.95949	-5.5	-5.5	-5.5	-5.5	-5.5	475.5	-3.37419	653.5	-4.19592	11273
AGTCACTTGCTGGATTTTGT	-3.69436	-5.58545	-5.5	-5.5	-5.5	-5.5	-4.25121	-5.5	-5.5	-5.5	-5.5	1196	-3.69436	5006.5	-5.5	5957.5	-5.5
CCAATAATTTATGACCCAAG	-3.83297	-5.5	-5.5	-5.5	-5.5	-5.5	-5.5	-4.23205	-5.5	-5.5	-5.5	1672	-3.83297	11273		6130.5	-5.5
CATAGGCGTTAATTGATGTG	-3.635	-3.95706	-3.19831	-3.96687	-3.85923	-4.09346	-5.5	-5.5	-5.5	-5.5	-5.5	1049.5	-3.635	515.5	-3.95706	11273
AGCTCCCTTGATACATCAGG	-3.13874	-3.68372	-4.38749	-4.52652	-3.95569	-3.84679	-5.5	-5.5	-5.5	-5.5	-5.5	206	-3.13874	504	-3.95569	11273
TGTATTGGAGGATATGTTTA	-4.29035	-5.5	-5.5	-5.31489	-5.5	-5.5	-5.5	-5.5	-5.5	-4.20828	-5.29768	3491	-4.29035	4919	-5.5	5600	-5.5
AGTTCTTGAATGAGTTTAGT	-3.13908	-3.40218	-4.44043	-3.7945	-3.99573	-3.39376	-5.5	-5.5	-5.5	-5.5	-5.5	207	-3.13908	420	-3.7945	11273
GATTCGTAGGCAAACTTTTG	-3.13976	-3.53237	-3.41847	-3.57793	-3.70977	-3.76588	-5.5	-5.52871	-5.5	-5.5	-5.5018	208	-3.13976	328	-3.57793	6808.5	-5.5
TCTAGGGAGTCACTAACGTG	-3.2687	-3.16303	-3.47472	-3.33198	-3.65579	-3.52852	-5.5	-5.5	-5.5	-5.5	-5.5	319.5	-3.2687	299	-3.47472	11273
GGCGCTCAACGAGATCAGGA	-5.5	-5.5	-5.5	-5.5	-5.5	-5.5	-5.5	-5.5	-4.06827	-5.5	-5.5	11273		11273		5957.5	-5.5
CGAGCGTGTCCCTCGAGACA	-3.99417	-3.67563	-3.19923	-4.00465	-3.35702	-3.50719	-5.5	-5.5	-5.5	-5.5	-5.5	2260	-3.99417	308	-3.50719	11273
TGAACAGGATTGGGTCATTT	-3.31569	-5.5	-5.5	-5.5	-5.5	-5.5	-5.5	-4.24091	-5.5	-5.5	-5.5	386	-3.31569	11273		6130.5	-5.5
AATTCGTTTTAAGCAAACCT	-3.18655	-3.39723	-3.24958	-3.63885	-3.49695	-3.22749	-5.5	-5.5	-5.5	-5.5	-5.5	248.5	-3.18655	278	-3.39723	11273
TTAAACCATAAGTGTTAAAA	-4.60114	-5.5	-5.5	-5.5	-5.5	-5.5	-5.47132	-5.5	-5.5	-4.21288	-5.15938	4936.5	-4.60114	11273		1347.5	-5.47132
TCGTGGCCGAATGAGAGTCA	-3.14147	-5.5	-5.5	-4.04272	-5.5	-5.5	-5.5	-5.5	-5.5	-5.5	-5.5	209.5	-3.14147	4919	-5.5	11273
GTGAGAGCTGAGGACGGTTT	-3.29765	-3.16964	-3.24289	-3.29017	-3.46165	-3.25838	-5.5	-5.5	-5.5	-5.28292	-5.5	356	-3.29765	220	-3.25838	5957.5	-5.5
CGCAATTTTACCCAAATATA	-3.21929	-3.43088	-3.20621	-3.90231	-3.44329	-4.03547	-5.5	-5.5	-5.5	-5.5	-5.5	276	-3.21929	287	-3.44329	11273
ACGATTCTTGGACATAGCAT	-3.29716	-5.5	-4.07245	-4.35381	-5.39615	-5.32391	-5.5	-5.5	-4.07849	-5.5	-5.59871	354.5	-3.29716	2562	-5.32391	6130.5	-5.5
AGGATAACTAACAAGATGTG	-3.14182	-4.06041	-3.93729	-4.06308	-3.99083	-4.58922	-5.5	-4.54644	-5.5	-5.5	-5.5	211	-3.14182	574	-4.06041	6130.5	-5.5
CAACTTTTGGCCCCCGTTGA	-4.98932	-5.5	-5.5	-5.5	-5.5	-5.5	-5.5	-5.5	-5.5	-5.5	-4.27649	6710	-4.98932	11273		6130.5	-5.5
AAGTTATCGACCCTCTTAAT	-4.19927	-4.58545	-5.5	-4.9839	-4.84331	-5.5	-4.2672	-5.5	-5.5	-5.5	-5.5	3104.5	-4.19927	1696.5	-4.9839	5957.5	-5.5
CGCCCCAGTGCGGCGATCTC	-3.648	-5.5	-5.5	-5.20575	-4.15846	-5.5	-5.21605	-5.5	-4.08108	-5.28292	-5.05464	1080	-3.648	4919	-5.5	938.5	-5.21605
TTCGAAAGTGTCTTGGCAAA	-3.14285	-4.01725	-4.54957	-3.85679	-3.85386	-3.89025	-5.5	-5.5	-5.5	-5.5	-5.5	213	-3.14285	473	-3.89025	11273
TAAGAACTGGTAGCAGGGTG	-3.14285	-3.21254	-3.54138	-3.422	-3.45237	-3.61878	-5.5	-5.5	-5.5	-5.5	-5.5	213	-3.14285	284	-3.45237	11273
CTTTGACGTTCGGTTCTCTT	-3.62759	-3.20344	-3.82843	-3.3294	-3.49931	-3.52457	-5.5	-5.5	-5.5	-5.5	-5.5	1032.5	-3.62759	304	-3.49931	11273
GCGTCCCATCCGAGGTTGTA	-3.14285	-4.90876	-5.5	-4.30266	-4.56	-4.84679	-5.5	-5.5	-5.5	-5.5	-5.5	213	-3.14285	1405	-4.84679	11273
CCACTCAGTGCTGGTGAAAT	-3.42374	-3.34992	-3.21617	-3.29076	-3.39553	-3.23755	-5.5	-5.5	-5.5	-5.5	-5.5	572.5	-3.42374	238	-3.29076	11273
TGACGGCATTGTTGCTTAGT	-3.28365	-3.26948	-3.2638	-3.23262	-3.46527	-3.23653	-5.5	-5.5	-5.5	-5.23176	-5.5	340	-3.28365	228	-3.2638	5957.5	-5.5
AACGTCTGTCTGGCCCTACC	-3.57808	-5.5	-5.5	-5.5	-5.5	-5.5	-5.5	-4.25455	-5.5	-5.5	-5.5	914	-3.57808	11273		6130.5	-5.5
TACAAGATGGACTCCGACAC	-3.50581	-3.51082	-3.37486	-3.48882	-3.25582	-3.4744	-5.5	-5.5	-5.5	-5.5	-5.5	746	-3.50581	288.5	-3.4744	11273
TGAAGCTGAACTGCTATAAT	-3.27564	-3.75776	-3.5063	-3.22297	-3.44746	-3.41619	-5.5	-5.5	-5.5	-5.5	-5.5	332	-3.27564	281	-3.44746	11273
AACTTCTAAATTCACTGTAC	-3.14457	-4.05718	-5.26973	-4.22047	-3.72273	-3.61512	-5.5	-5.5	-5.5	-5.5	-5.5	215	-3.14457	577	-4.05718	11273
CGATCGCACTGTCTGGGGTC	-3.5195	-3.81276	-3.90565	-3.99564	-4.39615	-4.72185	-5.5	-5.5	-5.5	-4.22697	-5.5	776.5	-3.5195	531	-3.99564	5957.5	-5.5
GATCTAGAAGGCAGCATGTA	-3.58754	-5.5	-5.5	-4.69759	-5.03713	-4.80728	-5.5	-4.92665	-5.5	-4.22697	-5.5	936	-3.58754	1797.5	-5.03713	5957.5	-5.5
ATCCTGAGTAAAATTCCACA	-3.1456	-3.78784	-4.26433	-3.82153	-3.93162	-4.38368	-5.5	-5.5	-5.5	-5.5	-5.5	216	-3.1456	492	-3.93162	11273
TACAGCTATTTGAGTGTAAT	-3.63929	-3.21856	-3.3448	-3.27406	-3.31852	-3.34553	-5.5	-5.5	-5.5	-5.5	-5.5	1059	-3.63929	236	-3.31852	11273
CGAAGTCCGAGCACCTGACC	-3.61417	-3.49379	-3.30008	-3.23006	-3.30624	-3.36147	-5.5	-5.5	-5.5	-5.5	-5.5	995.5	-3.61417	238	-3.30624	11273
CAAACAATTCTTCAACATCT	-5.5	-5.5	-5.5	-5.5	-5.5	-5.5	-5.5	-5.5	-4.09428	-5.5	-5.5	11273		11273		5957.5	-5.5
TTGAATAAGAGTGTTCCAAC	-3.79281	-5.5	-4.58175	-5.5	-5.09512	-5.5	-5.5	-5.5	-4.09428	-5.5	-5.5	1520.5	-3.79281	5006.5	-5.5	5957.5	-5.5
GGTCTTGGTTAACTCTCGTC	-3.31314	-3.22514	-3.86532	-4.03614	-4.618	-3.55411	-5.5	-5.5	-5.5	-5.5	-5.5	384	-3.31314	464.5	-3.86532	11273
ACTGCTCTTGGAGCATAAAG	-3.75044	-3.35056	-3.24187	-3.93727	-4.05655	-4.04843	-5.5	-5.5	-5.5	-5.5	-5.5	1366	-3.75044	499	-3.93727	11273
TTATATAACGACTCGCTGTA	-3.53873	-5.28442	-5.5	-4.77978	-4.87952	-4.6008	-5.5	-4.90546	-5.5	-4.23176	-5.5	819	-3.53873	1491	-4.87952	5957.5	-5.5
CTTGTGCGTTAAGCAGTTAG	-5.3995	-5.5	-5.5	-5.5	-5.5	-5.5	-4.29523	-5.44953	-5.5	-5.5	-5.5	8722	-5.3995	11273		5957.5	-5.5
AGGATAGGAGTCTCTTTCTT	-3.55263	-3.22704	-3.43722	-3.422	-3.40303	-3.73925	-5.5	-5.5	-5.5	-5.5	-5.5	847	-3.55263	271.5	-3.422	11273
TGCTTTAAACTGGGGCCGCC	-3.38426	-3.24501	-3.81109	-3.23675	-3.27935	-3.38869	-5.5	-5.5	-4.17026	-5.5	-5.5	492.5	-3.38426	224	-3.27935	5957.5	-5.5
GTTCATAGGTAGCCCGCAAG	-3.79899	-5.5	-5.5	-5.5	-5.5	-5.5	-5.5	-4.27829	-5.5	-5.5	-5.5	1543	-3.79899	11273		6130.5	-5.5
GGCATGGTTTGTGGGGTCAA	-3.80368	-4.11563	-3.41771	-3.31738	-3.51046	-3.62246	-5.5	-5.5	-4.1024	-5.5	-5.5	1562.5	-3.80368	309	-3.51046	5957.5	-5.5
TGACGTTTTTTCATCGCAGA	-3.58278	-5.5	-5.5	-4.59179	-5.24125	-4.49691	-5.5	-4.82974	-5.5	-4.23662	-5.5	926	-3.58278	2270	-5.24125	5957.5	-5.5
AGATACTGTTTACCCACTGT	-3.15328	-4.34866	-5.5	-4.1186	-3.94678	-4.36966	-5.5	-5.5	-5.5	-5.5	-5.5	221	-3.15328	792.5	-4.34866	11273
AGGCTCAGTCCCGTTGTGGA	-5.09847	-5.5	-5.5	-5.5	-5.5	-5.5	-4.30106	-5.52871	-5.5	-5.5	-5.5	7187	-5.09847	11273		6409	-5.5
GTTTGGGTACCCCGTTAATA	-3.84665	-4.07024	-3.24854	-3.75859	-3.68615	-4.01064	-5.5	-5.5	-4.13353	-5.5	-5.5	1722	-3.84665	395.5	-3.75859	5957.5	-5.5
AACAATTATGCATCACGGTA	-5.5	-5.5	-5.5	-5.5	-5.5	-5.5	-5.5	-5.5	-4.10514	-5.5	-5.5	11273		11273		5957.5	-5.5
AGGGGCCTATTAAAGACGCG	-3.15469	-3.78611	-4.65431	-3.75345	-3.92738	-4.39085	-5.5	-5.5	-4.32607	-5.5	-5.5	222.5	-3.15469	489.5	-3.92738	5957.5	-5.5
GTGATATTAAGGTTGGTCTA	-3.15469	-3.8037	-4.57076	-4.09553	-3.96021	-4.35609	-5.5	-5.5	-5.5	-5.5	-5.5	222.5	-3.15469	591.5	-4.09553	11273
ATATTCGGAACGGAGATTTC	-3.39272	-3.57579	-3.25217	-4.4118	-3.59386	-3.77455	-4.84807	-5.5	-5.5	-5.5	-5.5	512	-3.39272	335.5	-3.59386	5957.5	-5.5
TCGTTGTTAACAGGATATAT	-3.15788	-4.56426	-5.5	-5.04605	-4.74988	-4.21476	-5.5	-5.5	-5.5	-5.5	-5.5	224	-3.15788	1261.5	-4.74988	11273
AATGCTTCCTAAACCGGAAC	-3.29374	-5.5	-4.43246	-5.5	-4.65018	-4.77107	-5.5	-5.5	-5.5	-4.25659	-5.5	350	-3.29374	1270.5	-4.77107	5957.5	-5.5
TGTCCTGTTGGTGAACCCAC	-3.16181	-3.28388	-3.53734	-3.32557	-3.48233	-3.31228	-5.5	-5.5	-5.5	-5.48704	-5.5	227.5	-3.16181	250	-3.32557	5957.5	-5.5
GTGGCCAATGGTGTTCGGTC	-3.16181	-5.5	-5.5	-4.47875	-4.72273	-4.44473	-5.5	-5.5	-5.5	-5.5	-5.5	227.5	-3.16181	1212	-4.72273	11273
ACCAGTGGATGAGCAGTCGA	-3.82629	-3.99161	-5.5	-3.27294	-4.60778	-3.49969	-5.5	-5.5	-5.5	-5.5	-5.5	1647	-3.82629	539	-3.99161	11273
GTAACAGCATGCAATGTTAG	-4.05147	-5.5	-5.5	-5.5	-5.5	-5.5	-5.5	-5.5	-5.5	-4.27752	-5.5	2494.5	-4.05147	11273		5957.5	-5.5
TGAACTACTCAGCAAGTGGT	-3.24852	-4.04763	-3.27191	-3.41025	-3.70849	-3.6091	-5.5	-5.5	-5.5	-5.5	-5.24653	300	-3.24852	344.5	-3.6091	6130.5	-5.5
ACAATTATATGCTCCCTTTC	-3.40574	-5.5	-5.5	-4.9839	-5.19985	-4.96489	-5.5	-5.5	-5.5	-5.5	-4.31428	538	-3.40574	2168.5	-5.19985	6130.5	-5.5
TGTTTCGTCTAGGGGTCAAT	-3.78975	-4.75615	-3.93982	-3.47875	-3.95344	-3.27803	-5.5	-5.5	-5.5	-5.5	-5.5	1509.5	-3.78975	502	-3.93982	11273
CTTGCGAAGTAGCCGTCAGA	-3.16759	-5.5	-3.61652	-4.37466	-4.0264	-5.32391	-5.5	-5.5	-5.5	-5.5	-5.5	233	-3.16759	803.5	-4.37466	11273
TTTTCCGTGTAGGGCCGGAT	-3.39272	-3.27796	-5.5	-3.87669	-3.37614	-3.65313	-5.5	-5.5	-5.5	-5.5	-5.5	512	-3.39272	368.5	-3.65313	11273
TTCTATTGGTGATTATCAAT	-5.5	-5.5	-5.5	-5.5	-5.5	-5.5	-5.5	-5.5	-4.14543	-5.5	-5.5	11273		11273		5957.5	-5.5
GTAGCTCTGACCTTCTCGGT	-3.66825	-3.5343	-3.41924	-3.28783	-3.36272	-3.37035	-5.5	-5.5	-5.5	-5.5	-5.5	1128.5	-3.66825	261	-3.37035	11273
CATGGCAAAAGTGGCGAATA	-3.16978	-4.31245	-5.5	-4.31489	-3.86285	-4.36283	-5.5	-5.5	-5.5	-5.5	-5.5	235	-3.16978	761	-4.31489	11273
CTTTTATTGAAGAAGTTAGG	-5.5	-5.5	-5.5	-5.5	-5.5	-5.5	-5.5	-5.5	-4.15151	-5.5	-5.42262	11273		11273		5600	-5.5
TATTTGTGTTCATTTTGTGG	-3.42505	-5.5	-4.62875	-4.79826	-5.54228	-4.22949	-5.5	-5.5	-5.5	-4.28838	-5.5	576	-3.42505	1350.5	-4.79826	5957.5	-5.5
AAGATACACATACATTATGT	-3.68829	-5.04138	-4.61652	-4.58021	-4.96249	-5.16901	-5.5	-5.5	-5.5	-5.5	-4.32571	1177	-3.68829	1648	-4.96249	6130.5	-5.5
GCGGGATGCTATCGTCATGT	-3.17382	-3.55912	-3.86747	-3.46891	-3.43779	-4.0721	-5.5	-5.5	-5.5	-5.5	-5.5	237	-3.17382	326.5	-3.55912	11273
CCAGCTGCTACCTAAGGGTT	-5.64253	-5.5	-5.5	-5.5	-5.5	-5.5	-5.5	-4.34119	-5.5	-5.5	-5.5	11273	-5.64253	11273		6130.5	-5.5
AGACAGGTAGCGATATAACG	-3.55617	-3.51727	-3.88726	-3.6562	-3.31956	-3.71112	-5.5	-5.5	-5.5	-5.5	-5.5	857	-3.55617	351.5	-3.6562	11273
GAAACCTCTTGCACGGACAA	-3.17939	-3.55912	-3.73349	-3.62343	-3.33276	-4.13962	-5.5	-5.5	-5.5	-5.5	-5.5	243	-3.17939	343.5	-3.62343	11273
CGGGCAGTCGATGGATAGGG	-3.1753	-3.98886	-4.11591	-3.99564	-4.50885	-3.85514	-5.5	-5.5	-5.5	-5.5	-5.5	239	-3.1753	536.5	-3.99564	11273
TTCGTTAGGTGTAGGAATGA	-3.17567	-3.97532	-3.90098	-3.71128	-3.75129	-3.65712	-5.5	-5.5	-5.5	-5.5	-5.5	240	-3.17567	419	-3.75129	11273
AAAGACTCACACAGGCATTC	-5.5	-5.5	-5.5	-5.5	-5.5	-5.5	-5.5	-5.5	-4.16708	-5.5	-5.5	11273		11273		5957.5	-5.5
GGAAAAGGAGAGACCGTCAA	-3.7274	-4.03218	-4.51961	-4.32748	-3.70977	-4.22452	-5.5	-5.5	-4.48425	-4.29952	-5.5	1294	-3.7274	669	-4.22452	5600	-5.5
CTTCTAGTACCAATAGACTG	-3.63821	-4.25301	-4.08646	-4.14715	-3.63702	-3.3264	-5.5	-5.5	-5.5	-5.5	-5.5	1057	-3.63821	576.5	-4.08646	11273
TGAAGCGGGCGACCGATGTC	-3.33611	-3.35437	-3.31248	-3.73024	-3.44122	-3.43022	-5.5	-5.5	-5.5	-5.5	-5.5	415	-3.33611	276.5	-3.43022	11273
GGTAGGTTGGAAGAAGGGAG	-3.17976	-3.8055	-4.14344	-3.46451	-3.93805	-3.99874	-5.5	-5.5	-5.5	-5.5	-5.5	244	-3.17976	496	-3.93805	11273
GCATGTGATGCAGCTGTGAG	-3.26007	-3.71184	-3.42077	-3.4228	-3.77885	-3.33331	-5.5	-5.5	-5.5	-5.5	-5.5	313	-3.26007	281	-3.4228	11273
CCAAGTTGGGATTCTACAAT	-3.54389	-5.5	-5.5	-5.15999	-5.5	-5.5	-4.35075	-5.5	-5.5	-5.5	-5.5	830	-3.54389	4919	-5.5	5957.5	-5.5
TTTAGGTGGGTTGGTTGTGG	-3.87724	-3.83726	-4.94237	-3.31613	-4.56	-3.58922	-5.5	-5.5	-5.5	-5.5	-5.5	1835	-3.87724	466	-3.83726	11273
TTGACAATAGCTAGCTTGAT	-3.25962	-4.21438	-3.33397	-4.03289	-3.92528	-3.61391	-5.5	-5.5	-5.5	-5.5	-5.5	312	-3.25962	487	-3.92528	11273
TGGATTGCTAGAAAGGTTCA	-3.54216	-3.66247	-3.78543	-3.31676	-3.60879	-3.55096	-5.5	-5.5	-5.5	-5.5	-5.5	824	-3.54216	341	-3.60879	11273
GAAATTCTTGAGTTATTGAA	-4.16181	-5.5	-3.33713	-5.2569	-3.62007	-3.67208	-5.5	-5.5	-5.5	-5.5	-5.5	2951.5	-4.16181	375	-3.67208	11273
AACATGAGATAGCAACAGCT	-3.82464	-4.355	-4.22343	-4.06308	-4.23265	-3.34228	-5.5	-5.5	-5.5	-5.5	-5.5	1637.5	-3.82464	675	-4.22343	11273
TACGGGCAGTGTACTGTATG	-5.5	-5.5	-5.5	-5.5	-5.5	-5.5	-5.5	-5.5	-4.18653	-5.5	-5.5	11273		11273		5957.5	-5.5
TTTTGTTTCTTGCCATGGCA	-3.43436	-4.02316	-3.56322	-4.04272	-3.65805	-3.34293	-5.5	-4.6962	-5.5	-5.5	-5.5	587	-3.43436	368.5	-3.65805	6130.5	-5.5
GGCGGACAGTACAGGTGTGT	-3.86438	-4.03218	-3.35131	-3.50389	-3.37084	-3.48867	-5.5	-5.5	-4.62256	-5.5	-5.5	1797	-3.86438	297	-3.48867	5957.5	-5.5
TACAGTAAATTGTTTTCGCC	-4.16905	-4.68236	-3.3448	-3.93988	-4.4217	-3.47004	-5.5	-5.5	-5.5	-5.5	-5.5	2989	-4.16905	501.5	-3.93988	11273
TGTGAGATGACATCGCCTCG	-3.30708	-3.69197	-4.06561	-3.60369	-3.72405	-3.34358	-5.5	-5.5	-5.5	-5.5	-5.5	369	-3.30708	385.5	-3.69197	11273
CTTCAGCATCATTCTTCTCT	-3.18845	-3.94947	-3.96063	-4.0494	-4.10137	-4.84679	-5.5	-4.6962	-5.5	-5.5	-5.5	252.5	-3.18845	563.5	-4.0494	6130.5	-5.5
GTTGAAGTAACAAACGTCAG	-3.26187	-3.40361	-3.34804	-3.41413	-3.62635	-3.54783	-5.5	-5.5	-5.5	-5.5	-5.59871	315	-3.26187	280	-3.41413	6409	-5.5
TCTAGCAAAATCCGGGGCGT	-3.27471	-4.00854	-3.47039	-3.45498	-3.38573	-3.44065	-5.5	-5.5	-5.5	-5.5	-5.5	329.5	-3.27471	279	-3.45498	11273
GAACGTGTTACGATGGGTTC	-5.5	-5.5	-5.5	-5.5	-5.5	-5.5	-5.5	-5.5	-4.18985	-5.5	-5.5	11273		11273		5957.5	-5.5
TAACTCTGCAAGTTTAATGG	-3.22423	-3.51634	-3.67313	-3.68577	-3.38694	-4.19588	-5.5	-5.5	-5.5	-5.5	-5.5	280	-3.22423	364	-3.67313	11273
GGGTGGTCTTACTGGAACCA	-5.5	-5.5	-5.5	-5.5	-5.5	-5.5	-5.5	-5.5	-4.18985	-5.5	-5.5	11273		11273		5957.5	-5.5
TGCGGGTAGGGGGATGTGCA	-3.23898	-3.58872	-3.55792	-3.84193	-3.59977	-3.34553	-5.5	-5.5	-5.5	-5.5	-5.5	294.5	-3.23898	335	-3.58872	11273
TCATGGGGGACACTAAGGAG	-3.98932	-5.5	-5.5	-5.5	-5.5	-5.5	-5.5	-5.5	-5.5	-4.33475	-5.5	2244	-3.98932	11273		5957.5	-5.5
ACATCTTCGACTTGCCTAAA	-3.32395	-3.66247	-4.0361	-3.33913	-3.7162	-4.23959	-5.5	-5.5	-5.5	-5.5	-5.5	399	-3.32395	402	-3.7162	11273
AGGCTACTGCGGATGTGTTA	-3.19075	-4.09409	-4.14751	-3.90231	-3.66146	-3.81876	-5.5	-5.5	-5.5	-5.5	-5.5	256	-3.19075	484	-3.90231	11273
CGACGATCCGCATCGGGCAT	-3.6458	-4.17048	-4.68146	-4.09553	-3.5582	-3.34815	-5.5	-5.5	-5.5	-5.5	-5.5	1073	-3.6458	591.5	-4.09553	11273
TACAACTTCTTAATAGTTAA	-3.30758	-3.50537	-3.35328	-3.82153	-3.60677	-3.38154	-5.5	-5.5	-5.5	-5.5	-5.5	371	-3.30758	308.5	-3.50537	11273
GAGTGTAGGCGGGGGAACTA	-3.19538	-3.73573	-4.75785	-4.05619	-4.54228	-4.86798	-5.5	-5.5	-5.5	-5.5	-5.5	258.5	-3.19538	963	-4.54228	11273
GTGTTTGGACTGTCATAGCA	-3.38246	-5.5	-4.21858	-4.60369	-5.5	-4.17778	-5.5	-5.5	-5.5	-4.34716	-5.5	487	-3.38246	1060.5	-4.60369	5957.5	-5.5
GGGGGCAAGGAAGTCAGGTC	-3.49874	-3.33564	-3.85476	-4.0494	-4.24561	-4.03228	-5.5	-5.5	-5.5	-5.5	-5.5	725	-3.49874	546.5	-4.03228	11273
TCCCAGTTCTCAGGCATGGT	-3.40449	-3.669	-4.09727	-3.35178	-3.6707	-4.15617	-5.5	-5.52871	-5.5	-5.23176	-5.5	533.5	-3.40449	378	-3.6707	6130.5	-5.5
ACATAGGTGGTTTCCAAAGT	-3.46356	-4.669	-3.90098	-3.82755	-3.40938	-3.45889	-5.5	-5.5	-5.5	-5.5	-5.5	642	-3.46356	442.5	-3.82755	11273
GATGTAACTTATACGAAATA	-3.20162	-4.50627	-5.5	-5.5	-4.98597	-5.5	-5.5	-5.5	-5.5	-5.5	-5.59871	260	-3.20162	4919	-5.5	6409	-5.5
TTATTACTGGTGTTCGTCAC	-3.44871	-3.42259	-3.36393	-3.80974	-4.06515	-3.6091	-5.5	-5.5	-5.5	-5.23176	-5.5	617.5	-3.44871	344.5	-3.6091	5957.5	-5.5
CCCGGGTGTAATACATTGAT	-3.20202	-5.5	-3.70595	-3.95316	-4.08896	-4.14782	-5.5	-5.5	-5.5	-5.5	-5.5	261	-3.20202	584	-4.08896	11273
TGTATGTAGGACGGGAAGTA	-3.74353	-3.33687	-4.8304	-3.65756	-3.42302	-4.02913	-5.5	-5.5	-5.5	-5.5	-5.5	1340	-3.74353	353	-3.65756	11273
GGCGCTTATCCGTAACGGAC	-5.5	-5.5	-5.5	-5.5	-5.5	-5.5	-5.5	-5.5	-4.19999	-5.5	-5.5	11273		11273		5957.5	-5.5
ATGGATCGGCTGCTTCACCT	-5.5	-5.5	-5.5	-5.5	-5.5	-5.5	-5.5	-5.5	-4.19999	-5.5	-5.5	11273		11273		5957.5	-5.5
CGCGCGGATCAGTTGCGGTA	-3.66941	-3.62049	-3.75452	-3.43736	-4.36043	-3.41927	-5.5	-5.5	-4.19999	-5.5	-5.5	1133	-3.66941	351	-3.62049	5957.5	-5.5
TTGACTCCATAATCTTATGC	-4.01671	-3.60205	-4.61652	-3.78341	-3.41452	-4.69188	-5.5	-5.5	-5.5	-5.5	-5.5	2339	-4.01671	411.5	-3.78341	11273
TTGAATAGATTCGGGCGCTA	-3.32552	-5.5	-5.5	-4.4118	-4.27746	-4.63753	-5.5	-5.5	-5.5	-4.3535	-4.70941	401	-3.32552	1067.5	-4.63753	5600	-5.5
AGTAGCTAATTGCGGTACCA	-3.47227	-4.13443	-3.65168	-3.38256	-4.03713	-3.77631	-5.5	-5.5	-4.4117	-5.5	-5.5	670	-3.47227	417.5	-3.77631	5957.5	-5.5
TGCAGGTTAAGGTTGCTATT	-3.27845	-3.34803	-4.03294	-4.05962	-4.76412	-3.57241	-5.5	-5.5	-5.5	-5.5	-5.5	335.5	-3.27845	541.5	-4.03294	11273
AGTCTTTTTTCGGTCCGGTG	-3.20478	-4.09409	-4.29776	-3.9753	-4.0594	-4.72185	-5.5	-4.73632	-5.5	-5.5	-5.5	266	-3.20478	614.5	-4.09409	6130.5	-5.5
GTATTCCAGCTGCATGGATT	-5.5	-5.5	-5.5	-5.5	-5.5	-5.5	-5.5	-5.5	-4.20689	-5.5	-5.5	11273		11273		5957.5	-5.5
GATTATTGAGACTTAGACAG	-3.82464	-5.5	-5.5	-5.5	-5.5	-5.26592	-5.5	-4.44235	-4.39531	-5.5	-5.5	1637.5	-3.82464	4919	-5.5	5957.5	-5.5
TTGTAATAGCTAGACAAACT	-3.34042	-3.57367	-5.5	-3.95316	-3.429	-3.67485	-5.5	-5.5	-5.5	-5.5	-5.5	423	-3.34042	377.5	-3.67485	11273
TTCTGTGTCTAGCTCATGAT	-3.20956	-4.01142	-4.21858	-4.2106	-3.76995	-4.52555	-5.5	-5.5	-5.5	-5.5	-5.5	269	-3.20956	662.5	-4.2106	11273
TTAGTTCCTTTCAGTCTGAA	-4.12074	-5.5	-5.5	-5.55793	-5.5	-5.5	-5.5	-5.5	-5.5	-4.36646	-5.5018	2769.5	-4.12074	5006.5	-5.5	6130.5	-5.5
TAAACAGGCTTATCGGGAGG	-3.21157	-4.16221	-3.79991	-4.50678	-4.62846	-4.37661	-5.5	-5.5	-5.5	-5.5	-5.5	270	-3.21157	798	-4.37661	11273
ACATCGACAATCATAAAGTC	-3.84665	-4.47994	-4.31549	-3.99862	-3.43507	-4.63753	-5.5	-5.5	-5.5	-5.5	-5.5	1722	-3.84665	748.5	-4.31549	11273
AGTAGAGTTAGGAATGTTGC	-3.34096	-4.71039	-3.46953	-4.85896	-3.69224	-3.41773	-5.5	-5.5	-5.5	-5.5	-5.5	424	-3.34096	389	-3.69224	11273
TGGTAATTAGTTTCCCGGTA	-3.3995	-5.5	-5.5	-3.5825	-5.5	-5.5	-5.5	-5.44953	-4.21037	-5.5	-5.29768	522.5	-3.3995	4919	-5.5	1307.5	-5.44953
AAGTAAAGTTATATCGCTTG	-5.5	-5.5	-5.5	-5.5	-5.5	-5.5	-5.5	-5.5	-4.21037	-5.5	-5.5	11273		11273		5957.5	-5.5
GCAAGATGGACTGAAATGTA	-3.2144	-5.5	-5.5	-5.5	-5.5	-5.5	-5.5	-5.5	-5.5	-5.5	-5.5	272	-3.2144	11273		11273
TAACTAGATTTTGCGGCTCG	-3.56881	-4.64344	-3.6957	-3.84193	-3.75695	-3.42004	-5.5	-5.5	-5.5	-5.5	-5.5	888.5	-3.56881	421	-3.75695	11273
CACAATTTGCGAATCCTGCA	-3.2148	-4.42408	-4.46525	-5.31489	-4.80988	-4.89025	-5.5	-5.5	-5.5	-5.5	-5.5	273	-3.2148	1365	-4.80988	11273
CGGTATGATTATTGTTGACT	-3.22134	-3.36404	-3.57076	-3.78524	-3.66032	-3.58694	-5.5	-5.5	-5.5	-5.5	-5.5	277.5	-3.22134	333.5	-3.58694	11273
GCTAATGTGACATTGTATCA	-5.5	-5.5	-5.5	-5.5	-5.5	-5.5	-5.5	-5.5	-4.21744	-5.5	-5.5	11273		11273		5957.5	-5.5
TGCAAGTGCTCAGGAAATAC	-3.41852	-3.90876	-3.42231	-4.12657	-3.53282	-3.42707	-5.5	-5.5	-5.5	-5.5	-5.5	561	-3.41852	315	-3.53282	11273
TAACTCTTCGCCCTTTGCGT	-3.9414	-4.28442	-3.4124	-3.84193	-3.60476	-3.76077	-5.5	-5.5	-5.5	-5.5	-5.5	2069.5	-3.9414	410	-3.76077	11273
GTATCTGTGGTGCCGATATT	-3.4089	-3.45271	-3.58736	-3.71283	-3.44053	-3.48326	-5.5	-5.5	-5.5	-5.5	-5.5	544.5	-3.4089	296	-3.48326	11273
GACAAGAATCATAGATACTT	-3.61315	-3.84312	-3.72566	-3.56781	-3.93805	-3.42785	-5.5	-5.5	-5.5	-5.5	-5.5	993	-3.61315	397.5	-3.72566	11273
AGACAGGCCGCGAAAATAGA	-4.65353	-5.5	-5.5	-5.5	-5.5	-5.5	-4.89154	-5.5	-5.5	-4.37983	-5.5	5179	-4.65353	11273		5600	-5.5
GTTGTGGGGATTCTGATACG	-5.5	-5.5	-5.5	-5.5	-5.5	-5.5	-5.5	-5.5	-4.22825	-5.5	-5.5	11273		11273		5957.5	-5.5
TAGCTTTGACGATGTCCTAT	-5.5	-5.5	-5.5	-5.5	-5.5	-5.5	-5.5	-5.5	-4.22825	-5.5	-5.5	11273		11273		5957.5	-5.5
CATGCGGTGACTGTAACGCA	-3.74905	-4.3746	-3.82647	-4.22047	-3.7361	-3.43984	-5.5	-5.5	-5.5	-5.5	-5.5	1360	-3.74905	448	-3.82647	11273
GTCTAACTGACAGACTAACG	-3.22299	-4.07692	-5.5	-5.15999	-5.0108	-4.16901	-5.5	-5.62562	-5.5	-5.5	-5.5	279	-3.22299	1744.5	-5.0108	6409	-5.5
TAGCTGGGGCACGCAGTGGG	-5.5	-5.5	-5.5	-5.5	-5.5	-5.5	-5.5	-5.5	-4.23191	-5.5	-5.5	11273		11273		5957.5	-5.5
AAATCTGTATTGTTGTGGGG	-3.3106	-3.76263	-3.99963	-3.4916	-3.96021	-3.44719	-5.5	-5.5	-5.5	-5.58395	-5.5	379.5	-3.3106	414	-3.76263	6130.5	-5.5
GGTAATGTAGCAATAGCATC	-3.2918	-3.45592	-3.58399	-3.46451	-3.72537	-3.62123	-5.5	-5.5	-5.5	-5.5	-5.5	347	-3.2918	339	-3.58399	11273
GGCTGGAAGGCGTGGGGATC	-3.22589	-4.09409	-4.41694	-5.31489	-3.85743	-4.26052	-5.5	-5.5	-5.5	-5.5	-5.5	281	-3.22589	700.5	-4.26052	11273
TCTTCGCGACCTGTCTTCAC	-3.22631	-3.68101	-4.14751	-3.77797	-4.04535	-4.31167	-5.5	-5.5	-5.5	-5.10683	-5.5	282	-3.22631	556.5	-4.04535	5957.5	-5.5
AGGTATGGGCGATAGGTTTG	-3.57808	-3.82202	-3.42154	-3.5734	-4.14782	-3.58808	-5.5	-5.5	-5.5	-5.5	-5.5	914	-3.57808	335.5	-3.58808	11273
TACGTCACAGCGAGCGGATA	-5.5	-5.5	-5.5	-5.5	-5.5	-5.5	-5.5	-5.5	-4.23561	-5.5	-5.5	11273		11273		5957.5	-5.5
ATCGTGCGTATTTATAACCT	-5.5	-5.5	-5.5	-5.5	-5.5	-5.5	-5.5	-5.5	-4.23561	-5.5	-5.5	11273		11273		5957.5	-5.5
TGCAAAGAGCAGGGCATATT	-3.22798	-3.8239	-3.7195	-4.03942	-3.70595	-4.6127	-5.1289	-5.5	-5.5	-5.5	-5.5	284	-3.22798	453.5	-3.8239	5957.5	-5.5
CAACCCTGTCTAACGTACTT	-3.22798	-4.21438	-5.5	-4.33392	-3.95569	-4.04515	-5.5	-5.5	-5.5	-5.5	-5.5	284	-3.22798	687	-4.21438	11273
AGAGCTCTATGTGTCGAAAT	-3.29814	-3.85306	-3.64648	-3.47604	-3.56	-3.89949	-4.55751	-5.5	-5.5	-5.5	-5.5	357	-3.29814	359.5	-3.64648	5957.5	-5.5
ATTTAAGTGCCGTGGACTAG	-5.2032	-5.5	-5.5	-5.5	-5.5	-5.5	-5.5	-4.49529	-5.5	-5.5	-5.5	7632	-5.2032	11273		6130.5	-5.5
CTAATCTGGGACTAGAGCTT	-3.49952	-3.61232	-4.31549	-3.74837	-3.78946	-3.46058	-5.5	-5.5	-5.5	-5.5	-5.5	728	-3.49952	391.5	-3.74837	11273
GGTGGGAAATGTACTCGTCC	-5.5	-5.5	-5.5	-5.5	-5.5	-5.5	-5.5	-5.5	-4.2431	-5.5	-5.5	11273		11273		5957.5	-5.5
ATCGGCGAGTTTGGTATTCA	-5.5	-5.5	-5.5	-5.5	-5.5	-5.5	-5.5	-5.5	-4.2431	-5.5	-5.5	11273		11273		5957.5	-5.5
TCATGCTGCAGTCCGTTTAG	-3.41336	-3.43012	-3.64777	-4.00163	-4.09203	-3.95416	-5.5	-5.5	-5.5	-5.5	-5.5	555	-3.41336	496	-3.95416	11273
GGACAAAGCGATGTTCCCGC	-3.95456	-3.74818	-3.71042	-3.48789	-3.58133	-4.42864	-5.5	-5.5	-5.5	-5.5	-5.5	2116.5	-3.95456	388	-3.71042	11273
CGTAGCAAGGGGTTATCCCA	-3.23642	-3.92269	-3.72721	-4.29076	-3.69102	-4.1437	-5.5	-5.5	-5.5	-5.5	-4.73837	289.5	-3.23642	497.5	-3.92269	6130.5	-5.5
AGCAGTATAAGACGCACGTC	-3.94793	-3.83726	-3.46101	-3.49067	-3.56638	-4.42082	-5.5	-5.5	-5.5	-5.5	-5.5	2090	-3.94793	329	-3.56638	11273
CATGCGGTTCGGATAAATCT	-3.36895	-3.72661	-4.34031	-3.67285	-3.7729	-3.47352	-5.5	-5.5	-5.5	-5.5	-5.5	464.5	-3.36895	396	-3.72661	11273
AATTGATGGCATTCTACAAC	-4.0432	-3.74347	-5.09364	-3.82153	-3.46673	-4.62494	-5.5	-5.5	-5.5	-5.5	-5.5	2461	-4.0432	438	-3.82153	11273
GTTACCGGAATGTCGAAGTA	-3.7822	-5.5	-4.51961	-4.65484	-5.63919	-4.31775	-5.5	-5.5	-5.5	-4.40068	-4.68226	1477	-3.7822	1126.5	-4.65484	5600	-5.5
CTTCCATGTCACGTGTGGAA	-3.23685	-4.07692	-4.14751	-3.84402	-4.26352	-3.69333	-5.5	-5.44953	-5.5	-5.5	-5.5018	291	-3.23685	599	-4.07692	6409	-5.5
GATATTGGACTTTAACAACA	-5.5	-5.5	-5.5	-5.5	-5.5	-5.5	-5.5	-5.5	-4.25072	-5.5	-5.5	11273		11273		5957.5	-5.5
GGACAGGGATGGTCCCTTGG	-5.5	-5.5	-5.5	-5.5	-5.5	-5.5	-5.5	-5.5	-4.25072	-5.5	-5.5	11273		11273		5957.5	-5.5
TTAGCACGTAAGCGGTGGAT	-5.5	-5.5	-5.5	-5.5	-5.5	-5.5	-5.5	-5.5	-4.25072	-5.5	-5.5	11273		11273		5957.5	-5.5
GTATTCGTTGGGCTGTCATT	-4.14422	-3.83149	-4.21378	-3.49535	-4.1273	-4.26592	-5.5	-5.5	-5.5	-5.5	-5.5	2873.5	-4.14422	604.5	-4.1273	11273
GAACCCCATAGGCACACGCC	-3.39517	-3.82768	-3.45266	-3.68142	-3.79877	-4.26592	-5.5	-5.5	-5.5	-5.5	-5.5	517.5	-3.39517	439	-3.79877	11273
TCTATTCAATCATTATATGT	-3.42439	-3.67697	-3.51385	-3.49818	-3.64465	-3.96489	-4.84807	-5.5	-5.5	-5.5	-5.5	574.5	-3.42439	363	-3.64465	5957.5	-5.5
GGTATCATGCTAAAGTTTGA	-3.23856	-4.43932	-5.5	-4.2679	-5.287	-4.36283	-5.5	-5.5	-5.5	-5.5	-5.5	293	-3.23856	865.5	-4.43932	11273
CTAATCACGACCTCACCCTA	-5.3415	-4.43164	-5.5	-5.5	-5.5	-5.5	-5.5	-5.5	-4.25458	-5.5	-5.5	8314.5	-5.3415	4919	-5.5	5957.5	-5.5
CGAGCTTGCGAGATTTACAC	-3.23898	-4.27903	-4.50072	-4.45242	-3.97879	-4.05842	-5.5	-5.5	-5.5	-5.5	-5.5	294.5	-3.23898	739.5	-4.27903	11273
ACAATTGGTGCTCACGACTT	-3.49178	-5.5	-5.5	-5.31489	-3.87389	-3.47881	-5.5	-5.5	-5.5	-5.5	-5.5	717.5	-3.49178	2580	-5.31489	11273
TGAGTATTCCCTCATATTCT	-4.46644	-5.5	-5.5	-5.5	-5.5	-5.5	-5.5	-5.5	-5.5	-5.5	-4.46041	4298	-4.46644	11273		6130.5	-5.5
GTTTGGAGGGATGTCGACCG	-3.84492	-5.5	-4.27519	-3.50293	-4.23265	-5.5	-5.5	-5.5	-5.5	-5.5	-5.5	1716.5	-3.84492	718	-4.27519	11273
GTTGTGTTCGAGTGTGATCA	-3.23941	-5.01142	-4.9687	-4.88124	-4.09203	-4.50625	-5.5	-5.5	-5.5	-5.5	-5.5	296	-3.23941	1493	-4.88124	11273
CGTGTGCTTGCGGCTCTGAC	-3.54736	-3.46653	-4.25901	-4.54721	-4.29676	-3.70214	-5.5	-5.5	-5.5	-5.5	-5.5	835	-3.54736	706	-4.25901	11273
TGTAGAATTCGCGGTCTCAC	-3.30808	-4.20074	-4.05225	-3.77978	-3.74709	-3.48416	-5.5	-5.5	-5.5	-5.5	-5.5	374	-3.30808	418	-3.77978	11273
CAGGACTTCGACTGCTGATG	-3.242	-4.56426	-3.97142	-4.3676	-4.11739	-4.00465	-5.5	-5.5	-5.5	-5.5	-5.20077	297	-3.242	600.5	-4.11739	6130.5	-5.5
CATATTCTCGTTGTCCATCT	-5.5	-5.5	-5.5	-5.5	-5.5	-5.5	-5.5	-5.5	-4.25847	-5.5	-5.5	11273		11273		5957.5	-5.5
GGTCAACTGAAGGGGTTCTA	-5.5	-5.5	-5.5	-5.5	-5.5	-5.5	-5.5	-5.5	-4.25847	-5.34091	-5.5	11273		11273		5600	-5.5
GCGGATATGATGGTCCGGGC	-3.58089	-5.5	-5.5	-5.5	-5.5	-5.5	-5.5	-5.5	-4.25847	-5.5	-5.5	919.5	-3.58089	11273		5957.5	-5.5
TATCTGAGTTAATGAAACTC	-3.97978	-5.5	-5.5	-4.39656	-4.69718	-5.5	-5.5	-5.5	-4.25847	-5.5	-5.5	2210.5	-3.97978	4919	-5.5	5957.5	-5.5
TTCTTATACCCATAGGGCCC	-3.24459	-5.5	-4.72566	-5.55793	-4.27746	-5.5	-5.02416	-5.52871	-5.5	-5.5	-5.35567	298	-3.24459	5006.5	-5.5	6409	-5.5
TGCGATGAATGTCCGTTGGC	-4.04594	-3.47318	-3.71192	-4.15567	-3.90881	-3.93856	-5.5	-5.5	-5.5	-5.5	-5.5	2475.5	-4.04594	478.5	-3.90881	11273
GCTACAAAGAACAATCCTGG	-3.24677	-4.01725	-5.5	-4.08444	-4.66146	-4.84679	-5.5	-5.5	-5.5	-5.5	-5.5	299	-3.24677	1108	-4.66146	11273
AGGAGAATTAAGTAACTAAC	-3.62031	-3.59423	-3.47559	-4.15999	-4.0594	-4.03547	-5.5	-5.5	-5.5	-5.5	-5.5	1015.5	-3.62031	549	-4.03547	11273
TCAGCTTTGTTAGCGCGGCT	-5.64253	-5.5	-5.5	-5.5	-5.5	-5.5	-5.5	-5.5	-5.5	-5.5	-4.46838	11273	-5.64253	11273		6130.5	-5.5
TCGCCTAGTGGTGTATCAAA	-3.55975	-4.13443	-4.0055	-3.51457	-3.70849	-3.68756	-5.5	-5.5	-5.5	-5.5	-5.5	869.5	-3.55975	395.5	-3.70849	11273
CCTAGTTCTTAGGAATTTGA	-4.47374	-3.47909	-5.5	-5.5	-5.5	-5.5	-5.5	-5.5	-5.5	-5.5	-5.5	4335.5	-4.47374	4919	-5.5	11273
GGTTTAATGCCTTTCATTTT	-3.25028	-5.5	-4.54957	-5.5	-4.69718	-5.16901	-5.5	-5.5	-4.29096	-5.5	-5.5	301	-3.25028	2138	-5.16901	5957.5	-5.5
GGCTAGGCGGTAGTGGGGCA	-3.92237	-3.95198	-5.5	-3.94251	-3.95794	-3.49414	-5.5	-5.5	-5.5	-5.5	-5.5	2000	-3.92237	506	-3.95198	11273
ATTCACGTAGAGATTATCCT	-3.25116	-4.11933	-3.81109	-3.9478	-3.65579	-3.92846	-5.5	-5.5	-5.5	-5.5	-5.5	302	-3.25116	485	-3.92846	11273
TATCCGCACTCCCGTGGTAT	-3.56426	-4.10473	-3.48618	-3.79826	-4.04259	-4.02288	-5.5	-5.5	-5.5	-5.5	-5.5	874.5	-3.56426	541	-4.02288	11273
TGTATCATACATTGCTTGAT	-5.5	-5.5	-5.5	-5.5	-5.5	-5.5	-5.5	-5.5	-4.2624	-5.5	-5.5	11273		11273		5957.5	-5.5
ATGGATTAACCTCTGGGCAG	-5.5	-5.5	-5.5	-5.5	-5.5	-5.5	-5.5	-5.5	-4.2624	-5.5	-5.5	11273		11273		5957.5	-5.5
TGTGTGGATCAGAGTAAACA	-4.50423	-5.5	-5.5	-5.5	-5.5	-5.5	-5.5	-4.53748	-5.5	-5.5	-5.5	4485	-4.50423	11273		6130.5	-5.5
TTCTAAGAATAGGGAGAGTA	-3.81808	-4.17048	-3.4943	-3.75859	-3.6754	-4.22452	-5.5	-5.5	-5.5	-4.95556	-5.05464	1610.5	-3.81808	395.5	-3.75859	5600	-5.5
CTTGTCCACTCGTTCAACTA	-3.2516	-4.8073	-5.5	-4.58021	-4.69718	-4.99291	-5.5	-5.5	-5.5	-5.5	-5.5	303	-3.2516	1396	-4.8073	11273
CGGAGGGGACCTTGTTGAAA	-3.25292	-5.5	-5.5	-5.5	-5.16206	-5.5	-5.5	-5.5	-5.5	-5.5	-5.5	304	-3.25292	5006.5	-5.5	11273
TAACAGTATCGCGGCATTGT	-3.81484	-3.48508	-3.57732	-3.89754	-3.87763	-4.18673	-5.5	-5.5	-5.5	-5.5	-5.5	1595.5	-3.81484	468	-3.87763	11273
CGGGCAACGCATGGAGAGAG	-3.89241	-5.5	-5.5	-3.5205	-5.5	-4.93856	-5.5	-5.5	-5.5	-5.5	-5.5	1888.5	-3.89241	4734	-5.5	11273
AGCTTCTTTGTGATAGGTGT	-3.98452	-3.48594	-4.35328	-4.4118	-4.618	-4.70661	-5.5	-5.5	-5.5	-5.5	-5.5	2231	-3.98452	848	-4.4118	11273
CTCCATTTTACTGAGCCGCG	-3.25425	-3.76591	-3.83436	-3.91695	-4.07098	-3.98716	-4.67893	-5.5	-5.5	-5.5	-5.5	305	-3.25425	493	-3.91695	5957.5	-5.5
GGGAGGCAGCTGGGCATAGA	-3.25514	-5.58545	-4.48262	-4.58021	-5.16206	-5.5	-5.5	-5.5	-5.5	-5.5	-5.5	306	-3.25514	2075.5	-5.16206	11273
AGATATCAATGACCTTTAGA	-5.5	-5.5	-5.5	-5.5	-5.5	-5.5	-5.5	-5.5	-4.26637	-5.5	-5.5	11273		11273		5957.5	-5.5
GCAGTAACGTTGTGATTTAG	-3.71696	-3.48854	-3.59076	-3.7945	-4.07689	-3.81298	-5.5	-5.5	-5.5	-5.5	-5.5	1259	-3.71696	420	-3.7945	11273
AAATTTTATAATGGTTGGAA	-3.25559	-4.38817	-5.09364	-5.31489	-5.63919	-4.28251	-5.5	-5.5	-5.5	-5.34091	-5.5	307.5	-3.25559	1872	-5.09364	5957.5	-5.5
AGCCCGGATAATTCTCCAAT	-3.25559	-5.5	-5.5	-5.5	-5.5	-5.5	-5.5	-5.5	-5.5	-5.5	-5.5	307.5	-3.25559	11273		11273
GTCATCTTTCTTTAAATTTT	-5.5	-5.5	-5.5	-5.5	-5.5	-5.5	-5.5	-5.5	-4.27037	-5.40786	-5.5	11273		11273		5600	-5.5
TGTTGTCCTATCTAGGTGTA	-3.25603	-3.64969	-3.79807	-3.80015	-4.43507	-4.07558	-5.5	-5.5	-5.5	-5.5	-5.5	309.5	-3.25603	431	-3.80015	11273
TTGTTGATGTATATGTTTCT	-4.02711	-5.07357	-5.5	-5.38184	-5.5	-5.08982	-5.5	-4.54644	-5.5	-5.5	-5.5	2387	-4.02711	2822.5	-5.38184	6130.5	-5.5
GGTCAGGGTCTATAATGAGG	-3.25603	-4.25301	-4.44854	-5.38184	-4.38391	-4.26052	-5.5	-5.5	-5.5	-5.5	-5.5	309.5	-3.25603	797	-4.38391	11273
GAACTATGCGTTCGTTTGCT	-3.25693	-5.58545	-5.5	-5.38184	-5.5	-4.22949	-5.5	-5.5	-5.5	-5.5	-5.5	311	-3.25693	4734	-5.5	11273
TCGAATCGGGGCTAAAGGCC	-5.5	-5.5	-5.5	-5.5	-5.5	-5.5	-5.5	-5.5	-4.27441	-5.5	-5.5	11273		11273		5957.5	-5.5
AGCTTATGCACCGGCCTCGG	-3.42177	-4.30102	-3.51864	-4.9839	-4.18434	-3.83255	-5.5	-5.5	-5.5	-5.18601	-4.64447	564.5	-3.42177	649	-4.18434	5600	-5.5
GGCCCTGCCAAATCCTACCT	-3.3598	-4.33018	-5.5	-3.55576	-4.07393	-4.19588	-5.5	-5.5	-5.5	-5.5	-5.5	452	-3.3598	646.5	-4.19588	11273
TTCTTCATATACAATAGAAT	-5.5	-5.5	-5.5	-5.5	-5.5	-5.5	-5.5	-5.5	-4.27441	-5.5	-5.5	11273		11273		5957.5	-5.5
ATGGAAATTTGCTCGTGTTG	-3.88857	-4.12305	-3.51864	-4.02011	-3.99083	-4.20996	-5.5	-5.5	-5.5	-5.00992	-5.5	1876.5	-3.88857	545	-4.02011	5957.5	-5.5
TTAAGTACAGGCTTATTAAA	-5.5	-5.5	-5.5	-5.5	-5.5	-5.5	-5.5	-5.5	-4.27441	-5.5	-5.5	11273		11273		5957.5	-5.5
ACTTTACGGATCAAACCAGG	-3.68588	-4.57473	-4.64134	-3.55576	-4.30675	-3.66658	-5.5	-5.5	-5.5	-5.5	-5.5	1171.5	-3.68588	734	-4.30675	11273
CCGCCCACATTCGGAAGTTG	-4.18014	-3.51173	-5.5	-3.91202	-3.60476	-5.21476	-5.5	-5.5	-5.5	-5.5	-5.5	3034.5	-4.18014	489.5	-3.91202	11273
AGACAGAATCGCGAGGTTTT	-3.43168	-3.51357	-4.49158	-4.46102	-3.89294	-4.30568	-5.5	-5.5	-5.5	-5.5	-5.5	583	-3.43168	741	-4.30568	11273
TGTATGTGCTGAGGCCACTC	-3.34259	-3.94696	-3.53734	-4.28493	-3.53113	-3.55834	-5.5	-5.5	-4.67033	-5.5	-5.5	425	-3.34259	326	-3.55834	5957.5	-5.5
TCACGGGTTCAGGGTTGCGA	-3.76892	-5.5	-5.5	-5.5	-5.5	-5.5	-4.50753	-5.5	-5.5	-5.5	-5.5	1428.5	-3.76892	11273		5957.5	-5.5
GATAAACGACCAAGGTATTG	-3.26097	-4.11197	-4.26973	-3.58021	-4.0032	-4.84679	-5.5	-5.5	-5.5	-5.5	-5.5	314	-3.26097	630.5	-4.11197	11273
TTAAATATGGATTATCCTAT	-4.06275	-5.5	-5.5	-5.5	-5.5	-4.73764	-4.50753	-5.5	-5.5	-5.5	-5.5	2539.5	-4.06275	4919	-5.5	5957.5	-5.5
TATTGAGAAAAGCTTTTTTA	-3.88666	-3.51634	-5.5	-3.61841	-3.91083	-4.28819	-5.5	-5.5	-5.5	-5.5	-5.5	1871.5	-3.88666	480.5	-3.91083	11273
TTTGACTCTCGGGGTTGTGT	-5.5	-5.5	-5.5	-5.5	-5.5	-5.5	-5.5	-5.5	-4.27849	-5.5	-5.5	11273		11273		5957.5	-5.5
AACTTGTAATACCAAGTTTG	-5.5	-5.5	-5.5	-5.5	-5.5	-5.5	-5.5	-5.5	-4.27849	-5.5	-5.5	11273		11273		5957.5	-5.5
AGGGAGCGTATAGCCAGTCT	-5.5	-5.5	-5.5	-5.5	-5.5	-5.5	-5.5	-5.5	-4.27849	-5.5	-5.5	11273		11273		5957.5	-5.5
GTCTTCAGGGGACACGAGTA	-3.41722	-5.5	-4.15163	-4.06657	-4.20382	-3.53756	-5.5	-5.5	-5.5	-5.5	-5.5	559.5	-3.41722	618.5	-4.15163	11273
GTCGCTCGCCAGCGGGGGCT	-3.76315	-3.80012	-3.71343	-3.56011	-4.21186	-3.90183	-5.5	-5.5	-5.5	-4.78807	-5.5	1409.5	-3.76315	436.5	-3.80012	5957.5	-5.5
GTAATGGTGGTACCATATCA	-3.71696	-3.61117	-3.61531	-3.56011	-3.62846	-3.67485	-5.5	-5.5	-5.5	-5.5	-5.5	1259	-3.71696	348	-3.61531	11273
TAACCATTACTGCCCCGGGT	-3.26277	-4.07024	-4.99673	-5.5	-5.39615	-5.5	-5.5	-5.5	-5.5	-5.5	-5.5	317	-3.26277	2740.5	-5.39615	11273
CAGGCATGGTAGCCTGTACA	-3.26596	-4.63121	-4.6957	-5.5	-4.66146	-5.5	-5.5	-5.5	-5.5	-5.5	-5.5	318	-3.26596	1154	-4.6957	11273
TCAGGTCGGTATCGGATCAG	-3.83976	-4.36797	-4.07245	-3.7726	-4.42833	-3.54266	-5.5	-5.5	-5.5	-5.5	-5.5	1697	-3.83976	570	-4.07245	11273
GTAGGGGAGATGGGAACTAT	-4.33078	-3.99718	-3.53633	-4.06308	-5.5	-5.5	-5.5	-5.5	-5.5	-5.5	-5.5	3678.5	-4.33078	574	-4.06308	11273
AGGAAAAATCCAATCATGTA	-5.5	-5.5	-5.5	-5.5	-5.5	-5.5	-5.5	-5.5	-4.28261	-5.5	-5.5	11273		11273		5957.5	-5.5
TGATTTTGATGGTCGTGTTA	-5.5	-5.5	-5.5	-5.5	-5.5	-5.5	-5.5	-5.5	-4.28261	-5.5	-5.5	11273		11273		5957.5	-5.5
AAAACATGTAAATGTAATGA	-5.5	-5.5	-5.5	-5.5	-5.5	-5.5	-5.5	-5.5	-4.28261	-5.5	-5.5	11273		11273		5957.5	-5.5
TATCATGGGATGTGGATCAG	-3.75745	-4.33625	-3.54036	-3.88353	-4.96249	-4.6008	-5.5	-5.5	-5.5	-5.5	-5.5	1391.5	-3.75745	782	-4.33625	11273
CAAATTAGTGTAATTATTGT	-3.26962	-4.355	-4.1685	-4.20095	-4.7361	-4.25519	-5.5	-5.5	-5.5	-5.5	-5.5	321	-3.26962	695.5	-4.25519	11273
GATCCCCGGTGCCGTAACCA	-3.5544	-5.18751	-4.16422	-4.95587	-5.5	-4.31167	-5.5	-5.5	-5.5	-5.40786	-4.4932	850	-3.5544	1633	-4.95587	5600	-5.5
TATCATCTTAACGATAGAAG	-3.27008	-4.47151	-5.5	-4.68287	-4.14434	-4.32391	-5.5	-5.5	-5.5	-5.5	-5.5	322	-3.27008	901	-4.47151	11273
ATTCTTCATGGGGTTGTATC	-3.7093	-3.66768	-3.55164	-3.77617	-3.71105	-4.28819	-5.5	-5.5	-5.5	-5.5	-5.5	1240	-3.7093	399	-3.71105	11273
AATGTTTTCCTAACTGGTAC	-3.54216	-5.5	-4.48262	-4.38184	-3.54928	-4.56695	-5.5	-5.5	-5.5	-5.5	-5.5	824	-3.54216	903	-4.48262	11273
ATCAATTGCTCATATTCTTA	-3.31212	-4.06041	-3.66903	-4.03289	-3.54928	-4.24473	-5.5	-5.5	-5.5	-5.5	-5.5	382.5	-3.31212	550.5	-4.03289	11273
TCTAAGTGTTACCAACGGAT	-5.5	-5.5	-5.5	-5.5	-5.5	-5.5	-5.5	-5.5	-4.29096	-5.5	-5.5	11273		11273		5957.5	-5.5
TGGGACATATGGAGGGAGGA	-3.5195	-3.55505	-3.55373	-3.7082	-3.64685	-4.16901	-5.5	-5.5	-5.5	-5.5	-5.5	776.5	-3.5195	364	-3.64685	11273
AGGGCGCGGGACCGGCAGTG	-3.27147	-4.71039	-5.5	-4.71283	-4.76412	-4.33016	-5.5	-5.5	-5.5	-5.5	-5.5	324.5	-3.27147	1227	-4.71283	11273
GGCTACCTGGGAGATTTGTC	-3.3106	-3.59423	-3.66631	-3.66723	-3.96249	-4.1121	-5.5	-4.58423	-5.5	-5.5	-5.5	379.5	-3.3106	367	-3.66723	6130.5	-5.5
AGATGTGGGGCCTCATAAGA	-4.88287	-5.5	-5.5	-5.5	-5.5	-5.5	-5.5	-4.58423	-5.5	-5.5	-5.5	6230	-4.88287	11273		6130.5	-5.5
CTAAGGCGGTACTTAGGAGC	-3.27285	-4.40218	-5.26973	-5.5	-4.80988	-4.58922	-5.5	-5.5	-5.5	-5.5	-5.5	326.5	-3.27285	1365	-4.80988	11273
GCGACAGCTTCAAGATTGGA	-3.45431	-5.5	-4.8304	-4.35381	-4.47782	-5.5	-5.5	-5.5	-5.5	-5.5	-4.5018	627	-3.45431	1375.5	-4.8304	6130.5	-5.5
TGCCGCTATACTAAAACCTT	-5.3415	-4.88648	-5.5	-5.5	-5.5	-5.5	-5.5	-5.5	-4.2952	-5.5	-5.5	8314.5	-5.3415	4919	-5.5	5957.5	-5.5
CATATAGGGGTGTTACTCGT	-5.5	-5.5	-5.5	-5.5	-5.5	-5.5	-5.5	-5.5	-4.2952	-5.5	-5.5	11273		11273		5957.5	-5.5
TTACTGCACCTTGGCGGCTC	-4.84665	-5.5	-5.5	-5.5	-5.5	-5.5	-5.5	-5.5	-4.2952	-5.5	-5.5	6051.5	-4.84665	11273		5957.5	-5.5
AGTTCCCCGTAATTAGACTG	-3.27378	-5.5	-3.74468	-3.84612	-4.05091	-4.20996	-5.5	-5.5	-5.5	-5.5	-5.5	328	-3.27378	559	-4.05091	11273
CGCAGGGGGTGTTACAAGTT	-5.5	-5.5	-5.5	-5.5	-5.5	-5.5	-5.5	-5.5	-4.2952	-5.5	-5.5	11273		11273		5957.5	-5.5
GCACAGGCATTATTGCCGTA	-5.5	-5.5	-5.5	-5.5	-5.5	-5.5	-5.5	-5.5	-4.2952	-5.5	-5.5	11273		11273		5957.5	-5.5
GCTCTACCCACCGTAGCCTT	-4.3525	-3.67032	-3.56751	-3.93727	-4.27276	-3.80728	-5.5	-5.5	-5.5	-5.5	-5.5	3785.5	-4.3525	428	-3.80728	11273
TAGCTAATTGCTCTTACGTG	-3.46644	-4.34866	-4.74146	-4.03614	-4.07393	-4.23451	-4.52684	-5.5	-5.5	-5.5	-5.5	651.5	-3.46644	681.5	-4.23451	5957.5	-5.5
TACCAACTGGTCCTTCTTAA	-3.27471	-5.5	-5.5	-5.5	-5.5	-5.5	-5.5	-5.5	-5.5	-5.5	-5.5	329.5	-3.27471	11273		11273
AAGATTTTCGGCCCTGTCGA	-4.17271	-5.5	-3.92978	-4.05619	-4.24561	-3.57683	-5.5	-5.5	-5.5	-5.5	-5.5	3005.5	-4.17271	568.5	-4.05619	11273
CACTAGGGTCATGGCGCGCG	-3.46862	-4.71039	-3.57076	-4.95587	-5.5	-5.5	-5.5	-5.5	-5.5	-5.5	-5.5	660	-3.46862	1633	-4.95587	11273
CTTTGCAACAATAATGTATT	-3.64145	-4.2737	-3.85267	-3.9839	-4.06227	-3.58242	-5.5	-5.5	-5.5	-5.5	-5.5	1061.5	-3.64145	522.5	-3.9839	11273
GAGGTTCGTAATTACGTATC	-3.27564	-5.5	-4.34674	-4.79826	-5.19985	-4.78879	-5.5	-5.5	-5.5	-5.5	-5.5	332	-3.27564	1350.5	-4.79826	11273
TGTTGCCCTACGACCTGAAG	-3.3789	-3.95198	-3.71645	-3.5848	-4.13744	-3.87897	-5.5	-5.5	-4.78528	-5.5	-5.5	480	-3.3789	470	-3.87897	5957.5	-5.5
GTTAAAAGGTGTAAAGGTTT	-3.27564	-5.5	-5.5	-5.38184	-5.54228	-4.25519	-5.5	-5.5	-5.5	-5.5	-5.5	332	-3.27564	4919	-5.5	11273
GATTTACTATTAGATTCGCC	-3.73271	-4.34241	-4.05888	-3.85036	-4.06806	-3.58354	-5.5	-5.5	-5.5	-5.5	-5.5	1312	-3.73271	560	-4.05888	11273
TGCTCACTTAGTTATGTTGA	-3.59623	-4.11197	-3.91275	-4.12256	-5.1273	-3.58694	-5.5	-5.5	-5.5	-5.5	-5.5	957.5	-3.59623	605.5	-4.11197	11273
TATGTGACCAGTCGTATTGG	-4.30507	-5.5	-5.5	-5.5	-5.16206	-5.26592	-5.5	-5.5	-5.5	-5.5	-4.51058	3553	-4.30507	4919	-5.5	6130.5	-5.5
CCTCGCTATTACGCGGGCAT	-4.86438	-5.5	-5.5	-5.5	-5.5	-5.5	-4.53682	-5.5	-5.5	-5.5	-5.5	6140.5	-4.86438	11273		5957.5	-5.5
CCTTGCTCCTTTCGTTGCTG	-5.5	-5.5	-5.5	-5.5	-5.5	-5.5	-5.5	-5.5	-4.3038	-5.5	-5.5	11273		11273		5957.5	-5.5
CCCCGTTATTGTTCTACTAG	-5.5	-5.5	-5.5	-5.5	-5.5	-5.5	-5.5	-5.5	-4.3038	-5.5	-5.5	11273		11273		5957.5	-5.5
CGCTCTGGAGAAGGTAATTC	-3.90813	-4.95706	-3.57953	-5.04605	-4.618	-4.91373	-5.5	-5.5	-5.5	-5.5	-5.5	1940	-3.90813	1530	-4.91373	11273
CGTTTAGGTCAGTGTCATTG	-3.86078	-5.10833	-3.93477	-5.31489	-5.0108	-3.58808	-5.5	-5.5	-5.5	-5.5	-5.5	1782.5	-3.86078	1744.5	-5.0108	11273
GTCGGATACATAATTACGTA	-3.27845	-4.28989	-4.39467	-4.85896	-4.72273	-5.56695	-5.5	-5.5	-5.5	-5.5	-5.5	335.5	-3.27845	1212	-4.72273	11273
GATCAGTATCGCAGAGGACA	-4.08623	-4.669	-4.36664	-4.03942	-3.59386	-3.72185	-5.5	-5.5	-5.5	-5.5	-5.5	2629.5	-4.08623	555.5	-4.03942	11273
GGTGACTATATGACTCTGAA	-3.27986	-5.5	-4.17282	-4.2679	-5.03713	-5.5	-5.5	-5.5	-5.5	-5.5	-5.5	337	-3.27986	1797.5	-5.03713	11273
AATTGCTTAGATTATACGGA	-3.42308	-3.83533	-4.11591	-3.6049	-4.18434	-3.86581	-5.5	-5.5	-5.5	-5.5	-5.5	570.5	-3.42308	463	-3.86581	11273
CTCGAAAGACTGGCTTATGC	-4.11105	-4.63121	-3.58287	-5.5	-4.36043	-5.5	-5.5	-5.5	-5.5	-5.5	-5.5	2731.5	-4.11105	1103.5	-4.63121	11273
ATAGACTCAACAAGTTGTTT	-3.28033	-4.41666	-5.5	-5.46102	-4.86103	-5.26592	-5.5	-5.18629	-5.5	-5.5	-5.5	338	-3.28033	2374.5	-5.26592	6130.5	-5.5
TAAGACTCTTAGATACATTT	-5.5	-5.5	-5.5	-5.5	-5.5	-5.5	-5.5	-5.5	-4.30816	-5.5	-5.5	11273		11273		5957.5	-5.5
TGGTTACCGTATCGGGGTAT	-5.5	-5.5	-5.5	-5.5	-5.5	-5.5	-5.5	-5.5	-4.30816	-5.58395	-5.5	11273		11273		5957.5	-5.5
GCTTGTTGTTCGCGATAGTC	-3.69071	-5.34241	-4.43246	-4.65484	-5.46309	-5.08982	-4.54704	-5.5	-5.5	-5.5	-5.20077	1182.5	-3.69071	1930	-5.08982	5600	-5.5
ACTCGGAAAGCGACTCATAA	-5.5	-5.5	-5.5	-5.5	-5.5	-5.5	-5.5	-5.5	-4.30816	-5.5	-5.5	11273		11273		5957.5	-5.5
ATCACTACTGTAGCATGCTC	-3.50502	-4.22847	-5.5	-4.48789	-4.36618	-3.6079	-5.5	-5.5	-5.5	-4.84358	-5.29768	743.5	-3.50502	783.5	-4.36618	5600	-5.5
CGACGGACCTCGAACTTTAC	-3.28651	-4.38133	-4.35328	-5.15999	-4.47782	-5.5	-5.5	-5.5	-4.6136	-5.58395	-5.5	343	-3.28651	898	-4.47782	5957.5	-5.5
GTCTGTGGGGTGTGGATGTC	-5.5	-5.5	-5.5	-5.5	-5.5	-5.5	-5.5	-5.5	-4.31257	-5.34091	-5.5	11273		11273		5600	-5.5
TCGAGGGCTTAGCGATCGTG	-5.5	-5.5	-5.5	-5.5	-5.5	-5.5	-5.5	-5.5	-4.31257	-5.5	-5.42262	11273		11273		5600	-5.5
TTGCCTATCAAACCCAAAGG	-5.5	-5.5	-5.5	-5.5	-5.5	-5.5	-5.5	-5.5	-4.31257	-5.5	-5.5	11273		11273		5957.5	-5.5
GGGACATCTTGAGCGACATC	-3.28699	-4.33018	-4.05888	-5.04605	-3.8035	-4.36283	-5.5	-5.5	-5.5	-5.5	-5.5	344	-3.28699	776.5	-4.33018	11273
TAATGTTATAAGTCTTGTCT	-3.54044	-3.64097	-3.61053	-3.78159	-3.87389	-3.82265	-5.5	-5.5	-5.5	-5.5	-5.5	822	-3.54044	409.5	-3.78159	11273
GCTGGGGTTTTACTCGTTAC	-3.68588	-4.5343	-5.5	-4.29667	-3.81149	-3.6115	-5.5	-5.5	-5.5	-5.5	-5.5	1171.5	-3.68588	739	-4.29667	11273
ATTTCAGTTGCGGGTGTCAC	-3.29035	-4.24799	-4.34674	-4.64148	-4.17679	-4.12368	-5.5	-5.5	-5.5	-5.5	-5.42262	346	-3.29035	709	-4.24799	6130.5	-5.5
TGGTCTGCTATTAAGGGCTG	-4.92237	-4.25809	-5.5	-4.71283	-4.34362	-3.6127	-5.5	-5.5	-5.5	-5.5	-5.5	6410	-4.92237	762	-4.34362	11273
AGCGATAGTAGATCCTGGGT	-3.94793	-3.70464	-3.61291	-4.2679	-3.69102	-4.09712	-5.5	-5.5	-5.5	-5.5	-5.5	2090	-3.94793	390	-3.70464	11273
CGCCCCTCCTCATGCGCCTG	-3.29277	-5.5	-3.91997	-4.3676	-4.10771	-4.39815	-5.5	-5.5	-5.5	-5.5	-5.5	348	-3.29277	795	-4.3676	11273
GCAAGAAACATCCCGCTTCT	-5.5	-5.5	-5.5	-5.5	-5.5	-5.5	-5.5	-5.5	-4.31702	-5.5	-5.5	11273		11273		5957.5	-5.5
TAAAGCCGGAATGGGGCTAA	-5.5	-5.5	-5.5	-5.5	-5.5	-5.5	-5.5	-5.5	-4.31702	-5.5	-5.5	11273		11273		5957.5	-5.5
TTGCAATTAGCTCATAGCGT	-3.65464	-4.93224	-3.83837	-4.43571	-3.62111	-3.8149	-5.5	-5.5	-5.5	-5.5	-5.5	1094.5	-3.65464	453.5	-3.83837	11273
GTACCTGGGGGATAGCGACG	-3.29326	-5.5	-5.5	-5.2569	-5.5	-5.5	-5.5	-5.5	-5.5	-5.5	-5.5	349	-3.29326	4919	-5.5	11273
CGAGGGACTGCAGCGAGCAA	-3.49796	-4.54406	-4.51006	-3.65349	-4.74988	-4.20052	-5.5	-5.44953	-5.5	-5.5	-5.5	722.5	-3.49796	930.5	-4.51006	6130.5	-5.5
CGACCTGTATCGACAGACCT	-3.34972	-3.61232	-4.28072	-3.74169	-4.67304	-4.10831	-5.5	-5.5	-5.5	-5.5	-5.5	439.5	-3.34972	588.5	-4.10831	11273
GGTTAGTTCGTGCATCACAG	-3.50979	-4.68236	-3.61652	-4.85896	-5.19985	-4.55622	-5.5	-5.5	-5.5	-5.5	-5.5	756.5	-3.50979	1180	-4.68236	11273
AATGATTCCTGGAGGTTCGT	-3.52692	-4.11197	-3.67039	-4.4118	-4.07689	-3.61878	-5.5	-5.5	-5.5	-5.48704	-5.5	791	-3.52692	577	-4.07689	5957.5	-5.5
TAGGAATGCAATACTCCTTG	-3.40323	-3.63001	-4.13539	-3.6562	-3.66261	-3.69625	-5.5	-5.5	-5.5	-5.5	-5.5	530.5	-3.40323	373	-3.66261	11273
CTTCCCGGCCGTATTGAGGT	-3.2952	-3.90421	-3.86962	-4.46979	-3.78793	-4.20996	-5.5	-5.5	-5.5	-5.5	-4.83904	351.5	-3.2952	489.5	-3.90421	6130.5	-5.5
ACACGTCGTTGGTTGCTAGT	-3.2952	-4.11563	-3.78012	-3.85249	-4.1273	-4.70661	-5.5	-5.5	-5.5	-5.5	-5.5	351.5	-3.2952	604.5	-4.11563	11273
GCCCTCTATCAAGTTTAAGA	-3.6162	-3.73419	-3.61894	-4.0918	-3.73474	-3.89949	-5.5	-5.5	-5.5	-5.5	-5.5	1000.5	-3.6162	412	-3.73474	11273
TTGCAATGTTAACTTAACCA	-4.5544	-3.62641	-5.5	-4.50678	-4.59779	-3.69625	-5.5	-5.5	-5.5	-5.5	-5.5	4730	-4.5544	958	-4.50678	11273
CCTCTCACCGACTCTGTGTC	-5.5	-5.5	-5.5	-5.5	-5.5	-5.5	-5.5	-5.5	-4.32607	-5.5	-5.5	11273		11273		5957.5	-5.5
TGCCTGCGACCTTATGTGTG	-3.68469	-5.5	-5.5	-4.53674	-4.87952	-5.05506	-5.5	-5.5	-4.32607	-5.5	-5.35567	1168	-3.68469	1848	-5.05506	5600	-5.5
GCCCAGCATCAGCACTAGGT	-3.57621	-3.80911	-5.5	-4.2569	-3.62635	-4.26052	-5.5	-5.5	-5.5	-5.5	-5.5	908.5	-3.57621	700.5	-4.2569	11273
CGACGAAAATCATTCCCTGA	-3.47818	-4.669	-4.50072	-3.66445	-4.77885	-4.43661	-5.5	-5.62562	-5.5	-5.5	-5.5	680.5	-3.47818	921.5	-4.50072	6409	-5.5
GTATAGTATATTATCGTTCG	-3.29716	-4.45512	-3.74146	-4.83777	-4.13066	-4.73764	-5.5	-5.5	-5.5	-5.5	-5.5	354.5	-3.29716	882.5	-4.45512	11273
TCGTCTTGACACCGGGCGGG	-3.56881	-4.18751	-5.5	-3.66584	-4.25897	-4.40558	-5.5	-5.5	-5.5	-5.5	-5.5	888.5	-3.56881	694	-4.25897	11273
TTAATTGCTTATCGATCCGA	-3.407	-3.63484	-4.89407	-3.79826	-4.11414	-4.04515	-5.5	-5.5	-5.5	-5.5	-5.5	542	-3.407	555.5	-4.04515	11273
GTGCCCCACAGATCTCTACG	-3.69559	-3.80012	-3.70595	-3.80974	-3.63059	-4.18673	-5.5	-5.5	-5.5	-5.5	-5.02468	1201.5	-3.69559	429.5	-3.80012	6130.5	-5.5
CGGTGAGGCCCATGATAGTG	-3.36207	-3.91567	-4.29201	-3.9868	-3.63059	-3.77807	-5.5	-5.5	-5.5	-5.5	-5.5	454.5	-3.36207	496	-3.91567	11273
AATCCAACCTTAACTCACTG	-3.92862	-4.93224	-4.04571	-3.66863	-4.60778	-3.99874	-5.5	-5.5	-5.5	-5.5	-5.5	2023	-3.92862	550.5	-4.04571	11273
TTTGTGTGGCGGGGCCAGTG	-3.85014	-3.98339	-3.63626	-4.46102	-4.27746	-3.67346	-5.5	-5.5	-5.5	-5.5	-5.5	1735.5	-3.85014	533.5	-3.98339	11273
CGAGCATTAGCACAATGTTG	-3.79281	-3.63974	-5.5	-4.32114	-4.47782	-4.65049	-5.5	-5.5	-5.5	-4.65453	-5.5	1520.5	-3.79281	898	-4.47782	5957.5	-5.5
ACGCTTTAAAGCGTCAGCTA	-4.3415	-5.5	-5.5	-5.5	-5.5	-5.5	-5.5	-4.67138	-5.5	-5.5	-5.5	3732	-4.3415	11273		6130.5	-5.5
GCAATTCAGGTATCGCGCAG	-4.62134	-3.63974	-4.60462	-5.5	-5.5	-5.5	-5.5	-5.5	-5.5	-5.5	-5.5	5025	-4.62134	4734	-5.5	11273
TGGGCCGGCGAACCACTATA	-4.04594	-5.5	-3.63879	-4.43571	-5.09512	-5.5	-5.5	-5.5	-5.5	-5.5	-5.5	2475.5	-4.04594	1927	-5.09512	11273
AGATACAGAAAACTAGTTCT	-5.5	-5.5	-5.5	-5.5	-5.5	-5.5	-5.5	-5.5	-4.33067	-5.5	-5.5	11273		11273		5957.5	-5.5
GAGAAATGAAATGGCTCTGG	-5.5	-5.5	-5.5	-5.5	-5.5	-5.5	-5.5	-5.5	-4.33067	-5.5	-5.5	11273		11273		5957.5	-5.5
GACTACTGAACGTAACGAGC	-5.5	-5.5	-5.5	-5.5	-5.5	-5.5	-5.5	-5.5	-4.33067	-5.5	-5.5	11273		11273		5957.5	-5.5
TTGTGCGCACTAGGATGGTT	-5.5	-5.5	-5.5	-5.5	-5.5	-5.5	-5.5	-5.5	-4.33067	-5.5	-5.5	11273		11273		5957.5	-5.5
TAGACAGGGGGACGCCAGGC	-3.80211	-4.28442	-4.29776	-4.88124	-3.63379	-4.19128	-5.5	-5.5	-5.5	-5.5	-5.5	1554	-3.80211	732	-4.28442	11273
TTCAGGTTTAACAAGGTGAA	-3.52032	-4.25809	-3.84444	-3.67998	-3.7267	-4.25519	-5.5	-5.5	-5.5	-5.5	-5.5	778	-3.52032	457.5	-3.84444	11273
GCGCATACCTTACGGTGCGG	-3.43571	-4.03829	-3.84854	-4.38914	-4.08591	-3.62868	-5.5	-5.5	-5.5	-5.14461	-5.5	590.5	-3.43571	568	-4.03829	5957.5	-5.5
CGTTTTACTTTTTGCCTTAA	-4.08024	-3.64593	-4.44043	-4.52652	-4.7361	-4.58922	-5.5	-5.5	-5.5	-5.5	-5.5	2603	-4.08024	982	-4.52652	11273
GTAAGGCGCGTCAATCCCTA	-3.99662	-5.5	-3.65037	-3.82554	-4.72273	-3.65313	-5.5	-5.5	-5.5	-5.5	-5.5	2268	-3.99662	440.5	-3.82554	11273
CTAAGTATTACTGGGCTGGG	-5.5	-5.5	-5.5	-5.5	-5.5	-5.5	-5.5	-5.5	-4.33531	-5.5	-5.5	11273		11273		5957.5	-5.5
ACCCGGACATTGCTCAAAGC	-3.52859	-3.65349	-5.5	-3.97247	-4.25897	-4.35609	-5.5	-5.5	-5.5	-5.5	-5.5	795.5	-3.52859	694	-4.25897	11273
CATTCGAGTTTGGGGGTCTT	-3.39826	-4.15009	-3.73985	-3.94251	-3.95569	-3.63753	-5.5	-5.5	-5.5	-5.5	-5.5	520	-3.39826	504	-3.94251	11273
GATTGGATTGGACTGATTGC	-3.81484	-3.92506	-3.74146	-3.72863	-3.63919	-4.13962	-5.5	-5.5	-5.5	-4.88498	-5.5	1595.5	-3.81484	408.5	-3.74146	5957.5	-5.5
TCTGAGGCGCCGGATACTCA	-4.24027	-5.5	-5.5	-5.5	-5.5	-5.5	-5.5	-5.5	-5.5	-4.53279	-5.5	3291	-4.24027	11273		5957.5	-5.5
TTTCAAAAGACCCTGACCCG	-3.30458	-5.5	-4.34674	-5.38184	-5.5	-5.5	-5.5	-5.5	-5.5	-5.5	-5.5	363	-3.30458	4734	-5.5	11273
GACATATTTACAACGGCGGC	-3.32187	-4.09409	-4.37348	-4.14715	-4.24561	-3.64267	-5.5	-5.5	-5.5	-5.5	-5.5	395	-3.32187	621.5	-4.14715	11273
ACAATATATTGGAATTCTAG	-3.58658	-3.6586	-4.51006	-4.16435	-4.15489	-4.16901	-5.5	-5.5	-5.5	-5.5	-5.5	934	-3.58658	629	-4.16435	11273
GTAGAAGCATCTAAGTAAGG	-3.30507	-4.47151	-4.9687	-4.1186	-4.44191	-4.17778	-5.5	-5.5	-5.5	-5.5	-5.5	364	-3.30507	856.5	-4.44191	11273
CCCTAGGACGGTTAAAGGAG	-4.23176	-5.5	-5.5	-5.5	-5.5	-5.5	-4.60209	-5.5	-5.5	-5.40786	-5.5	3252.5	-4.23176	11273		5600	-5.5
TAGTTCACACACTGGACGGT	-3.97978	-5.5	-4.87179	-3.6887	-5.06515	-4.6127	-5.5	-5.5	-5.5	-5.5	-5.5	2210.5	-3.97978	1449	-4.87179	11273
AGGCCGTATTCGTTGTCGGG	-3.46428	-3.71916	-5.5	-4.30266	-3.65241	-4.27138	-5.5	-5.5	-5.5	-5.5	-5.5	645	-3.46428	715.5	-4.27138	11273
TAGTAGTGGCTGGGCATATT	-5.5	-5.5	-5.5	-5.5	-5.5	-5.5	-5.5	-5.5	-4.34001	-5.5	-5.5	11273		11273		5957.5	-5.5
AGTAGAAGACCGAGGATGTG	-5.5	-5.5	-5.5	-5.5	-5.5	-5.5	-5.5	-5.5	-4.34001	-5.5	-5.5	11273		11273		5957.5	-5.5
CGTTGCTGATTAGGGGATGT	-5.5	-5.5	-5.5	-5.5	-5.5	-5.5	-5.5	-5.5	-4.34001	-5.5	-5.5	11273		11273		5957.5	-5.5
CACACCTCAATAGAGTCGTC	-3.30607	-4.22372	-4.34674	-5.5	-5.24125	-5.5	-5.05635	-5.5	-5.5	-5.5	-5.5	366.5	-3.30607	2270	-5.24125	5957.5	-5.5
TATCACGCGCTCCTGGAGGA	-4.67639	-4.01142	-5.5	-4.48789	-5.09512	-3.65049	-5.5	-5.5	-5.5	-5.5	-5.5	5286	-4.67639	937.5	-4.48789	11273
GCTTCATCGTGGAACAGATG	-3.61112	-3.66507	-3.87835	-3.85464	-3.67776	-4.06863	-5.5	-5.5	-5.5	-5.5	-5.5	986.5	-3.61112	459	-3.85464	11273
GTGTTTGAAGGCAGGGAATT	-3.36492	-4.33625	-4.38749	-3.70515	-3.96478	-3.96761	-5.5	-5.5	-5.5	-5.5	-5.5	457.5	-3.36492	512.5	-3.96761	11273
ATGTTACATCTACACACCGA	-3.42703	-5.01142	-3.82257	-4.19151	-3.65805	-3.7834	-5.5	-5.5	-5.5	-5.5	-5.5	579	-3.42703	444.5	-3.82257	11273
TATATTTACACCCCCATAGT	-5.5	-5.5	-5.5	-5.5	-5.5	-5.5	-5.5	-5.5	-4.34475	-5.5	-5.5	11273		11273		5957.5	-5.5
GATAGGGCGCAGGAAAGAAG	-5.5	-5.5	-5.5	-5.5	-5.5	-5.5	-5.5	-5.5	-4.34475	-5.28292	-5.5	11273		11273		5600	-5.5
TAGGTTCAGGGTAGCGACAT	-3.3106	-4.25809	-3.79624	-3.96133	-3.66146	-3.93348	-5.5	-5.5	-5.5	-5.5	-5.5	379.5	-3.3106	487.5	-3.93348	11273
TTCAAGAGACACTAGGGGGT	-3.53363	-3.669	-5.5	-4.22549	-4.96249	-4.86798	-5.5	-5.5	-5.5	-5.5	-5.5	804.5	-3.53363	1440	-4.86798	11273
TAAGCTATTAATAAGTGATG	-3.85899	-5.5	-5.21858	-3.95859	-4.57849	-3.66115	-5.5	-5.5	-5.5	-5.5	-5.5	1773.5	-3.85899	1000	-4.57849	11273
ATTCCTTCCGATCCGCTCGA	-4.75323	-5.58545	-3.67589	-4.64148	-5.5	-5.5	-5.5	-5.5	-5.5	-5.5	-5.5	5616	-4.75323	4734	-5.5	11273
CTAGTTGCTTTACAGTTCGA	-3.59819	-4.26843	-4.62875	-3.71283	-4.56	-3.99874	-5.5	-5.5	-5.5	-5.5	-5.5	962.5	-3.59819	729.5	-4.26843	11273
AAGTGTGTATTATGGGAGCA	-3.63821	-4.04763	-3.67589	-4.68287	-3.93162	-4.00169	-5.5	-5.5	-5.5	-5.5	-5.5	1057	-3.63821	527	-4.00169	11273
GATTGTTCCTTATCCAGGAG	-3.58754	-3.8037	-4.10463	-3.71439	-4.36043	-4.19128	-5.5	-5.5	-5.5	-5.5	-5.5	936	-3.58754	582.5	-4.10463	11273
CGGTTCATTTGATAACGTTA	-5.5	-5.5	-5.5	-5.5	-5.5	-5.5	-5.5	-5.5	-4.35441	-5.5	-5.5	11273		11273		5957.5	-5.5
AATTATCACCAGCTAAATTA	-5.5	-5.5	-5.5	-5.5	-5.5	-5.5	-5.5	-5.5	-4.35441	-5.5	-5.5	11273		11273		5957.5	-5.5
GGACGAGGGAGCTAGTCTGG	-5.5	-5.5	-5.5	-5.5	-5.5	-5.5	-5.5	-5.5	-4.35441	-5.5	-5.5	11273		11273		5957.5	-5.5
AATTACAAGTGACCAATACT	-5.5	-5.5	-5.5	-5.5	-5.5	-5.5	-5.5	-5.5	-4.35441	-5.40786	-5.5	11273		11273		5600	-5.5
TGCGGCTTTTTAACATCTAG	-3.46428	-4.50627	-3.67866	-4.17772	-4.31183	-4.77107	-5.5	-5.5	-5.5	-5.5	-5.5	645	-3.46428	739	-4.31183	11273
TCGCCCGAGCTCTATAGGCG	-3.3345	-3.8055	-3.67866	-3.76906	-3.74156	-4.26592	-5.5	-5.5	-5.5	-5.5	-5.5	410.5	-3.3345	415.5	-3.76906	11273
GGTTCTTTGTTGTAGTATGT	-3.81002	-3.67296	-4.38749	-3.81757	-5.287	-4.53554	-5.5	-5.5	-5.5	-5.5	-5.5	1580.5	-3.81002	810.5	-4.38749	11273
TTGCGACGTGGTGACTGTGT	-5.5	-5.5	-5.5	-5.5	-5.5	-5.5	-5.5	-5.5	-4.35441	-5.5	-5.5	11273		11273		5957.5	-5.5
ATCCCGTGGGATTGAGTGGC	-3.60511	-4.03522	-4.77488	-3.71595	-4.38999	-4.26592	-5.5	-5.5	-5.5	-5.5	-5.5	974.5	-3.60511	708	-4.26592	11273
ACCCCGGTGTTAGTACCTGT	-3.30909	-4.05397	-5.39467	-4.95587	-5.5	-5.12761	-5.5	-5.5	-4.82668	-5.5	-5.5	376.5	-3.30909	2029.5	-5.12761	5957.5	-5.5
CAGAGGAGATAGTACAGTAA	-3.30909	-4.72511	-4.8506	-4.06308	-4.51697	-4.91373	-5.5	-5.5	-5.5	-4.69465	-5.5	376.5	-3.30909	1244.5	-4.72511	5957.5	-5.5
GGTGTAGACGTTCGAGCGCA	-4.59138	-5.5	-5.5	-5.5	-5.5	-5.5	-5.5	-5.5	-5.5	-5.5	-4.59871	4892.5	-4.59138	11273		6130.5	-5.5
AACCTCTATGTAGTCTGAAT	-3.70301	-4.60773	-3.68995	-3.96687	-5.19985	-4.56695	-5.5	-5.62562	-4.46495	-5.5	-5.5	1219	-3.70301	982	-4.56695	6130.5	-5.5
AGCGTTCAAACTATGTGTGG	-3.3915	-3.97532	-3.68995	-3.76032	-3.81149	-4.453	-5.5	-5.5	-5.5	-5.5	-5.5	508	-3.3915	442.5	-3.81149	11273
TCTGCCAATGACACAATGGG	-3.3106	-5.5	-5.5	-5.38184	-5.03713	-5.5	-5.5	-5.5	-5.5	-5.5	-5.5	379.5	-3.3106	4919	-5.5	11273
CTGAGTGCTAAACTTGAACA	-5.5	-5.5	-5.5	-5.5	-5.5	-5.5	-5.5	-5.5	-4.35931	-5.5	-5.5	11273		11273		5957.5	-5.5
TGAGAGTGAATTTGTGTGTG	-5.5	-5.5	-5.5	-5.5	-5.5	-5.5	-5.5	-5.5	-4.35931	-5.5	-5.5	11273		11273		5957.5	-5.5
CTTCTTATGGGACAGTGGTG	-3.55528	-3.68101	-4.42463	-3.99564	-5.54228	-4.77107	-5.5	-5.5	-5.5	-5.5	-5.5	851.5	-3.55528	841.5	-4.42463	11273
TTGGCTCCTTGGTTGTTGTG	-3.6823	-3.76263	-3.6986	-4.65484	-4.79409	-3.71264	-5.5	-5.5	-5.5	-5.5	-5.5	1160	-3.6823	414	-3.76263	11273
GGGATCGGGTTTCCGTAGGT	-3.82135	-5.5	-4.15998	-5.55793	-3.67776	-5.5	-5.5	-5.5	-5.5	-5.5	-5.5	1623	-3.82135	5006.5	-5.5	11273
TATGGAAGAAAGAGAGGCGC	-4.19538	-5.01142	-3.70006	-5.5	-4.89882	-4.55622	-5.5	-5.5	-5.5	-5.5	-5.5	3092.5	-4.19538	1525	-4.89882	11273
CCGAGGATTCGTCATTTGGC	-3.31212	-3.94447	-4.8506	-5.31489	-4.22421	-5.39085	-5.5	-5.5	-5.5	-5.5	-5.5	382.5	-3.31212	1408	-4.8506	11273
GCCAGCATGGGGATGCGTGG	-3.87911	-3.68509	-3.81488	-4.48789	-3.96478	-3.70661	-5.5	-5.5	-5.5	-5.5	-5.5	1842	-3.87911	439.5	-3.81488	11273
GATGGGTAGCCCAGTGTGCC	-4.03777	-3.68645	-5.5	-4.22047	-4.00825	-4.51579	-5.5	-5.5	-5.5	-5.5	-5.5	2438	-4.03777	671.5	-4.22047	11273
TCACCAAATGGCCCACGGGG	-5.5	-5.5	-5.5	-5.5	-5.5	-5.5	-5.5	-5.5	-4.36428	-5.5	-5.5	11273		11273		5957.5	-5.5
ATTGCTAATCAAGTATACTA	-3.77477	-3.87365	-3.73985	-3.73674	-3.91083	-4.17778	-5.5	-5.5	-5.5	-5.5	-5.5	1457	-3.77477	479	-3.87365	11273
CCAGTAAGAACGTTAGCTTT	-5.5	-5.5	-5.5	-5.5	-5.5	-5.5	-5.5	-5.5	-4.36428	-5.5	-5.5	11273		11273		5957.5	-5.5
AGGGGTTTTGGATTTGAATA	-3.31517	-5.01142	-4.8506	-4.32748	-4.86103	-4.21962	-5.5	-5.5	-5.5	-5.5	-5.5	385	-3.31517	1408	-4.8506	11273
TAAGCCAAGCGAGTATGTCA	-3.67757	-4.49732	-4.09003	-3.75006	-3.68736	-4.1604	-5.5	-5.5	-5.5	-5.5	-5.5	1148	-3.67757	578	-4.09003	11273
TCTGTTCCTTAAACAATATC	-3.5311	-3.79482	-4.35991	-3.74003	-3.86103	-4.24473	-5.5	-5.5	-5.5	-5.5	-5.5	801.5	-3.5311	457.5	-3.86103	11273
CGCTCCTGGATAAGGGATTC	-3.64253	-4.04138	-3.87835	-4.95587	-3.6898	-4.19588	-5.5	-5.5	-5.5	-5.5	-5.5	1064.5	-3.64253	570.5	-4.04138	11273
ATGGCTTGTGCGTTAAATCG	-4.56335	-3.90876	-5.5	-4.54721	-4.45592	-3.69918	-5.5	-5.5	-5.5	-5.5	-5.5	4769.5	-4.56335	870.5	-4.45592	11273
AGAATGTCGGGTATGTAATC	-3.66941	-3.74347	-3.70744	-3.84193	-3.71233	-4.26592	-5.5	-5.5	-5.5	-5.5	-5.5	1133	-3.66941	404	-3.74347	11273
GACGTGCTAGAGGAACTTCC	-4.04047	-4.8073	-3.70744	-5.5	-4.45592	-5.47004	-5.5	-5.5	-5.5	-5.5	-5.5	2448.5	-4.04047	1396	-4.8073	11273
ACGCGCGTTAACGCACTGAA	-3.44388	-3.69755	-4.79261	-4.2569	-4.47782	-4.16901	-5.5	-5.5	-5.5	-5.5	-5.5	608	-3.44388	709	-4.2569	11273
TTGGATTTAATAGTGATTCA	-3.35754	-5.40936	-4.06561	-3.74335	-4.41517	-4.23451	-5.5	-5.5	-5.5	-5.5	-4.69562	447.5	-3.35754	681.5	-4.23451	6130.5	-5.5
CGGCGGCGATCTCCGGTGTC	-4.52032	-3.70321	-5.5	-5.5	-5.5	-5.5	-5.5	-5.5	-5.5	-5.5	-5.5	4563	-4.52032	4919	-5.5	11273
TGGAGCCATACACTGGACTA	-3.31825	-5.5	-5.57076	-5.38184	-5.287	-5.08982	-5.5	-5.5	-5.5	-5.5	-5.5	389	-3.31825	2822.5	-5.38184	11273
ATCTGGTTTCGTGGGCGTCC	-5.5	-5.5	-5.5	-5.5	-5.5	-5.5	-5.5	-5.5	-4.3693	-5.5	-5.5	11273		11273		5957.5	-5.5
AGTGTTAAATCCATTGAGTG	-5.5	-5.5	-5.5	-5.5	-5.5	-5.5	-5.5	-5.5	-4.3693	-5.5	-5.5	11273		11273		5957.5	-5.5
CAACGGTACTGCCAGGTATC	-5.5	-5.5	-5.5	-5.5	-5.5	-5.5	-5.5	-5.5	-4.3693	-5.5	-5.5	11273		11273		5957.5	-5.5
TTTTTCGACAGAGTATGGGA	-3.35754	-3.82578	-4.22834	-4.29667	-3.93805	-3.70961	-5.5	-5.5	-5.5	-5.5	-5.5	447.5	-3.35754	496	-3.93805	11273
TGTGGCGAGTATATGCGCCG	-3.32499	-4.51541	-3.99673	-3.74502	-4.19592	-3.71416	-5.5	-5.5	-5.5	-5.5	-5.5	400	-3.32499	522	-3.99673	11273
CAAGGGTTTAAGGCGTGTCG	-5.5	-5.5	-5.5	-5.5	-5.5	-5.5	-5.5	-5.5	-4.3693	-5.5	-5.5	11273		11273		5957.5	-5.5
TCGCAGTGGTGCAGATAAAA	-5.5	-5.5	-5.5	-5.5	-5.5	-5.5	-5.5	-5.5	-4.3693	-5.5	-5.5	11273		11273		5957.5	-5.5
ATTTTTCGCATGTGTTAGGG	-3.31877	-5.28442	-4.52937	-4.4276	-4.7361	-4.29977	-5.5	-5.5	-5.5	-5.5	-5.29768	390.5	-3.31877	948	-4.52937	6130.5	-5.5
TCCTGGAAACGATGATGATA	-3.31877	-4.49732	-5.5	-4.92954	-4.63919	-4.47004	-5.5	-5.5	-5.5	-5.5	-5.5	390.5	-3.31877	1083	-4.63919	11273
TCAATTGTCGGGAGTTTTGT	-3.32031	-4.90876	-5.26973	-4.79826	-4.618	-4.89025	-5.5	-5.5	-5.5	-5.5	-5.5	392.5	-3.32031	1480	-4.89025	11273
CCCCATTGATTAAAGGGTTT	-3.32031	-4.86529	-4.0794	-3.90714	-4.37792	-4.38368	-5.5	-5.5	-5.5	-5.5	-5.5	392.5	-3.32031	790.5	-4.37792	11273
CGTGATCACTTTTTCTCAGT	-3.72085	-3.79835	-4.20434	-5.04605	-3.70595	-4.15617	-5.5	-5.5	-5.5	-5.5	-5.5	1278	-3.72085	611	-4.15617	11273
TCTCCCCGGTGTAGCCATGA	-3.6502	-3.7133	-4.8506	-5.5	-4.55105	-5.5	-5.5	-5.5	-5.5	-5.5	-5.5	1083.5	-3.6502	1408	-4.8506	11273
GACCTTTATTACTTGCATTT	-3.48267	-3.71916	-4.11591	-4.04605	-4.36618	-3.86798	-5.5	-5.5	-5.5	-5.5	-5.5	692	-3.48267	560.5	-4.04605	11273
CTCGTACCTGCAGACCATAA	-3.32187	-4.08371	-5.13143	-4.10691	-4.67304	-4.19128	-5.5	-5.5	-5.5	-5.5	-5.5	395	-3.32187	641	-4.19128	11273
AACAAGTTTGCAATTTGGGG	-3.57714	-5.5	-3.72411	-4.23571	-4.18055	-4.19128	-5.5	-5.5	-5.5	-5.5	-5.5	911.5	-3.57714	646	-4.19128	11273
GCCCACGGCACGAACACTTG	-3.7093	-5.5	-3.72411	-5.2569	-4.17306	-4.47881	-5.5	-5.5	-5.5	-5.5	-5.5	1240	-3.7093	877	-4.47881	11273
ATCTTACTAATAATATACCA	-5.5	-5.5	-5.5	-5.5	-5.5	-5.5	-5.5	-5.5	-4.37438	-5.5	-5.5	11273		11273		5957.5	-5.5
AGCCTTCTGTGGATCACCTC	-5.5	-5.5	-5.5	-5.5	-5.5	-5.5	-5.5	-5.5	-4.37438	-5.5	-5.5	11273		11273		5957.5	-5.5
CTACATTAGAGCAGGTTAGT	-5.5	-5.5	-5.5	-5.5	-5.5	-5.5	-5.5	-5.5	-4.37438	-5.5	-5.5	11273		11273		5957.5	-5.5
GACACTGATTTGTTTCCTTC	-5.5	-5.5	-5.5	-5.5	-5.5	-5.5	-5.5	-5.5	-4.37438	-5.5	-5.5	11273		11273		5957.5	-5.5
CCAGACCGCGGGGCGGCATG	-5.5	-5.5	-5.5	-5.5	-5.5	-5.5	-5.5	-5.5	-4.37438	-5.5	-5.5	11273		11273		5957.5	-5.5
AGAGGTTAGGCTATCAGCAA	-5.5	-5.5	-5.5	-5.5	-5.5	-5.5	-5.5	-5.5	-4.37438	-5.5	-5.59871	11273		11273		6130.5	-5.5
AACGTTTAAAGACCTTGATT	-3.36953	-3.72812	-4.75785	-4.34045	-5.5	-4.27691	-5.5	-5.5	-5.5	-5.5	-5.5	466	-3.36953	774	-4.34045	11273
TCGGGCCCCGGCATGATGAT	-3.32239	-4.71039	-5.5	-5.38184	-5.5	-4.04843	-5.5	-5.5	-5.5	-5.5	-5.5	397.5	-3.32239	2822.5	-5.38184	11273
GGGAAGTTTGGCTTAACGTA	-5.46644	-5.5	-5.5	-5.5	-5.5	-5.5	-5.5	-5.5	-5.5	-5.5	-4.62099	9276	-5.46644	11273		6130.5	-5.5
CCCCATACAACTGCCCCTGT	-3.38545	-4.49732	-4.53935	-4.30266	-4.34915	-4.55622	-4.75532	-4.99723	-5.5	-5.28292	-4.62099	494.5	-3.38545	936	-4.49732	567	-4.99723
GAGCTACGAAAGAGTAAGCG	-3.47818	-3.73573	-3.74631	-4.20095	-4.72273	-4.01367	-5.5	-5.5	-5.5	-5.5	-5.5	680.5	-3.47818	536	-4.01367	11273
AATTGAGGCCGTTTGGCGTA	-3.57621	-5.5	-5.5	-5.1186	-4.68494	-3.73764	-5.5	-5.5	-5.5	-5.5	-5.5	908.5	-3.57621	2012.5	-5.1186	11273
GCGAAGTGCCCGCTGGTGCC	-3.92237	-5.5	-4.26973	-4.59179	-3.71233	-3.99582	-5.5	-5.5	-5.5	-5.5	-5.5	2000	-3.92237	713.5	-4.26973	11273
GGAAGCTGTGGCGAGCGATT	-5.5	-5.5	-5.5	-5.5	-5.5	-5.5	-5.5	-5.5	-4.37952	-5.5	-5.5	11273		11273		5957.5	-5.5
ATAATCGTCACAACAGCACA	-3.73809	-4.18751	-4.51961	-3.77438	-4.33276	-4.63753	-5.5	-5.5	-5.5	-5.5	-5.5	1328.5	-3.73809	751.5	-4.33276	11273
GTATACATTGGAAGAATTCC	-3.73271	-4.0803	-4.37348	-4.24091	-3.7175	-3.75739	-5.5	-5.5	-5.5	-5.5	-5.5	1312	-3.73271	603.5	-4.0803	11273
ACATCAAGGTGTTTATCGTC	-5.5	-5.5	-5.5	-5.5	-5.5	-5.5	-5.5	-5.5	-4.38472	-5.5	-5.5	11273		11273		5957.5	-5.5
TGTACAGGGGGGGGAGATGT	-4.05426	-3.74347	-4.1394	-4.00163	-4.13404	-4.3365	-5.5	-5.5	-5.5	-5.5	-5.5	2506.5	-4.05426	605.5	-4.13404	11273
CTACCGAGCCGCTGGGTTTG	-4.16541	-3.79482	-3.73507	-4.02645	-5.5	-5.5	-5.5	-5.5	-5.5	-5.5	-5.5	2970	-4.16541	547.5	-4.02645	11273
GTCAAGGCTGAATCCGTTTT	-3.33025	-4.69615	-4.13539	-4.03614	-4.46309	-4.09346	-5.5	-5.5	-5.5	-5.5	-5.5	404.5	-3.33025	601.5	-4.13539	11273
TGATCGTAAATTGGCCCGGG	-3.39272	-3.94696	-3.95534	-3.79826	-4.21186	-3.74576	-5.5	-5.5	-5.5	-5.5	-5.5	512	-3.39272	504.5	-3.94696	11273
CATGTGCTCTAAACTCGCCG	-3.33025	-5.5	-5.5	-4.39656	-4.65018	-5.5	-5.5	-5.5	-5.5	-5.5	-5.5	404.5	-3.33025	4919	-5.5	11273
ATGTCAAACCCTGCATTGGA	-3.33078	-5.5	-4.40197	-5.55793	-5.5	-5.5	-5.5	-5.5	-5.5	-5.5	-5.5	406	-3.33078	5006.5	-5.5	11273
TAGAGGGCACAAAATATTAG	-5.5	-5.5	-5.5	-3.77797	-5.5	-5.5	-5.5	-5.5	-5.5	-5.5	-5.5	11273		4919	-5.5	11273
CCAGGTCGGAACGGTGAACT	-5.5	-5.5	-5.5	-5.5	-5.5	-5.5	-5.5	-5.5	-4.38998	-5.5	-5.5	11273		11273		5957.5	-5.5
TCGGAATATGAAGGTGTGCA	-5.5	-5.5	-5.5	-5.5	-5.5	-5.5	-5.5	-5.5	-4.38998	-5.5	-5.5	11273		11273		5957.5	-5.5
AATGGTCAAAGAGGTCACTG	-5.5	-5.5	-5.5	-5.5	-5.5	-5.5	-5.5	-5.5	-4.38998	-5.5	-5.5	11273		11273		5957.5	-5.5
CCAAGAAATTGACCCCACCA	-5.5	-5.5	-5.5	-5.5	-5.5	-5.5	-5.5	-5.5	-4.38998	-5.5	-5.5	11273		11273		5957.5	-5.5
GACATGTGAGCAAGGGCATC	-3.33184	-3.81094	-4.21378	-4.09553	-3.93589	-3.88797	-5.5	-5.5	-5.5	-5.5	-4.99665	407	-3.33184	494	-3.93589	6130.5	-5.5
TGTTCGCATTTGGGGGGCAC	-3.97508	-3.74818	-4.38749	-4.36065	-4.80988	-4.453	-5.5	-5.5	-5.5	-5.5	-5.5	2194.5	-3.97508	810.5	-4.38749	11273
AGATGCTTAGAAAGGATAAA	-3.56155	-3.74818	-3.92731	-3.89992	-3.90479	-3.87015	-5.5	-5.5	-5.5	-5.5	-5.5	872	-3.56155	476	-3.89992	11273
AGCGGCGGTGTTGTGTAGTC	-3.33344	-4.60773	-4.54957	-4.13061	-4.72273	-4.96489	-5.5	-5.5	-5.5	-5.5	-5.5	408.5	-3.33344	1067.5	-4.60773	11273
TTAATTCGTGAGCGTGTGCT	-3.5114	-4.40936	-4.22343	-4.40412	-3.72803	-4.01672	-5.5	-5.5	-5.5	-5.5	-5.5	759.5	-3.5114	676.5	-4.22343	11273
CAGACAGGAATGCGGCCAGG	-3.3345	-4.34241	-5.57076	-4.16876	-4.0594	-4.75403	-5.5	-5.5	-5.5	-5.5	-5.5	410.5	-3.3345	787	-4.34241	11273
CGGGTTTGCGCTCAAGTTGA	-3.67405	-4.01142	-5.5	-5.5	-4.91903	-5.5	-4.66514	-5.5	-5.5	-5.5	-5.5	1141	-3.67405	4919	-5.5	5957.5	-5.5
GGGCGTTACCTTGATGTCGG	-3.82464	-5.5	-5.5	-5.08081	-5.5	-4.73764	-4.66514	-5.5	-5.5	-5.5	-5.5	1637.5	-3.82464	4734	-5.5	5957.5	-5.5
GGCGCATAGGGTTAGAAAGC	-3.47081	-4.45512	-4.77488	-4.58021	-3.72936	-3.97867	-5.5	-5.5	-5.5	-5.5	-5.5	663.5	-3.47081	882.5	-4.45512	11273
TGTTCGACATTCACATTTCT	-3.52278	-5.5	-5.5	-3.78341	-5.5	-4.57794	-5.5	-5.5	-5.5	-5.5	-5.5	782.5	-3.52278	4734	-5.5	11273
ACATTGTAGTTGTATGGGAC	-3.72608	-3.761	-4.44854	-4.07363	-4.14782	-4.78879	-5.5	-5.5	-5.5	-5.5	-5.5	1290.5	-3.72608	623	-4.14782	11273
CTGGTCTAATGATATCCTTA	-5.5	-5.5	-5.5	-5.5	-5.5	-5.5	-5.5	-5.5	-4.39531	-5.5	-5.5	11273		11273		5957.5	-5.5
GTCGAGCTCGCAAACCAAAG	-5.5	-5.5	-5.5	-5.5	-5.5	-5.5	-5.5	-5.5	-4.39531	-5.5	-5.5	11273		11273		5957.5	-5.5
GAGCCCGAACCATTTGATTC	-3.40449	-4.98339	-4.2333	-4.77978	-4.94022	-3.76417	-4.80856	-5.5	-5.5	-5.5	-5.5	533.5	-3.40449	1321.5	-4.77978	5957.5	-5.5
GCCTTTAATCTCGGGTAGAC	-4.96584	-5.5	-5.5	-5.5	-5.5	-5.5	-5.5	-5.5	-4.39531	-5.5	-5.5	6608	-4.96584	11273		5957.5	-5.5
CAAGGGACATCTAACAGTAC	-3.46356	-5.5	-4.94237	-5.5	-4.38391	-4.16901	-5.5	-5.5	-4.39531	-5.5	-5.5	642	-3.46356	1585	-4.94237	5957.5	-5.5
TCCATAATCATACGCCAGGC	-3.66825	-4.13443	-3.75618	-3.82958	-3.80508	-4.33016	-5.5	-5.5	-5.5	-5.5	-5.5	1128.5	-3.66825	444	-3.82958	11273
GGGACAAGTCGTTAGGGGGA	-3.33557	-4.50627	-3.98249	-4.81757	-4.37792	-5.08982	-5.5	-5.5	-5.5	-5.5	-5.5	413.5	-3.33557	949.5	-4.50627	11273
CCGGCTCGTGTAGGTGGAAT	-3.71439	-4.12305	-5.5	-4.08444	-4.20782	-3.76588	-5.5	-5.18629	-5.5	-5.5	-5.5	1254	-3.71439	644.5	-4.12305	6130.5	-5.5
GGGAATTGCTGACGGACAGG	-4.60114	-3.76263	-4.94237	-5.5	-5.5	-5.5	-5.5	-5.5	-5.5	-5.5	-5.5	4936.5	-4.60114	4734	-5.5	11273
ACTCTCGTTAATCTCTTGCC	-3.56699	-4.30102	-3.75952	-4.55793	-3.74156	-4.08982	-5.5	-5.5	-5.5	-5.5	-4.9455	882.5	-3.56699	573.5	-4.08982	6130.5	-5.5
GTGCTCGGTAGGTTTGTCTT	-3.9371	-5.5	-3.76628	-4.50678	-5.24125	-5.5	-5.5	-5.5	-5.5	-5.5	-5.5	2050.5	-3.9371	2270	-5.24125	11273
ATACGCTCGGTATGGTGAAG	-5.5	-5.5	-5.5	-5.5	-5.5	-5.5	-5.5	-5.5	-4.40071	-5.5	-5.5	11273		11273		5957.5	-5.5
ATGGTGGGGGTTCGTCTTCG	-5.5	-5.5	-5.5	-5.5	-5.5	-5.5	-5.5	-5.5	-4.40071	-5.5	-5.5	11273		11273		5957.5	-5.5
TCGTCAGTAATGTGCAACCT	-5.5	-5.5	-5.5	-5.5	-5.5	-5.5	-5.5	-5.5	-4.40071	-5.5	-5.5	11273		11273		5957.5	-5.5
TAGGCAGTCGTGCGGGCTTA	-5.5	-5.5	-5.5	-5.5	-5.5	-5.5	-5.5	-5.5	-4.40071	-5.5	-5.5	11273		11273		5957.5	-5.5
TTCTTTGGTATTAGAAAATT	-3.38366	-4.59645	-3.82064	-4.20575	-3.74294	-3.82658	-5.5	-5.5	-5.5	-5.5	-5.5	490	-3.38366	441.5	-3.82658	11273
TTCTTGACTTAGTAATCCAT	-3.71825	-4.12681	-4.51961	-3.79263	-3.78035	-4.34946	-5.5	-5.5	-5.5	-5.5	-5.5	1263.5	-3.71825	648	-4.12681	11273
CGCCGGGCCACAGTCAGATG	-3.33772	-4.50627	-4.03294	-4.23571	-4.60778	-5.02288	-5.5	-5.5	-5.5	-5.5	-5.5	418	-3.33772	949.5	-4.50627	11273
ATTATAATTTTGCTCGGAAG	-3.50344	-3.76756	-4.59304	-5.5	-5.33816	-4.84679	-5.5	-5.5	-5.5	-5.5	-5.5	740	-3.50344	1405	-4.84679	11273
CTTTGACATTCGCCGTCTTG	-3.3388	-3.92744	-5.5	-4.48789	-4.37201	-4.41313	-5.5	-5.5	-5.5	-5.5	-5.5	419.5	-3.3388	827.5	-4.41313	11273
GTAGTATTATCAGATAGAGG	-3.3388	-4.82578	-5.17282	-4.64148	-5.5	-4.78879	-5.5	-5.5	-5.5	-5.5	-5.5	419.5	-3.3388	1444	-4.82578	11273
TGAGGCGAGAGTGTGTTGTA	-3.47154	-3.97532	-3.78365	-4.18227	-4.34362	-3.95152	-5.5	-5.5	-5.5	-5.5	-5.5	666.5	-3.47154	530	-3.97532	11273
AATTAGCCATGTATCTACAG	-3.94574	-4.50627	-3.78365	-4.23057	-4.06806	-4.46143	-5.5	-5.5	-5.5	-5.5	-5.5	2084.5	-3.94574	682.5	-4.23057	11273
CGTCAAGACACTCTGGTGGG	-3.38847	-5.5	-5.5	-5.5	-5.54228	-5.5	-5.5	-4.78052	-5.5	-5.5	-5.5	500.5	-3.38847	5014.5	-5.5	6130.5	-5.5
TAACTTGCCCCAATGGGTGT	-4.48872	-5.5	-4.35991	-4.64148	-3.75695	-5.5	-5.5	-5.5	-5.5	-5.5	-5.5	4414.5	-4.48872	1109	-4.64148	11273
TAACACGTAGCTTACATACC	-3.83297	-4.47151	-3.78721	-5.5	-4.87952	-5.02288	-5.5	-5.5	-5.5	-5.5	-5.5	1672	-3.83297	1491	-4.87952	11273
GCAAGGTAATTTTAGGAGTC	-3.70301	-4.98339	-4.25374	-4.72863	-4.55105	-3.79426	-5.5	-5.5	-5.5	-5.5	-5.5	1219	-3.70301	974.5	-4.55105	11273
GCTGGCTCGAGGTAATGTTG	-4.33078	-5.5	-5.5	-5.5	-5.5	-5.5	-5.5	-5.5	-4.40617	-5.5	-5.5	3678.5	-4.33078	11273		5957.5	-5.5
CATAATTGGACGTCTGGACT	-5.5	-5.5	-5.5	-5.5	-5.5	-5.5	-5.5	-5.5	-4.40617	-5.5	-5.5	11273		11273		5957.5	-5.5
CCGGAAGCTTGAAGGGATAA	-5.5	-5.5	-5.5	-5.5	-5.5	-5.5	-5.5	-5.5	-4.40617	-5.5	-5.5	11273		11273		5957.5	-5.5
AGCCCTATGAGAACTGGAAC	-5.5	-5.5	-5.5	-5.5	-5.5	-5.5	-5.5	-5.5	-4.40617	-5.5	-5.5	11273		11273		5957.5	-5.5
GGATGTGAAAAAGTCTCTGT	-3.71955	-5.5	-5.5	-5.46102	-4.29186	-5.56695	-5.5	-5.5	-5.5	-4.6297	-5.5	1270.5	-3.71955	4919	-5.5	5957.5	-5.5
AAGAAGCAGCTGTGACAATG	-3.70803	-3.83726	-3.789	-4.81757	-4.82627	-5.02288	-5.5	-5.5	-5.5	-5.5	-5.5	1234	-3.70803	1383	-4.81757	11273
TTGCACCCCTCTTGAAGCCG	-3.53026	-3.90195	-3.8036	-5.31489	-4.22006	-3.79794	-5.5	-5.5	-5.5	-5.5	-5.5	798.5	-3.53026	487	-3.90195	11273
GCTACGAAGAAAAACCTTAC	-3.73405	-5.5	-5.5	-5.5	-5.5	-5.5	-5.5	-5.5	-5.5	-5.5	-4.6567	1315.5	-3.73405	11273		6130.5	-5.5
ATTAATCGAAGCAGACAATT	-4.0685	-5.5	-3.79261	-5.5	-4.34362	-5.5	-5.5	-5.5	-5.5	-5.5	-5.5	2565.5	-4.0685	5006.5	-5.5	11273
GGATTTTGTCTATGAACGTG	-3.53026	-5.5	-4.54957	-5.5	-3.77142	-5.5	-5.5	-5.5	-5.5	-5.5	-5.5	798.5	-3.53026	5006.5	-5.5	11273
GCATTATCTAAGTCAGTGTT	-4.18014	-3.84312	-5.5	-3.91448	-4.59779	-3.79979	-5.5	-5.08155	-5.5	-5.5	-5.5	3034.5	-4.18014	491.5	-3.91448	6130.5	-5.5
TGTAGCCCTGGAAAACGCAT	-3.34423	-4.3067	-5.5	-4.48789	-5.5	-4.43661	-5.5	-5.5	-5.5	-5.5	-5.5	428.5	-3.34423	937.5	-4.48789	11273
GCGGCTATCGCGTGTCTATC	-3.34423	-5.58545	-4.21378	-5.55793	-4.35476	-5.5	-5.5	-5.5	-5.5	-5.5	-5.5	428.5	-3.34423	5006.5	-5.5	11273
GACGGTTGCTGTAGCGACCA	-3.73539	-3.90195	-3.79624	-5.5	-5.5	-4.56695	-5.5	-5.5	-5.5	-5.5	-5.5	1320.5	-3.73539	982	-4.56695	11273
GTAGGGTCATTGGTCAGCTT	-3.34477	-5.5	-5.5	-5.5	-4.86103	-4.99291	-5.5	-5.5	-5.5	-5.5	-5.5	430	-3.34477	4919	-5.5	11273
GAACGAACGGGACGCACCTT	-3.34532	-4.98339	-5.5	-4.51654	-4.46309	-5.05506	-5.5	-5.5	-5.5	-5.5	-5.5	431.5	-3.34532	1811.5	-4.98339	11273
GATCATCTTTTTTTGATTTA	-3.69929	-5.5	-3.79991	-4.24091	-5.39615	-4.39815	-5.5	-5.5	-5.5	-5.5	-5.5	1211.5	-3.69929	814.5	-4.39815	11273
ATATACCAGCTGTCACCGGT	-5.5	-5.5	-5.5	-5.5	-5.5	-5.5	-5.5	-5.5	-4.4117	-5.5	-5.5	11273		11273		5957.5	-5.5
GGTATCTTCATCCTCGGTCC	-5.5	-5.5	-5.5	-5.5	-5.5	-5.5	-5.5	-5.5	-4.4117	-5.5	-5.5	11273		11273		5957.5	-5.5
TTTTGAACGCTATTGGACGA	-5.5	-5.5	-5.5	-5.5	-5.5	-5.5	-5.5	-5.5	-4.4117	-5.5	-5.5	11273		11273		5957.5	-5.5
CGGAGCTTTGCGCACGGTTA	-5.5	-5.5	-5.5	-5.5	-5.5	-5.5	-5.5	-5.5	-4.4117	-5.5	-5.5	11273		11273		5957.5	-5.5
GGTTCTAGCTGCATCGCGTG	-5.5	-5.5	-5.5	-5.5	-5.5	-5.5	-5.5	-5.5	-4.4117	-5.5	-5.5	11273		11273		5957.5	-5.5
TTTTATCTAACTCTTCATTG	-5.5	-5.5	-5.5	-5.5	-5.5	-5.5	-5.5	-5.5	-4.4117	-5.5	-5.5	11273		11273		5957.5	-5.5
GTGGGTCGGAATGAAAGTGG	-5.5	-5.5	-5.5	-5.5	-5.5	-5.5	-5.5	-5.5	-4.4117	-5.5	-5.5	11273		11273		5957.5	-5.5
TAGCAGCTTGTTGAGGGTGT	-5.5	-5.5	-5.5	-5.5	-5.5	-5.5	-5.5	-5.5	-4.4117	-5.5	-5.5	11273		11273		5957.5	-5.5
CTGTTGTGTTGGAGTTTTGG	-3.95679	-5.5	-5.5	-3.81364	-4.56	-4.13962	-5.5	-5.5	-5.5	-5.5	-5.5	2126	-3.95679	982.5	-4.56	11273
GTGGGGTTAGCGTACACTCC	-3.34642	-5.5	-4.65431	-4.55793	-5.287	-5.32391	-5.5	-5.5	-5.5	-5.5	-5.5	433.5	-3.34642	2396	-5.287	11273
CCATAAAATGAAAACCGGAA	-3.34642	-5.5	-5.5	-5.1186	-5.5	-5.5	-5.5	-5.5	-5.5	-5.5	-5.5	433.5	-3.34642	4919	-5.5	11273
TATAACCGGATGAAGTTCAT	-3.77921	-5.5	-4.94237	-4.41963	-5.5	-3.82265	-5.5	-5.5	-5.5	-5.48704	-5.5	1468	-3.77921	1585	-4.94237	5957.5	-5.5
ATAGCGAGGATTGCGATAAG	-3.69559	-5.5	-5.57076	-5.5	-5.5	-4.66386	-5.5	-5.5	-5.5	-4.64194	-5.5	1201.5	-3.69559	5014.5	-5.5	5957.5	-5.5
TAGCGAACTTCACTCGTTCA	-3.34807	-5.5	-4.91755	-5.01386	-5.09512	-5.5	-5.5	-5.5	-5.5	-5.5	-5.5	435	-3.34807	1927	-5.09512	11273
TTTATCGGTGCCTACATGAG	-3.41208	-4.20524	-5.5	-3.81955	-4.1273	-4.00169	-5.5	-5.5	-5.5	-5.5	-5.5	551.5	-3.41208	604.5	-4.1273	11273
CTGGAATGGAAGTCTAGATT	-3.79127	-4.86529	-5.5	-4.38184	-3.97879	-3.82461	-5.5	-5.5	-5.5	-5.5	-5.5	1515	-3.79127	814.5	-4.38184	11273
GACTGGTAACGTTTCTTCGG	-3.34862	-3.98886	-4.38749	-4.46979	-3.97643	-4.34293	-5.5	-5.5	-5.5	-4.8058	-5.5	436	-3.34862	768	-4.34293	5957.5	-5.5
ATTTGCATTTAGGGATACTA	-3.85899	-4.24303	-4.58175	-4.59179	-3.78946	-3.85937	-5.5	-5.5	-5.5	-5.5	-5.5	1773.5	-3.85899	706	-4.24303	11273
TTTCTACTAAGCTATTTTAG	-3.34917	-5.5	-5.5	-5.46102	-5.39615	-5.5	-5.5	-5.5	-5.5	-5.5	-5.5	437.5	-3.34917	4919	-5.5	11273
CGTGCATCGGCTCATAATTG	-3.3655	-4.25809	-5.26973	-4.50678	-4.00572	-3.82658	-5.5	-5.5	-5.5	-5.5	-5.5	460	-3.3655	718.5	-4.25809	11273
CTAATTTTTGCAATTCTAGT	-5.5	-5.5	-5.5	-5.5	-5.5	-5.5	-5.5	-5.5	-4.41731	-5.5	-5.5	11273		11273		5957.5	-5.5
GGGTGAGGGTTCAGTAGTAC	-3.59819	-4.17891	-3.81488	-4.4118	-3.86103	-4.36966	-5.5	-5.5	-5.5	-5.5	-5.5	962.5	-3.59819	667.5	-4.17891	11273
CGCTAGGTTATTTCGTGGCC	-5.5	-5.5	-5.5	-5.5	-5.5	-5.5	-5.5	-5.5	-4.41731	-5.5	-5.5	11273		11273		5957.5	-5.5
TGTGACTCGTATAGTGATTG	-5.5	-5.5	-5.5	-5.5	-5.5	-5.5	-5.5	-5.5	-4.41731	-5.5	-5.5	11273		11273		5957.5	-5.5
GTCACTGCTCAACCTTGAAC	-4.11105	-4.64344	-5.5	-4.46102	-3.98597	-3.83055	-5.32519	-5.5	-5.5	-5.5	-5.5	2731.5	-4.11105	903.5	-4.46102	5957.5	-5.5
AGAGGCAGGGGTTGGTGCAT	-3.78671	-4.64344	-4.1275	-3.82554	-3.891	-4.00169	-5.5	-5.5	-5.5	-5.5	-5.5	1496	-3.78671	527	-4.00169	11273
GATGATTATTGTTGGTTATC	-3.35028	-5.5	-5.5	-5.5	-5.5	-5.5	-5.5	-5.5	-5.5	-5.5	-5.5	441	-3.35028	11273		11273
TTTAGTTAATCATCGTGTCA	-4.70053	-5.5	-3.82064	-5.5	-5.5	-5.5	-5.5	-5.5	-5.5	-5.5	-5.5	5390	-4.70053	5006.5	-5.5	11273
CTCCCTCTGGCGAAGATGCC	-3.55617	-4.46324	-4.89407	-3.90957	-3.9211	-3.83455	-5.5	-5.5	-5.5	-5.5	-5.5	857	-3.55617	488	-3.9211	11273
TGCAAATTTAGAGGTGGTTG	-3.91014	-4.07357	-4.34031	-5.46102	-4.14088	-3.83657	-5.5	-5.5	-5.5	-5.5	-5.5	1950	-3.91014	615	-4.14088	11273
AGTCTTTATCACATAACTTT	-3.72215	-5.5	-5.5	-5.46102	-5.5	-5.5	-5.5	-4.82974	-5.5	-5.5	-5.5	1284	-3.72215	4919	-5.5	6130.5	-5.5
TGGAGGTGTGTCGAGTACAT	-5.5	-5.5	-5.5	-5.5	-5.5	-5.5	-5.5	-5.5	-4.42298	-5.5	-5.5	11273		11273		5957.5	-5.5
TGCAGAAGGTCGAACTGACT	-4.0116	-4.8073	-3.82257	-4.2679	-4.22006	-4.44473	-5.5	-5.5	-5.5	-5.5	-5.5	2319	-4.0116	720	-4.2679	11273
TAGACCATTACAAGGTGCTT	-5.5	-5.5	-5.5	-5.5	-5.5	-5.5	-5.5	-5.5	-4.42298	-5.5	-5.5	11273		11273		5957.5	-5.5
AGATCGTGACAAGAGATGGA	-4.7822	-5.5	-5.5	-5.5	-5.5	-5.5	-5.5	-5.5	-4.42298	-5.5	-5.5	5744.5	-4.7822	11273		5957.5	-5.5
GTTTGGTTTTGCAATGGGTA	-5.5	-5.5	-5.5	-5.5	-5.5	-5.5	-5.5	-5.5	-4.42298	-5.5	-5.5	11273		11273		5957.5	-5.5
GTATTTGGGTGTGGTCCCTT	-3.92445	-5.5	-3.82257	-3.88583	-5.5	-4.32391	-5.5	-5.5	-5.5	-5.5	-5.5	2007.5	-3.92445	752.5	-4.32391	11273
GTGGTGATAAACGCGTATGA	-5.5	-5.5	-5.5	-5.5	-5.5	-5.5	-5.5	-5.5	-4.42298	-5.5	-5.5	11273		11273		5957.5	-5.5
TAATGAGAGACAGACGTAGG	-5.5	-5.5	-5.5	-5.5	-5.5	-5.5	-5.5	-5.5	-4.42298	-5.5	-5.5	11273		11273		5957.5	-5.5
GGCAACGTTCTTTGCCTGAA	-3.35473	-5.5	-4.79261	-5.5	-5.24125	-5.5	-5.5	-5.5	-5.5	-5.5	-5.5	445	-3.35473	5006.5	-5.5	11273
CGGTGCTTTATCTTGGCCGA	-3.48042	-4.58545	-4.11591	-4.38914	-3.818	-4.05506	-5.5	-5.5	-5.5	-5.5	-5.5	685	-3.48042	590	-4.11591	11273
ATTGGTTGTGGGTATCTCAG	-3.42308	-3.95706	-5.5	-3.83777	-4.05091	-4.03867	-5.5	-5.5	-5.5	-5.5	-5.5	570.5	-3.42308	552.5	-4.03867	11273
ATGGTGAATGCGGGCAAATT	-3.7852	-5.5	-5.5	-5.5	-3.82294	-5.32391	-5.5	-5.5	-5.5	-5.5	-5.5	1490.5	-3.7852	4919	-5.5	11273
TCCTGGAAGCGCTAGTGGAA	-3.38968	-4.09409	-5.5	-4.77978	-4.08591	-3.84267	-5.5	-5.5	-5.5	-5.5	-5.5	505	-3.38968	614.5	-4.09409	11273
CGTTGCAAGTAAAAAGGAAC	-3.61417	-3.99718	-3.82451	-4.76205	-4.26812	-4.47004	-5.5	-5.5	-5.5	-5.5	-5.5	995.5	-3.61417	704	-4.26812	11273
TGAATCATGTCTTCAGTACA	-3.35754	-5.5	-5.5	-5.5	-5.5	-5.16901	-5.5	-5.5	-5.5	-5.5	-5.5	447.5	-3.35754	4919	-5.5	11273
GGTTATGTTCATTCGGGGCG	-3.35754	-4.93224	-4.91755	-4.32748	-5.1273	-4.20052	-5.5	-5.5	-5.5	-5.5	-5.5	447.5	-3.35754	1535.5	-4.91755	11273
GTATAGCACCAGAAGTCTTG	-4.12402	-4.60773	-5.5	-4.76205	-3.82963	-4.20522	-5.5	-5.5	-5.5	-5.5	-5.5	2783.5	-4.12402	1067.5	-4.60773	11273
TTACTGTCCTAATGGCAAGA	-3.74628	-3.8183	-5.5	-5.55793	-4.70977	-5.5	-5.5	-5.5	-5.5	-5.5	-5.5	1350	-3.74628	4919	-5.5	11273
GAACGTGCACTAAGCCTTCG	-3.9414	-4.43164	-4.25901	-3.84193	-5.5	-5.16901	-5.5	-5.5	-5.5	-5.5	-5.5	2069.5	-3.9414	855	-4.43164	11273
CGATTCTGCTGCATTAGTCA	-3.83805	-4.02915	-3.83238	-5.5	-4.44191	-4.93856	-5.5	-5.5	-5.5	-5.5	-5.5	1689.5	-3.83805	856.5	-4.44191	11273
CTGAATGTCGACTGTATTAA	-3.3581	-5.5	-5.5	-5.20575	-5.5	-5.5	-5.5	-5.5	-5.5	-5.5	-5.5	450	-3.3581	4919	-5.5	11273
ACCTTACTCCTGGACGGTGC	-3.39888	-3.99439	-5.26973	-4.28493	-3.84679	-4.43661	-5.5	-5.5	-5.5	-5.5	-5.5	521	-3.39888	730.5	-4.28493	11273
ATTGCAGACAGCATCGGTAA	-3.80368	-4.15409	-4.53935	-4.23571	-5.5	-4.47004	-4.70789	-5.38258	-5.5	-5.5	-5.24653	1562.5	-3.80368	868.5	-4.47004	1087	-5.38258
TCATCTCAACTGGAAGATTC	-3.38127	-3.82016	-4.49158	-5.5	-4.53368	-4.08982	-5.5	-5.5	-5.5	-5.5	-5.5	484	-3.38127	912.5	-4.49158	11273
GTGAGGCGATAGAAGCGTGC	-3.35923	-4.23327	-4.94237	-4.13468	-4.49306	-4.09712	-5.5	-5.5	-5.5	-5.5	-5.5	451	-3.35923	701.5	-4.23327	11273
ATACACGCTATTAGTTTTAG	-5.5	-5.5	-5.5	-5.5	-5.5	-5.5	-5.5	-5.5	-4.42874	-5.5	-5.5	11273		11273		5957.5	-5.5
GAGTATGGCAGCCTAATTGT	-5.5	-5.5	-5.5	-5.5	-5.5	-5.5	-5.5	-5.5	-4.42874	-5.5	-5.5	11273		11273		5957.5	-5.5
CAGCTCGGTAGAAAAGGGTA	-4.08926	-5.5	-3.83436	-4.24618	-4.62846	-4.78879	-5.5	-5.5	-5.5	-5.5	-5.5	2643.5	-4.08926	1065.5	-4.62846	11273
GCGACATTTAGGCAGTTGAA	-5.5	-5.5	-5.5	-5.5	-5.5	-5.5	-5.5	-5.5	-4.42874	-5.5	-5.5	11273		11273		5957.5	-5.5
CAATGGAGCCCTACAGATTT	-5.5	-5.5	-5.5	-5.5	-5.5	-5.5	-5.5	-5.5	-4.42874	-5.58395	-5.5	11273		11273		5957.5	-5.5
AGTGCACGGCGCCGTTATTT	-5.5	-5.5	-5.5	-5.5	-5.5	-5.5	-5.5	-5.5	-4.42874	-5.5	-5.5	11273		11273		5957.5	-5.5
TTCAATAAGATGGACCGAGC	-5.5	-5.5	-5.5	-5.5	-5.5	-5.5	-5.5	-5.5	-4.42874	-5.5	-5.5	11273		11273		5957.5	-5.5
AGTTCGACACCTTTTATCTT	-5.5	-5.5	-5.5	-5.5	-5.5	-5.5	-5.5	-5.5	-4.42874	-5.5	-5.5	11273		11273		5957.5	-5.5
ATCGTATTTTGTCTTGGGTT	-3.3615	-4.68236	-4.27519	-4.28493	-5.16206	-4.31167	-5.5	-5.5	-5.5	-5.5	-5.24653	453	-3.3615	745.5	-4.31167	6130.5	-5.5
AGGCAAAGTGGTGCCCACTT	-3.60312	-5.5	-3.83837	-4.3676	-5.5	-4.67764	-5.5	-5.5	-5.5	-5.5	-5.5	969	-3.60312	1125.5	-4.67764	11273
CGAAGTATGCTTGGTTGAAA	-3.36207	-4.82578	-5.5	-4.60369	-4.65018	-4.91373	-5.5	-5.5	-5.5	-5.5	-5.5	454.5	-3.36207	1444	-4.82578	11273
ATCCAACAAATATTGAAACG	-3.39517	-3.82578	-5.39467	-3.95316	-4.14782	-4.10455	-5.5	-5.5	-5.5	-5.5	-5.5	517.5	-3.39517	584.5	-4.10455	11273
TCCTGTGCTATTAGAGGCTT	-4.60114	-5.5	-5.5	-5.5	-5.5	-5.5	-5.5	-4.84747	-5.5	-5.5	-5.5	4936.5	-4.60114	11273		6130.5	-5.5
CGATCACTGGCTGCTGGGCC	-3.60811	-4.09409	-4.39467	-5.5	-3.86103	-5.21476	-5.5	-5.5	-5.5	-5.5	-5.5	981	-3.60811	816.5	-4.39467	11273
CCTGTCGCTGTAAAGCATAT	-3.36492	-4.8073	-5.5	-5.5	-5.33816	-4.99291	-5.5	-5.5	-5.5	-5.5	-5.5	457.5	-3.36492	2549	-5.33816	11273
GTCCTCAATTGTTTATTGTA	-3.67639	-4.51541	-4.24854	-4.44399	-3.86103	-3.91615	-5.5	-5.5	-5.5	-5.5	-5.5	1146	-3.67639	697	-4.24854	11273
CAAAGGCCAGCTGAGTTTGG	-4.12732	-5.5	-5.5	-4.13061	-5.5	-3.86151	-5.5	-5.5	-5.5	-5.5	-5.5	2798.5	-4.12732	4734	-5.5	11273
CTGACACGGCTGTGAGGGTA	-4.12732	-3.82768	-5.5	-4.13061	-5.5	-4.80728	-5.5	-5.5	-5.5	-5.5	-5.5	2798.5	-4.12732	1335.5	-4.80728	11273
CTTTAAAGTAAGCGTTCTGG	-3.73005	-5.5	-4.59304	-4.69759	-4.47039	-3.86365	-5.5	-5.5	-5.5	-5.5	-5.5	1303.5	-3.73005	1018	-4.59304	11273
TGTAGTGGAGAATCCTACAA	-3.6823	-4.669	-4.02669	-3.85679	-3.93162	-4.63753	-5.5	-5.5	-5.5	-5.5	-5.5	1160	-3.6823	537	-4.02669	11273
GTTAAGAGAAAGATCGGTGT	-5.5	-5.5	-5.5	-5.5	-5.5	-5.5	-5.5	-5.5	-4.43456	-5.5	-5.5	11273		11273		5957.5	-5.5
ATTCACTGACCAAGTGTCAC	-5.5	-5.5	-5.5	-5.5	-5.5	-5.5	-5.5	-5.5	-4.43456	-5.5	-5.5	11273		11273		5957.5	-5.5
GGCGTTTCAAAATATTTGCG	-5.5	-5.5	-5.5	-5.5	-5.5	-5.5	-5.5	-5.5	-4.43456	-5.5	-5.5	11273		11273		5957.5	-5.5
GATGTGAGATACTATACTTT	-5.5	-5.5	-5.5	-5.5	-5.5	-5.5	-5.5	-5.5	-4.43456	-5.5	-5.5	11273		11273		5957.5	-5.5
GGGTCCGAGCGGACATAGTC	-5.5	-5.5	-5.5	-5.5	-5.5	-5.5	-5.5	-5.5	-4.43456	-5.5	-5.5	11273		11273		5957.5	-5.5
AGAAAAAAGGTGAATTTGAG	-5.5	-5.5	-5.5	-5.5	-5.5	-5.5	-5.5	-5.5	-4.43456	-5.5	-5.5	11273		11273		5957.5	-5.5
AGAAGATGATAGATAAGTTA	-5.5	-5.5	-5.5	-5.5	-5.5	-5.5	-5.5	-5.5	-4.43456	-5.5	-5.5	11273		11273		5957.5	-5.5
AGTATCAAAATTTTAATCGC	-3.5003	-5.5	-5.5	-5.5	-5.54228	-5.5	-5.5	-5.5	-4.43456	-5.5	-5.5	730.5	-3.5003	5014.5	-5.5	5957.5	-5.5
GAGCATGCCCGCTCTCAGTA	-5.5	-5.5	-5.5	-5.5	-5.5	-5.5	-5.5	-5.5	-4.43456	-5.5	-5.5	11273		11273		5957.5	-5.5
CGTTAGCATTCCTGTGGAGC	-3.36665	-5.5	-5.5	-5.5	-5.63919	-5.5	-5.5	-5.5	-5.5	-5.5	-5.5	461	-3.36665	5014.5	-5.5	11273
ATTTACTCGTTGGCTGGAGG	-3.65131	-5.07357	-4.20903	-3.95859	-3.87203	-4.03867	-5.5	-5.5	-5.5	-5.5	-5.5	1086	-3.65131	552.5	-4.03867	11273
GGGTTCTCTCCAGGCAGCTT	-3.3678	-4.51541	-4.36664	-5.5	-4.91903	-5.21476	-5.5	-5.5	-5.5	-5.5	-5.5	462	-3.3678	1563.5	-4.91903	11273
TATGCACACGATTACGGGCA	-4.08623	-4.98339	-5.5	-3.86114	-4.25897	-5.5	-5.5	-5.5	-5.5	-5.5	-5.5	2629.5	-4.08623	1811.5	-4.98339	11273
GGGTTCCGGTGCGCTTGGTC	-4.15117	-4.355	-4.15163	-3.86552	-4.98597	-4.28251	-5.5	-5.5	-5.5	-5.5	-5.5	2899.5	-4.15117	722.5	-4.28251	11273
GCAGCTAGATGTACTTTAGG	-3.68469	-4.60773	-3.86532	-4.00163	-4.72273	-5.5	-5.5	-5.5	-5.5	-5.5	-5.5	1168	-3.68469	1067.5	-4.60773	11273
ACAGATGCATTCCAAGTGCT	-3.36895	-5.5	-5.5	-4.51654	-5.0108	-4.58922	-5.5	-5.5	-5.5	-5.5	-5.5	464.5	-3.36895	1744.5	-5.0108	11273
TGTGCTGCGGGTGCGCAGAG	-3.46644	-5.5	-5.5	-3.86773	-4.29186	-4.29394	-5.5	-5.5	-5.5	-5.5	-5.5	651.5	-3.46644	732	-4.29394	11273
TGTAATCGTGCATGCAGAGA	-3.40954	-4.57473	-4.11212	-3.87219	-3.94239	-3.94112	-5.5	-5.5	-5.5	-5.5	-5.5	546.5	-3.40954	498	-3.94239	11273
GGATTGTCTCGCGACTCCTT	-4.00906	-5.5	-4.0055	-4.69759	-3.87576	-4.53554	-5.5	-5.5	-5.5	-5.5	-5.5	2308.5	-4.00906	933.5	-4.53554	11273
GGATAATCGCAGTTTTTACT	-5.5	-5.5	-5.5	-5.5	-5.5	-5.5	-5.5	-5.5	-4.44047	-5.5	-5.5	11273		11273		5957.5	-5.5
AGCTTGATGGATCTATACAT	-5.5	-5.5	-5.5	-5.5	-5.5	-5.5	-5.5	-5.5	-4.44047	-5.5	-5.5	11273		11273		5957.5	-5.5
GATACGGTGTGCGGTATTGG	-3.37011	-5.5	-5.5	-5.5	-5.5	-5.5	-5.5	-5.5	-5.5	-5.5	-5.5	467.5	-3.37011	11273		11273
GAAGAGGAATATGCTGCACA	-5.5	-5.5	-5.5	-5.5	-5.5	-5.5	-5.5	-5.5	-4.44047	-5.5	-5.5	11273		11273		5957.5	-5.5
AGATATCCTGATACTTGCGC	-3.91215	-4.06366	-3.86962	-4.85896	-5.0108	-4.86798	-5.5	-5.5	-5.5	-5.5	-5.5	1960	-3.91215	1440	-4.85896	11273
TCCATTGGTCTAGTTGATCC	-3.37011	-5.18751	-5.47385	-5.5	-4.43507	-5.5	-5.5	-5.5	-5.5	-5.5	-5.5	467.5	-3.37011	2856.5	-5.47385	11273
TCGAGGGCGCAACACTTTGT	-3.44045	-4.27903	-4.81109	-4.61592	-4.07098	-3.87454	-5.5	-5.5	-5.5	-5.5	-5.5	599.5	-3.44045	739.5	-4.27903	11273
GATCGTTGCATACTTATTAG	-5.5	-5.5	-5.5	-5.5	-5.5	-5.5	-5.5	-5.5	-4.44047	-5.5	-5.5	11273		11273		5957.5	-5.5
TCAGAAATGGGATCCGAATA	-4.52032	-5.5	-4.51961	-4.2679	-4.63919	-3.87675	-5.5	-5.5	-5.5	-5.5	-5.5	4563	-4.52032	939.5	-4.51961	11273
TTCGTTGTGCACAGACGAGA	-3.7822	-5.18751	-4.24854	-3.87896	-4.01336	-4.77107	-5.5	-5.5	-5.5	-5.5	-5.5	1477	-3.7822	697	-4.24854	11273
TGTATAACGTTTAGTGAGCG	-3.86438	-5.5	-5.5	-3.87896	-4.09823	-4.96489	-5.5	-5.5	-5.5	-5.5	-5.5	1797	-3.86438	1632.5	-4.96489	11273
GGGAGTCCAGCCGTGGTACT	-3.37127	-5.5	-5.5	-5.5	-5.24125	-5.5	-5.5	-5.5	-5.5	-5.5	-5.5	470.5	-3.37127	5006.5	-5.5	11273
CGTATACGCGTAGCCCGCGG	-3.37127	-5.5	-5.5	-5.5	-5.287	-5.5	-5.5	-5.5	-5.5	-5.5	-5.5	470.5	-3.37127	5006.5	-5.5	11273
ACGGCATTTTGTCCTTAACG	-3.54824	-3.84906	-4.20434	-5.31489	-5.09512	-4.48776	-5.5	-5.5	-5.5	-5.5	-5.5	836	-3.54824	884	-4.48776	11273
TGAGATTGAGTAGACGGCTT	-3.45642	-5.5	-5.5	-5.46102	-5.5	-4.62494	-5.5	-4.86595	-5.5	-5.5	-5.5	633.5	-3.45642	4734	-5.5	6130.5	-5.5
TGAAGATCGCCCCGTTCAGG	-3.64362	-3.85105	-5.5	-4.62851	-5.33816	-4.99291	-5.5	-5.5	-5.5	-5.5	-5.5	1067.5	-3.64362	1696.5	-4.99291	11273
AGGAGGCCTTCGATTTTATG	-4.24896	-5.5	-5.5	-5.5	-5.5	-5.5	-5.5	-4.86595	-5.5	-5.5	-5.5	3324	-4.24896	11273		6130.5	-5.5
TGATTCGCCCCGACGGGGAT	-3.75323	-4.21438	-4.15998	-3.88353	-3.92528	-4.77107	-5.5	-5.5	-5.5	-5.5	-5.5	1376.5	-3.75323	625.5	-4.15998	11273
CCTGAGTGTGTCTGATCCTC	-3.37302	-4.68236	-5.5	-4.71283	-4.42833	-4.39815	-5.5	-5.5	-5.5	-5.34091	-5.5	473	-3.37302	1180	-4.68236	5957.5	-5.5
CCGCTATGAAATGAGCGTTC	-4.09537	-4.06041	-5.5	-4.2106	-3.90279	-4.3365	-5.5	-5.5	-5.5	-5.5	-5.5	2667.5	-4.09537	662.5	-4.2106	11273
CGGCCAATTCGCAACTGATT	-3.3736	-4.24303	-4.64134	-4.22047	-4.69718	-4.05506	-5.5	-5.5	-5.5	-5.5	-5.5	474	-3.3736	706	-4.24303	11273
TTTAGGTGCTTCGATAATCT	-3.74353	-5.5	-3.88056	-3.90231	-4.98597	-4.42864	-5.5	-5.5	-4.79865	-5.5	-5.5	1340	-3.74353	836.5	-4.42864	5957.5	-5.5
TATCTATAGAATTTTTGCCG	-3.58945	-5.5	-3.98813	-5.5	-4.35476	-3.89716	-5.5	-5.5	-5.5	-5.5	-5.5	939.5	-3.58945	773.5	-4.35476	11273
TTCACTCTACTGGGGACTCA	-3.62031	-5.5	-5.5	-5.15999	-4.62846	-3.89716	-5.5	-5.5	-5.40071	-5.5	-5.5	1015.5	-3.62031	2125	-5.15999	5957.5	-5.5
GTTGACGCGCTAGAGCATGC	-5.5	-5.5	-5.5	-5.5	-5.5	-5.5	-5.5	-5.5	-4.44646	-5.5	-5.5	11273		11273		5957.5	-5.5
TGGTCCTCGCATGCTGTGAA	-5.5	-5.5	-5.5	-5.5	-5.5	-5.5	-5.5	-5.5	-4.44646	-5.5	-5.5	11273		11273		5957.5	-5.5
CTGGATGTGTTGTTAATTCT	-5.5	-5.5	-5.5	-5.5	-5.5	-5.5	-5.5	-5.5	-4.44646	-5.5	-5.5	11273		11273		5957.5	-5.5
GGCTTAACCAGCGCTATAGT	-5.5	-5.5	-5.5	-5.5	-5.5	-5.5	-5.5	-5.5	-4.44646	-5.5	-5.5	11273		11273		5957.5	-5.5
CTCTAAAATCGTTATTTACC	-5.5	-5.5	-5.5	-5.5	-5.5	-5.5	-5.5	-5.5	-4.44646	-5.5	-5.5	11273		11273		5957.5	-5.5
ATAGTGTAACGTTCATCTTT	-5.5	-5.5	-5.5	-5.5	-5.5	-5.5	-5.5	-5.5	-4.44646	-5.5	-5.5	11273		11273		5957.5	-5.5
CGGACACTACGGTATCTGTG	-5.5	-5.5	-5.5	-5.5	-5.5	-5.5	-5.5	-5.5	-4.44646	-5.5	-5.5	11273		11273		5957.5	-5.5
TCGACTGACAAACATGATAT	-5.5	-5.5	-5.5	-5.5	-5.5	-5.5	-5.5	-5.5	-4.44646	-5.5	-5.5	11273		11273		5957.5	-5.5
CTAGTGTATTGGGCATTTCG	-5.5	-5.5	-5.5	-5.5	-5.5	-5.5	-5.5	-5.5	-4.44646	-5.5	-5.5	11273		11273		5957.5	-5.5
ATATACGAACGTTCTGCTCT	-5.5	-5.5	-5.5	-5.5	-5.5	-5.5	-5.5	-5.5	-4.44646	-5.5	-5.5	11273		11273		5957.5	-5.5
TTGTTTGTTGGCGCCTGGAT	-3.84147	-5.5	-4.51006	-4.25151	-3.90479	-4.56695	-5.5	-5.5	-5.5	-5.5	-5.5	1703.5	-3.84147	930.5	-4.51006	11273
TTTATGGCTAGGCTCTGTGT	-3.67056	-4.21438	-5.5	-4.48789	-3.90479	-5.26592	-5.5	-5.5	-5.5	-5.5	-5.5	1135.5	-3.67056	937.5	-4.48789	11273
TCTGTTTTAGTCCGTGATTT	-3.9371	-3.8571	-4.40939	-4.79826	-4.58803	-4.52555	-5.5	-5.5	-5.5	-5.5	-5.5	2050.5	-3.9371	918	-4.52555	11273
CGGTTAAGCACTCCGAATCG	-3.81002	-5.5	-5.5	-3.89048	-5.5	-5.5	-5.5	-5.5	-5.5	-5.5	-5.5	1580.5	-3.81002	4919	-5.5	11273
CTGCCGAGAGGGATACTCCA	-3.37478	-5.5	-5.5	-5.5	-5.5	-5.5	-5.5	-5.5	-5.5	-5.5	-5.5	477	-3.37478	11273		11273
GAGCTCGTCGGCGGGTTGTA	-3.71311	-3.85913	-3.99673	-4.47875	-4.47039	-5.05506	-5.5	-5.5	-5.5	-5.5	-5.5	1249.5	-3.71311	890	-4.47039	11273
TTCCGACTGACTTTTAAAGG	-3.41722	-5.18751	-3.88726	-4.54721	-5.03713	-5.5	-5.5	-5.5	-5.5	-5.5	-5.5	559.5	-3.41722	1797.5	-5.03713	11273
AGGGAGGGCTGTTTGTGGTA	-3.87353	-3.90876	-3.88726	-4.32114	-4.15846	-4.08265	-5.5	-5.5	-5.5	-5.5	-5.5	1823.5	-3.87353	571	-4.08265	11273
ACTAACTAACATGGGTGATT	-4.5122	-5.5	-4.53935	-3.89282	-4.94022	-5.5	-5.5	-5.5	-5.5	-5.5	-5.5	4525.5	-4.5122	1605	-4.94022	11273
CGCAAGAGCACGCATCAGTA	-3.60411	-3.86118	-4.19055	-5.04605	-5.0108	-4.36283	-5.5	-5.5	-5.5	-5.5	-5.5	971	-3.60411	785.5	-4.36283	11273
AAGGTAGCTAAAACTGGTTT	-3.37772	-4.56426	-5.5	-5.01386	-4.10453	-5.21476	-5.5	-5.5	-5.5	-5.5	-5.5	479	-3.37772	1764.5	-5.01386	11273
CTTATTAACGCTGTCCTTGG	-4.52859	-5.5	-5.5	-5.5	-5.5	-3.91373	-5.5	-5.5	-5.5	-5.5	-5.5	4599.5	-4.52859	4919	-5.5	11273
AGGGTTCTTCATGGCAGTTC	-4.05426	-4.68236	-4.94237	-3.89754	-5.5	-5.5	-5.5	-5.5	-5.5	-5.5	-5.5	2506.5	-4.05426	1585	-4.94237	11273
TAGTTTGTTTTTTATTGTAC	-4.64253	-5.5	-5.5	-5.55793	-5.5	-5.5	-5.5	-5.5	-5.5	-4.70889	-5.5	5126.5	-4.64253	5006.5	-5.5	5957.5	-5.5
GTTTACTGACGGGATGGAGT	-3.66139	-5.18751	-3.89407	-4.44399	-4.24561	-3.9489	-5.5	-5.5	-5.5	-5.5	-5.5	1111	-3.66139	683	-4.24561	11273
CCCGGAGTTCGACATCGCGT	-3.85366	-3.87788	-4.1275	-4.61592	-4.27746	-4.22949	-5.5	-5.5	-5.5	-5.5	-5.5	1752.5	-3.85366	675.5	-4.22949	11273
GTGTAGGTCGCTAGAAAGAT	-3.37949	-5.5	-5.5	-5.01386	-5.5	-5.5	-5.5	-5.5	-5.5	-5.5	-5.5	481.5	-3.37949	4919	-5.5	11273
ATTGTTATCTCGCTGTTGTA	-3.37949	-5.5	-5.5	-4.76205	-5.5	-5.5	-5.5	-5.5	-5.5	-5.5	-5.5	481.5	-3.37949	4919	-5.5	11273
TGGTTGCTCGGTCTCCCGGT	-3.62864	-4.45512	-4.38043	-4.01386	-3.91287	-4.37661	-5.5	-5.5	-4.48425	-5.40786	-5.5	1034.5	-3.62864	798	-4.37661	5600	-5.5
AAGTTGGCGATATACTAGGC	-3.414	-3.88866	-5.5	-4.85896	-4.45592	-4.47004	-5.5	-5.5	-5.09968	-5.48704	-5.5	556.5	-3.414	870.5	-4.47004	5600	-5.5
GATACAACCACGCTGAAGAA	-3.38008	-5.04138	-4.58175	-4.88124	-4.77885	-5.47004	-5.5	-5.5	-5.5	-5.5	-5.5	483	-3.38008	1493	-4.88124	11273
TGCCGTCACGCTTTGATTCT	-4.45926	-5.5	-5.32772	-4.48789	-4.62846	-3.92349	-5.5	-5.5	-5.5	-5.5	-5.5	4266	-4.45926	1065.5	-4.62846	11273
ATTATTTGTAACCCGAAGTG	-3.41208	-3.89748	-5.5	-4.17772	-4.46309	-5.5	-5.5	-5.5	-5.5	-5.5	-5.5	551.5	-3.41208	881	-4.46309	11273
ATCAATGTTCAGGTAAGAGA	-3.84665	-3.89971	-4.18605	-4.22047	-4.13404	-4.27138	-5.5	-5.5	-5.5	-5.5	-5.5	1722	-3.84665	641	-4.18605	11273
AGCGTGGCAGTATCTTGACA	-3.38187	-4.2737	-5.5	-4.95587	-4.96249	-5.5	-5.5	-5.5	-5.5	-5.5	-5.5	485.5	-3.38187	1648	-4.96249	11273
ATACGGAACTTGATCCGTTA	-3.47154	-5.5	-4.39467	-3.90472	-5.5	-4.36283	-5.5	-5.5	-5.5	-5.5	-5.5	666.5	-3.47154	816.5	-4.39467	11273
ATGTCTTTGTAGTCTTTTGT	-5.5	-5.5	-5.5	-5.5	-5.5	-5.5	-5.5	-5.5	-4.45254	-5.5	-5.5	11273		11273		5957.5	-5.5
TCGGCATGGAAGTAGAGTTG	-5.5	-5.5	-5.5	-5.5	-5.5	-5.5	-5.5	-5.5	-4.45254	-5.5	-5.5	11273		11273		5957.5	-5.5
TTTACTTGATATAACTTTCG	-5.5	-5.5	-5.5	-5.5	-5.5	-5.5	-5.5	-5.5	-4.45254	-5.5	-5.5	11273		11273		5957.5	-5.5
TAGAAAAACGACACCGTGAC	-5.5	-5.5	-5.5	-5.5	-5.5	-5.5	-5.5	-5.5	-4.45254	-5.5	-5.5	11273		11273		5957.5	-5.5
TTAGTCTATATTTGAGTGGT	-5.5	-5.5	-5.5	-5.5	-5.5	-5.5	-5.5	-5.5	-4.45254	-5.5	-5.5	11273		11273		5957.5	-5.5
AAACGTAGCATTCGCGTAGA	-5.5	-5.5	-5.5	-5.5	-5.5	-5.5	-5.5	-5.5	-4.45254	-5.5	-5.5	11273		11273		5957.5	-5.5
CTCGCATGATCGGTAATCAT	-5.5	-5.5	-5.5	-5.5	-5.5	-5.5	-5.5	-5.5	-4.45254	-5.5	-5.5	11273		11273		5957.5	-5.5
TTCGCTAATTTGTACGGGGA	-5.5	-5.5	-5.5	-5.5	-5.5	-5.5	-5.5	-5.5	-4.45254	-5.5	-5.5	11273		11273		5957.5	-5.5
ATCTTATATGTAGCACGAGG	-5.5	-5.5	-5.5	-5.5	-5.5	-5.5	-5.5	-5.5	-4.45254	-5.5	-5.5	11273		11273		5957.5	-5.5
AGACTGCCATCCGTATCAAG	-5.5	-5.5	-5.5	-5.5	-5.5	-5.5	-5.5	-5.5	-4.45254	-5.5	-5.5	11273		11273		5957.5	-5.5
GCTCGGGGAGGGTTTGCAAC	-3.80211	-3.90195	-5.5	-4.08811	-5.5	-5.5	-5.5	-5.5	-5.5	-5.5	-5.5	1554	-3.80211	4734	-5.5	11273
CAGACAGTAACCCGCAGCCC	-3.43977	-4.355	-5.5	-5.5	-3.92738	-4.77107	-5.5	-5.5	-5.5	-5.5	-5.5	597.5	-3.43977	1270.5	-4.77107	11273
AGGCGCTAGAGTCAGCTGTG	-3.38366	-4.51541	-4.40939	-4.47875	-5.5	-4.47004	-5.5	-5.5	-5.5	-5.5	-5.5	490	-3.38366	923.5	-4.47875	11273
CAATTAGTATGTCGGTAAGC	-3.38366	-5.5	-5.5	-5.5	-5.5	-5.5	-5.5	-5.5	-5.5	-5.5	-5.5	490	-3.38366	11273		11273
GTGTCCCTGTGGTCGGGAAG	-3.90614	-5.5	-4.03928	-4.64148	-5.5	-4.25519	-5.5	-5.5	-5.5	-4.72361	-4.7858	1931	-3.90614	1109	-4.64148	5600	-5.5
TAGTGGGGGGCTTATTACTC	-5.5	-5.5	-5.5	-5.5	-5.5	-5.5	-5.5	-5.5	-5.5	-4.72361	-5.5	11273		11273		5957.5	-5.5
ACACATATTTCATCAAATCT	-3.58278	-4.07024	-3.97416	-4.45242	-4.25002	-3.9489	-5.5	-5.5	-5.5	-5.5	-5.5	926	-3.58278	591	-4.07024	11273
GTTTAAACAAGAGATGAGTC	-3.49952	-3.91105	-5.5	-4.17772	-5.16206	-4.30568	-5.5	-5.5	-5.5	-5.5	-5.5	728	-3.49952	741	-4.30568	11273
TGAAAACTGGGAATGCAATT	-3.95013	-3.91105	-5.5	-4.55793	-5.5	-5.02288	-5.5	-5.5	-5.5	-5.5	-5.5	2097	-3.95013	1769	-5.02288	11273
TGCCGCCTGGGCATCCCACG	-3.94356	-4.60773	-5.5	-5.08081	-4.16206	-3.95152	-5.5	-5.5	-5.5	-5.5	-5.5	2079.5	-3.94356	1067.5	-4.60773	11273
ATGTCGAGGGTGGGATTAGG	-3.38545	-4.8073	-4.05888	-4.37466	-4.36043	-4.07558	-5.5	-5.5	-5.5	-5.5	-5.5	494.5	-3.38545	778.5	-4.36043	11273
GTCATTCACACTAATCTTTG	-5.5	-5.5	-5.5	-5.5	-5.5	-5.5	-5.5	-5.5	-4.4587	-5.5	-5.5	11273		11273		5957.5	-5.5
AGTCTATGTATATTTTAGGA	-5.5	-5.5	-5.5	-5.5	-5.5	-5.5	-5.5	-5.5	-4.4587	-5.5	-5.5	11273		11273		5957.5	-5.5
ATGATATGTTATGGTTTCTC	-5.5	-5.5	-5.5	-5.5	-5.5	-5.5	-5.5	-5.5	-4.4587	-5.5	-5.5	11273		11273		5957.5	-5.5
AGACCAGACAAGTCGTACCC	-5.5	-5.5	-5.5	-5.5	-5.5	-5.5	-5.5	-5.5	-4.4587	-5.48704	-5.5	11273		11273		5600	-5.5
TAGGCGATTTAATCTGTTTC	-5.5	-5.5	-5.5	-5.5	-5.5	-5.5	-5.5	-5.5	-4.4587	-5.34091	-5.5	11273		11273		5600	-5.5
GGACGTGCAACGATGAATAA	-5.5	-5.5	-5.5	-5.5	-5.5	-5.5	-5.5	-5.5	-4.4587	-5.5	-5.5	11273		11273		5957.5	-5.5
ACGAAAGCACACGGGGTTGT	-5.5	-5.5	-5.5	-5.5	-5.5	-5.5	-5.5	-5.5	-4.4587	-5.5	-5.5	11273		11273		5957.5	-5.5
CCACTGGACAAAATAACATG	-3.55617	-5.5	-3.92978	-4.69759	-4.82627	-5.5	-5.5	-5.5	-5.5	-5.5	-5.5	857	-3.55617	1389	-4.82627	11273
AAGATTCCCCTACACGTCCG	-3.54911	-4.15409	-4.77488	-3.92446	-4.31183	-3.97311	-5.5	-5.5	-5.5	-5.5	-5.5	838.5	-3.54911	656	-4.15409	11273
CTAGTTTATTGTGGGGGTGG	-3.38606	-5.5	-5.5	-5.5	-5.63919	-5.5	-5.5	-5.5	-5.5	-5.5	-5.5	496	-3.38606	5014.5	-5.5	11273
GTACTATGTATGGAACTAGA	-3.45926	-5.5	-5.5	-5.46102	-5.24125	-5.5	-5.5	-5.5	-5.5	-5.5	-4.76941	637	-3.45926	4919	-5.5	6130.5	-5.5
CTTCCTGATGTCCGGTCTCC	-3.79589	-3.92269	-5.5	-5.5	-5.5	-5.5	-5.5	-5.5	-5.5	-5.5	-5.5	1531	-3.79589	4919	-5.5	11273
CTAGCGGCGACGCGGCGTGT	-3.96129	-5.01142	-4.37348	-4.20095	-4.29676	-3.95949	-5.5	-5.5	-5.5	-5.5	-5.5	2142.5	-3.96129	727	-4.29676	11273
GTAACGGACATCTTTGATGT	-3.38786	-5.5	-5.5	-4.95587	-5.5	-5.08982	-5.5	-5.5	-5.5	-5.5	-5.5	499	-3.38786	4734	-5.5	11273
ACTGGGTGACTGATGCACTG	-3.69559	-4.40218	-4.23832	-3.93727	-4.67304	-4.39085	-5.5	-5.5	-5.5	-5.5	-5.5	1201.5	-3.69559	808.5	-4.39085	11273
AAACTCGTTGAGCTGGGTAC	-3.57065	-3.92506	-4.54957	-4.83777	-5.5	-4.35609	-5.5	-5.5	-5.5	-5.5	-5.5	896	-3.57065	968	-4.54957	11273
TGGGTGAAAGCAAACATGTT	-3.41145	-4.28989	-4.81109	-4.05619	-4.47039	-3.96218	-5.5	-5.5	-5.5	-5.5	-5.5	550	-3.41145	747	-4.28989	11273
CTAGCTCATACCTTGATTAA	-4.08323	-5.5	-5.47385	-5.1186	-3.94899	-4.12368	-5.5	-5.5	-5.5	-5.5	-5.5	2616	-4.08323	2012.5	-5.1186	11273
GCCCCCGACCGCCACCGGCT	-3.42571	-4.58545	-3.93729	-4.64148	-4.56	-4.54576	-5.5	-5.5	-5.5	-5.5	-5.5	577	-3.42571	982.5	-4.56	11273
TGTTGACGCTCCCACTTAGG	-3.38847	-5.5	-5.5	-5.5	-4.54228	-4.84679	-5.5	-5.5	-5.5	-5.5	-5.5	500.5	-3.38847	4919	-5.5	11273
CTGATGCTGTTTAAAGGTCT	-3.93496	-5.5	-5.5	-5.5	-5.5	-5.05506	-5.5	-4.90546	-5.5	-5.5	-5.5	2043	-3.93496	4919	-5.5	6130.5	-5.5
ACTTACGAACGAGGCGAATG	-3.7852	-3.93224	-5.5	-4.66863	-4.4024	-4.28819	-5.5	-5.5	-5.5	-5.5	-5.5	1490.5	-3.7852	815	-4.4024	11273
ATTCAGGATGTTGCGTAGTA	-3.57901	-5.5	-3.93982	-5.55793	-4.15846	-4.82658	-5.5	-5.5	-5.5	-5.5	-5.5	916.5	-3.57901	1367.5	-4.82658	11273
ATTATATAAGGACTGTAGAT	-4.24896	-5.5	-5.5	-5.5	-5.5	-5.5	-5.5	-4.90546	-5.5	-5.5	-5.5	3324	-4.24896	11273		6130.5	-5.5
GTAATTGTATGCTAACGGGT	-3.38907	-5.5	-5.5	-5.1186	-5.5	-5.12761	-5.5	-5.62562	-5.5	-5.5	-5.5	503	-3.38907	4734	-5.5	6409	-5.5
GCCTCTTTTTCGACTTTATT	-3.38907	-5.5	-5.5	-5.2569	-5.63919	-5.5	-5.5	-5.5	-5.5	-5.5	-5.5	503	-3.38907	5006.5	-5.5	11273
CAGGGTTTGATTGGGGTTCG	-3.84492	-4.44715	-3.95534	-4.34708	-4.02376	-4.29394	-5.5	-5.5	-5.5	-5.5	-5.5	1716.5	-3.84492	732	-4.29394	11273
CTGTAAGAAGGTTTGAGCGG	-4.0923	-3.942	-5.5	-5.5	-5.5	-5.5	-5.5	-5.5	-5.5	-5.5	-5.5	2655	-4.0923	4919	-5.5	11273
GTGGCAAACCAGTTTTATCA	-3.66139	-5.5	-4.77488	-3.99862	-4.07393	-3.98148	-5.5	-5.5	-5.5	-5.5	-5.5	1111	-3.66139	574	-4.07393	11273
AGGTATAGATCGAGCATTTC	-3.39029	-5.5	-5.5	-4.56893	-5.33816	-4.6127	-5.5	-5.5	-5.5	-5.5	-5.5	506	-3.39029	2549	-5.33816	11273
GACGGTAACACGCTACATAA	-4.27611	-3.942	-5.5	-5.5	-4.84331	-4.86798	-5.5	-5.5	-5.5	-5.5	-5.5	3441.5	-4.27611	1440	-4.86798	11273
GGGGCAAGGTGCGGGGTCAT	-3.3909	-4.04138	-4.99673	-5.38184	-4.87952	-4.14782	-5.5	-5.5	-5.5	-5.5	-5.5	507	-3.3909	1491	-4.87952	11273
CATCGGGCCTTAACTGTATC	-4.134	-5.5	-5.5	-5.20575	-4.17679	-3.98431	-5.5	-5.5	-5.5	-5.5	-5.5	2828	-4.134	2244.5	-5.20575	11273
AGGGGGCGGCATGTGGACCT	-3.61928	-5.5	-5.5	-4.1962	-5.1273	-3.98431	-5.5	-5.5	-5.5	-5.5	-5.5	1009.5	-3.61928	1995.5	-5.1273	11273
CTCTCATTTTTGAGAGGATT	-3.5074	-3.99718	-4.10836	-4.08811	-4.38999	-3.98431	-5.5	-5.5	-5.5	-5.5	-5.5	752.5	-3.5074	584.5	-4.08811	11273
ACATATATGGCGGGATCTGT	-5.5	-5.5	-5.5	-5.5	-5.5	-5.5	-5.5	-5.5	-4.46495	-5.5	-5.5	11273		11273		5957.5	-5.5
GTCACTATTGGCCCATTCAT	-5.5	-5.5	-5.5	-5.5	-5.5	-5.5	-5.5	-5.5	-4.46495	-5.5	-5.5	11273		11273		5957.5	-5.5
TCTTGTCTAGGGTCGGCTTG	-5.5	-5.5	-5.5	-5.5	-5.5	-5.5	-5.5	-5.5	-4.46495	-5.5	-5.5	11273		11273		5957.5	-5.5
AACAGTACTAGTGAGCACAC	-5.5	-5.5	-5.5	-5.5	-5.5	-5.5	-5.5	-5.5	-4.46495	-5.5	-5.5	11273		11273		5957.5	-5.5
CTATACGCCACATAACCCCC	-5.09847	-5.5	-5.5	-5.5	-5.5	-5.5	-5.5	-5.5	-4.46495	-5.5	-5.5	7187	-5.09847	11273		5957.5	-5.5
TTAATTGCGGCCAGCGGATT	-5.5	-5.5	-5.5	-5.5	-5.5	-5.5	-5.5	-5.5	-4.46495	-5.5	-5.5	11273		11273		5957.5	-5.5
AGGCTCGGATCAGGTCTATA	-5.5	-5.5	-5.5	-5.5	-5.5	-5.5	-5.5	-5.5	-4.46495	-5.5	-5.5	11273		11273		5957.5	-5.5
CAAGACCAGCTGACCGCGTA	-5.5	-5.5	-5.5	-5.5	-5.5	-5.5	-5.5	-5.5	-4.46495	-5.5	-5.5	11273		11273		5957.5	-5.5
CGCGTATATCTGCGTGAATA	-5.5	-5.5	-5.5	-5.5	-5.5	-5.5	-5.5	-5.5	-4.46495	-5.5	-5.5	11273		11273		5957.5	-5.5
CATACATTAATAGTGGTAAT	-5.5	-5.5	-5.5	-5.5	-5.5	-5.5	-5.5	-5.5	-4.46495	-5.5	-5.5	11273		11273		5957.5	-5.5
ACCTCTTGGAAAACCGTCCA	-5.5	-5.5	-5.5	-5.5	-5.5	-5.5	-5.5	-5.5	-4.46495	-5.5	-5.5	11273		11273		5957.5	-5.5
GGCTTATCGCTTGACCCTGC	-5.5	-5.5	-5.5	-5.5	-5.5	-5.5	-5.5	-5.5	-4.46495	-5.5	-5.5	11273		11273		5957.5	-5.5
AAGTTAGTATGCTAGTTCAC	-5.5	-5.5	-5.5	-5.5	-5.5	-5.5	-5.5	-5.5	-4.46495	-5.5	-5.5	11273		11273		5957.5	-5.5
ATAGTCCTTCGATGCCAACA	-5.5	-5.5	-5.5	-5.5	-5.5	-5.5	-5.5	-5.5	-4.46495	-5.5	-5.5	11273		11273		5957.5	-5.5
TGCTACTGACATAGGACAGA	-5.5	-5.5	-5.5	-5.5	-5.5	-5.5	-5.5	-5.5	-4.46495	-5.5	-5.5	11273		11273		5957.5	-5.5
GGGGGAGGGGACAGGCACGG	-5.5	-5.5	-5.5	-5.5	-5.5	-5.5	-5.5	-5.5	-4.46495	-5.5	-5.5	11273		11273		5957.5	-5.5
TGGGAGGCAGAGCTGTGACT	-5.29035	-5.5	-5.5	-5.5	-5.5	-5.5	-4.79008	-5.5	-5.5	-5.5	-5.5	8023.5	-5.29035	11273		5957.5	-5.5
ATGTAGGATTAGATGGGGTT	-3.39211	-4.05397	-4.81109	-4.54721	-4.72273	-4.67764	-5.5	-5.5	-5.5	-5.5	-5.5	509	-3.39211	1125.5	-4.67764	11273
TAGAGTGGCCAGTTCTGGCA	-3.91621	-5.5	-5.5	-5.1186	-3.96249	-5.5	-5.5	-5.5	-5.5	-5.5	-5.5	1976	-3.91621	4919	-5.5	11273
CGTCAGGGTCCTTAATTCAT	-3.42374	-4.52475	-3.96599	-4.07009	-4.287	-4.35609	-5.5	-5.5	-5.5	-5.5	-5.5	572.5	-3.42374	717.5	-4.287	11273
ATCTGCCTGTAGTACAGAAT	-3.40637	-4.5343	-3.97142	-4.2106	-3.99573	-4.72185	-5.5	-5.5	-5.5	-5.5	-5.5	540.5	-3.40637	662.5	-4.2106	11273
CGGCGGGGTACTGGGCCCGC	-3.70552	-4.56426	-5.26973	-4.41963	-4.79409	-3.98716	-5.5	-5.5	-5.5	-5.5	-5.5	1228	-3.70552	1007.5	-4.56426	11273
GAAGGCTGTAAGGAGGGGTA	-3.49101	-4.44715	-4.13539	-4.12256	-4.26812	-3.98716	-5.5	-5.5	-5.5	-5.5	-5.5	714	-3.49101	605.5	-4.13539	11273
GATGAACACACTTGATTGTC	-3.39272	-5.5	-5.5	-4.11467	-5.46309	-5.5	-5.5	-5.5	-5.5	-5.5	-5.5	512	-3.39272	4919	-5.5	11273
CCAATGCCCATCGATACACG	-3.39272	-5.5	-4.32772	-4.39656	-5.19985	-4.72185	-5.5	-5.5	-5.5	-5.5	-5.5	512	-3.39272	1185	-4.72185	11273
AAGAGGCTAATGGAGCGATG	-3.89048	-5.5	-5.5	-5.2569	-3.96478	-5.5	-5.5	-5.5	-5.5	-5.5	-5.5	1883	-3.89048	4919	-5.5	11273
ATTTTCCCTGTGTACATACC	-3.53617	-3.95198	-4.22343	-4.58021	-4.39615	-5.08982	-5.5	-5.5	-5.5	-5.5	-5.5	812.5	-3.53617	808	-4.39615	11273
GTAGTTGCAGCCCGAAATTC	-3.39395	-5.5	-5.5	-5.5	-5.5	-5.5	-5.5	-5.5	-5.5	-5.5	-5.5	515.5	-3.39395	11273		11273
TGGCTGTAGTTAGCAAGGTT	-3.69314	-5.5	-4.47385	-3.96687	-5.54228	-4.54576	-5.5	-5.5	-5.5	-5.5	-5.5	1191	-3.69314	950.5	-4.54576	11273
GGGGACGGTGCGTGGGGGTT	-3.49101	-5.01142	-3.97969	-4.26236	-4.03713	-4.86798	-5.5	-5.5	-5.5	-5.5	-5.5	714	-3.49101	714	-4.26236	11273
TAGCTTCATCACTCATCCAG	-3.46862	-4.06041	-3.97969	-4.11467	-4.36043	-4.91373	-5.5	-5.5	-5.5	-5.5	-5.5	660	-3.46862	600	-4.11467	11273
GACTATTCTACTTAGTATTA	-3.39395	-4.88648	-4.61652	-5.5	-5.5	-5.5	-5.5	-5.5	-5.5	-5.5	-5.5	515.5	-3.39395	4734	-5.5	11273
TCAAATGACCCAATGCTCTT	-3.75183	-4.48854	-4.23832	-4.38914	-3.9694	-4.22452	-5.5	-5.5	-5.5	-5.5	-5.5	1371.5	-3.75183	688	-4.23832	11273
CACTAGCGCATATTGATCTG	-3.44319	-4.23327	-4.09364	-4.13061	-4.69718	-3.99582	-5.5	-5.5	-5.5	-5.5	-5.5	605.5	-3.44319	610.5	-4.13061	11273
TTTGTGGATTGAGGAAGCGG	-3.43841	-5.5	-4.44043	-4.06308	-3.97173	-4.84679	-5.5	-5.5	-5.5	-5.5	-5.5	596	-3.43841	860	-4.44043	11273
GGAATGGGATACGGGCATCT	-3.93496	-3.95452	-4.61652	-4.66863	-5.24125	-4.46143	-5.5	-5.5	-5.5	-5.5	-5.5	2043	-3.93496	1043.5	-4.61652	11273
ATTGCTAGTTAGTATTTTGC	-4.02711	-5.5	-4.24854	-5.1186	-3.97173	-4.10831	-5.5	-5.5	-5.5	-5.5	-5.5	2387	-4.02711	697	-4.24854	11273
AAGATCAATCATCTTTATGG	-3.8572	-4.75615	-3.98249	-4.38184	-5.5	-4.21962	-5.5	-5.5	-5.5	-5.5	-5.5	1766	-3.8572	814.5	-4.38184	11273
TTTGGCAGAATTAACCATTA	-3.48042	-4.20524	-3.98249	-4.40412	-4.1657	-5.08982	-5.5	-5.5	-5.5	-5.5	-5.5	685	-3.48042	682	-4.20524	11273
ATAACTTAAAGTCGTGAACG	-3.39764	-5.5	-5.5	-5.5	-5.5	-5.5	-5.5	-5.5	-5.5	-5.5	-5.5	519	-3.39764	11273		11273
GGGTGCTATTTATGGATGGC	-3.77184	-3.95706	-5.5	-5.5	-5.5	-5.5	-5.5	-5.5	-5.5	-5.5	-5.5	1438	-3.77184	4919	-5.5	11273
ATATAATGGGGTAAATTGGC	-4.42505	-3.95706	-4.22343	-4.77978	-5.5	-5.47004	-5.5	-5.5	-5.5	-5.5	-5.5	4129	-4.42505	1321.5	-4.77978	11273
TCGTTCACATATGTAGGAAT	-3.47154	-4.95706	-5.5	-5.5	-4.08896	-3.99874	-5.5	-5.5	-5.5	-5.5	-5.5	666.5	-3.47154	1750.5	-4.95706	11273
CCTCTCAGAAAGGTCATATG	-4.4522	-4.11933	-4.20434	-4.54721	-5.5	-3.99874	-5.5	-5.5	-5.5	-5.5	-5.5	4242	-4.4522	656	-4.20434	11273
CTGAGGAGTCCGAACTTCTA	-4.65353	-4.45512	-4.52937	-4.9839	-3.97879	-4.47881	-5.5	-5.5	-5.5	-5.5	-5.12159	5179	-4.65353	882.5	-4.47881	6130.5	-5.5
GGTATTAAACGTCGAGATGG	-5.5	-5.5	-5.5	-5.5	-5.5	-5.5	-4.80856	-5.5	-5.5	-5.5	-5.5	11273		11273		5957.5	-5.5
CTTGCACTGACCGCGAACCT	-3.63393	-5.5	-5.5	-4.76205	-5.46309	-5.05506	-4.80856	-5.5	-5.5	-5.5	-5.42262	1045.5	-3.63393	2993	-5.46309	5600	-5.5
AAACATGTTACGGAGTACCA	-5.5	-5.5	-5.5	-5.5	-5.5	-5.5	-4.80856	-5.5	-5.5	-5.5	-5.5	11273		11273		5957.5	-5.5
TACGGCGGCATTCGGCTGTA	-3.3995	-4.44715	-4.68146	-4.21551	-4.70977	-4.49691	-5.5	-5.5	-5.5	-5.5	-5.5018	522.5	-3.3995	891	-4.49691	6409	-5.5
CTAAATCGGTTAAAAAATAC	-3.8519	-5.5	-5.5	-4.41963	-3.98597	-4.66386	-5.5	-5.5	-5.5	-5.5	-5.5	1745.5	-3.8519	1106.5	-4.66386	11273
ATATTAAGGCAAGTGAAGAA	-4.21117	-4.33018	-3.99963	-5.38184	-5.63919	-5.5	-5.5	-5.5	-5.5	-5.5	-5.5	3160	-4.21117	2822.5	-5.38184	11273
ATGAATATCTGTCGGGTTTA	-4.15469	-3.9648	-5.5	-5.5	-5.5	-5.5	-5.5	-5.5	-5.5	-5.5	-5.5	2917	-4.15469	4919	-5.5	11273
AATACGGCTGGAAGGGTCCC	-3.40136	-5.5	-5.5	-5.5	-5.5	-5.5	-5.5	-5.5	-5.5	-5.5	-5.5	526	-3.40136	11273		11273
ACTGGCTAGTAACCGATCCA	-3.69559	-4.43164	-5.5	-3.98973	-4.44191	-4.35609	-5.5	-5.5	-5.5	-5.5	-5.5	1201.5	-3.69559	855	-4.43164	11273
TACTGTAGAATCCTAATACT	-3.56973	-4.61931	-4.8304	-3.98973	-4.89882	-4.69188	-5.5	-5.5	-5.5	-5.5	-5.5	892.5	-3.56973	1143.5	-4.69188	11273
TTTTCAGCATCTTTAACATA	-3.47448	-3.97267	-5.5	-5.5	-4.84331	-4.33016	-5.5	-5.5	-5.5	-5.5	-5.5	673.5	-3.47448	1420.5	-4.84331	11273
TATTCCTGATAGGTTACGCT	-4.3525	-3.97267	-5.5	-5.5	-4.44191	-5.5	-5.5	-5.5	-5.5	-5.5	-5.5	3785.5	-4.3525	4919	-5.5	11273
CACCTGCCCAGAGAAAAGAG	-5.5	-5.5	-5.5	-5.5	-5.5	-5.5	-5.5	-5.5	-4.47129	-5.5	-5.5	11273		11273		5957.5	-5.5
TTAAACTCTGTGAGGTGCTC	-3.40198	-4.19629	-4.99673	-4.65484	-4.58803	-4.22452	-5.5	-5.5	-5.5	-5.5	-5.5	528	-3.40198	1008	-4.58803	11273
TGCTTTTCTTCAACTTATCA	-5.5	-5.5	-5.5	-5.5	-5.5	-5.5	-5.5	-5.5	-4.47129	-5.5	-5.5	11273		11273		5957.5	-5.5
TTGGTACTTTTGTCGGGTTC	-5.5	-5.5	-5.5	-5.5	-5.5	-5.5	-5.5	-5.5	-4.47129	-5.5	-5.5	11273		11273		5957.5	-5.5
TGATCTGTGCAACAATTCCA	-5.5	-5.5	-5.5	-5.5	-5.5	-5.5	-5.5	-5.5	-4.47129	-5.5	-5.5	11273		11273		5957.5	-5.5
GCGTTATTTGGCGGGGGGCC	-5.5	-5.5	-5.5	-5.5	-5.5	-5.5	-5.5	-5.5	-4.47129	-5.5	-5.5	11273		11273		5957.5	-5.5
GATAAGCCCACGACTGTTCA	-5.5	-5.5	-5.5	-5.5	-5.5	-5.5	-5.5	-5.5	-4.47129	-5.18601	-5.5	11273		11273		5600	-5.5
CCCTTTTACTGTCTATCTTC	-3.40198	-4.64344	-5.5	-5.55793	-4.21594	-5.02288	-5.5	-5.5	-5.5	-5.5	-5.5	528	-3.40198	1769	-5.02288	11273
GATACCTGTCCTCGCTGGAT	-5.5	-5.5	-5.5	-5.5	-5.5	-5.5	-5.5	-5.5	-4.47129	-5.40786	-5.5	11273		11273		5600	-5.5
GTAAGCGGGGAGTATTGTAG	-5.5	-5.5	-5.5	-5.5	-5.5	-5.5	-5.5	-5.5	-4.47129	-5.5	-5.5	11273		11273		5957.5	-5.5
TTAACCAACGTCATGGTTTA	-5.5	-5.5	-5.5	-5.5	-5.5	-5.5	-5.5	-5.5	-4.47129	-5.5	-5.5	11273		11273		5957.5	-5.5
GTTCAAAGTGCGTTGTTTAA	-5.5	-5.5	-5.5	-5.5	-5.5	-5.5	-5.5	-5.5	-4.47129	-5.5	-5.5	11273		11273		5957.5	-5.5
ACCAGCCTATAATTGTCAAA	-5.5	-5.5	-5.5	-5.5	-5.5	-5.5	-5.5	-5.5	-4.47129	-5.5	-5.5	11273		11273		5957.5	-5.5
CATGACTTGACGAGACCTGG	-3.40198	-5.5	-4.65431	-5.5	-5.46309	-4.50625	-5.5	-5.5	-5.5	-5.5	-5.5	528	-3.40198	2993	-5.46309	11273
AGTTCTCCCTACCAAATTAG	-5.5	-5.5	-5.5	-5.5	-5.5	-5.5	-5.5	-5.5	-4.47129	-5.5	-5.5	11273		11273		5957.5	-5.5
TGGTACTCAATTCCCAACTT	-5.5	-5.5	-5.5	-5.5	-5.5	-5.5	-5.5	-5.5	-4.47129	-5.5	-5.5	11273		11273		5957.5	-5.5
CGGACGGAAGGTCCCGAATC	-5.5	-5.5	-5.5	-5.5	-5.5	-5.5	-5.5	-5.5	-4.47129	-5.5	-5.5	11273		11273		5957.5	-5.5
TTGCCATTGCCATCTCACTG	-5.5	-5.5	-5.5	-5.5	-5.5	-5.5	-5.5	-5.5	-4.47129	-5.5	-5.5	11273		11273		5957.5	-5.5
TATGGCACACCGGATTTCAT	-5.5	-5.5	-5.5	-5.5	-5.5	-5.5	-5.5	-5.5	-4.47129	-5.5	-5.5	11273		11273		5957.5	-5.5
TAGCGAGGCGCAGTTGTGCT	-5.5	-5.5	-5.5	-5.5	-5.5	-5.5	-5.5	-5.5	-4.47129	-5.5	-5.5	11273		11273		5957.5	-5.5
CTTGGTTTTTAAAGAGGACT	-5.5	-5.5	-5.5	-5.5	-5.5	-5.5	-5.5	-5.5	-4.47129	-5.5	-5.5	11273		11273		5957.5	-5.5
GGAGTTTATGGCTACGTACC	-4.00906	-5.5	-5.5	-5.5	-5.5	-5.5	-5.5	-5.5	-4.47129	-5.5	-5.5	2308.5	-4.00906	11273		5957.5	-5.5
TGACTCATTAGATTTTGCTT	-3.46572	-4.82578	-4.66767	-4.08444	-3.99083	-4.99291	-5.5	-5.5	-5.5	-5.5	-5.5	649	-3.46572	1113	-4.66767	11273
TCTATGTCTAATTGTATTAC	-3.69436	-5.5	-4.0055	-5.2569	-4.46309	-5.05506	-5.5	-5.5	-5.5	-5.5	-5.5	1196	-3.69436	1848	-5.05506	11273
GAACTGACAGTCCAGCGAGC	-3.62342	-5.5	-4.39467	-4.02327	-4.13066	-4.00465	-5.5	-5.5	-5.5	-5.5	-5.5	1024	-3.62342	607.5	-4.13066	11273
TGTGCAAGTACCCTCTCTTT	-3.40323	-4.21903	-5.5	-4.54721	-5.5	-4.52555	-5.5	-5.5	-5.5	-5.5	-5.5	530.5	-3.40323	1003	-4.54721	11273
CAAATATATCGCTTAGTTGT	-4.16905	-3.978	-5.5	-5.5	-5.5	-5.5	-5.5	-5.5	-5.5	-5.5	-5.5	2989	-4.16905	4919	-5.5	11273
CCTTGCATTGCTGCCCGGAG	-3.62655	-4.31828	-4.1951	-4.60369	-4.31183	-4.01064	-5.5	-5.5	-5.5	-5.5	-5.5	1030	-3.62655	739	-4.31183	11273
TTGCTTTTGCCCTCATGATA	-3.48568	-5.5	-4.01748	-4.85896	-5.54228	-4.20052	-5.5	-5.5	-5.5	-5.5	-5.5	702	-3.48568	1451	-4.85896	11273
AGCCGACGAAGCATGCGTGC	-4.94356	-5.5	-5.5	-5.5	-3.99821	-5.5	-5.5	-5.5	-5.5	-5.5	-5.5	6505	-4.94356	5006.5	-5.5	11273
GCGGCAATCGCAGTGCACAT	-5.0685	-4.36797	-4.01748	-5.5	-5.5	-5.5	-5.5	-5.5	-5.5	-5.5	-5.24653	7049.5	-5.0685	4734	-5.5	6130.5	-5.5
TCTACGCTTCAAGGAGCCCT	-3.40637	-5.5	-5.5	-3.99862	-4.69718	-4.6127	-5.5	-5.5	-5.5	-5.5	-5.5	540.5	-3.40637	1165	-4.69718	11273
ATCCCAACAAGACGATGCGA	-4.0116	-3.98612	-5.5	-5.5	-5.5	-5.56695	-5.5	-5.5	-5.5	-5.5	-5.5	2319	-4.0116	4919	-5.5	11273
GCCGCCGGTTACTGCTAAGG	-3.93496	-4.52475	-4.81109	-4.34045	-4.0032	-4.36966	-5.5	-5.5	-5.5	-5.5	-5.5	2043	-3.93496	792.5	-4.36966	11273
GGATGTCAAGTTACCATATA	-4.43168	-5.5	-5.5	-5.08081	-5.5	-4.01367	-5.5	-5.5	-5.5	-5.5	-5.5	4152	-4.43168	4734	-5.5	11273
GGTCTGTTAGAAGAATTAGC	-3.73138	-4.47151	-4.17282	-4.69759	-4.0032	-4.62494	-5.5	-5.5	-5.5	-5.5	-5.5	1308	-3.73138	901	-4.47151	11273
GCTGATTGGTATGGTGATCG	-3.40574	-4.12305	-4.9687	-4.45242	-4.38391	-4.73764	-5.5	-5.5	-5.5	-5.5	-5.5	538	-3.40574	894.5	-4.45242	11273
TTATTGACGACTTGCCAGCT	-3.42968	-5.5	-4.0298	-4.85896	-5.5	-4.13558	-5.5	-5.5	-5.5	-5.5	-5.5	581.5	-3.42968	1451	-4.85896	11273
TTTAGAGCTAGGCGGAAGCA	-4.50423	-5.5	-5.5	-5.5	-4.00572	-4.48776	-5.5	-5.5	-5.5	-5.5	-5.5	4485	-4.50423	4919	-5.5	11273
TACGATTAGTAAATCATAAG	-4.08024	-5.5	-5.5	-5.46102	-4.67304	-4.01979	-5.5	-5.5	-5.5	-5.5	-5.5	2603	-4.08024	3131	-5.46102	11273
GCTGAGATATAACTAAAGGT	-3.77477	-3.99161	-5.5	-4.58021	-4.34915	-4.39085	-5.5	-5.5	-5.5	-5.5	-5.5	1457	-3.77477	808.5	-4.39085	11273
CTCATCTTATGCTTTGTTCA	-3.81808	-3.99161	-5.5	-5.5	-5.5	-5.5	-5.5	-5.5	-5.5	-5.5	-5.5	1610.5	-3.81808	4919	-5.5	11273
GATGCTAAGGTCCAAGCTAG	-3.54911	-4.55404	-5.5	-4.92954	-4.00825	-4.19128	-5.5	-5.5	-5.5	-5.5	-5.5	838.5	-3.54911	994.5	-4.55404	11273
TGTGAAGGGTACTAGTATGT	-3.75044	-4.48854	-4.48262	-5.38184	-5.5	-4.02288	-5.5	-5.5	-5.5	-5.5	-5.5	1366	-3.75044	922	-4.48854	11273
TTACGTCACGCGTCAACATC	-4.81323	-5.5	-5.5	-5.5	-5.5	-4.02288	-5.5	-5.5	-5.5	-5.5	-5.5	5895.5	-4.81323	4919	-5.5	11273
ATCTTTACTGTCTCGGAAAC	-3.91826	-4.56426	-4.03294	-5.55793	-4.47782	-5.5	-5.5	-5.5	-5.5	-5.5	-5.5	1986.5	-3.91826	1007.5	-4.56426	11273
GGTGTGTGCAAGGGTTCCAC	-4.72608	-5.5	-4.03294	-5.5	-5.5	-5.5	-5.5	-5.5	-5.5	-5.5	-5.5	5505	-4.72608	5006.5	-5.5	11273
GTGTGCAGCTGTCAAATTAT	-3.65913	-4.11933	-5.21858	-4.01698	-5.24125	-5.47004	-5.5	-5.5	-5.5	-5.5	-5.5	1105	-3.65913	2130.5	-5.21858	11273
GACCGCGGAGTAAGCGCTTG	-4.11105	-5.5	-5.5	-5.5	-4.70977	-4.02913	-5.5	-5.5	-5.5	-5.5	-5.5	2731.5	-4.11105	4919	-5.5	11273
CACTTAACTAACATTATTGT	-3.47744	-5.5	-5.02669	-4.43571	-4.66146	-4.02913	-5.5	-5.5	-5.5	-5.5	-5.5	679	-3.47744	1108	-4.66146	11273
TAGACGGAATAGCCGGCCTG	-3.89241	-3.99718	-4.53935	-5.5	-5.63919	-5.5	-5.5	-5.5	-5.5	-5.5	-5.5	1888.5	-3.89241	5006.5	-5.5	11273
TCCCTTGTTCCAGGGGTCAG	-3.4089	-5.34241	-5.5	-5.5	-4.58803	-4.73764	-5.5	-5.5	-5.5	-5.5	-5.5	544.5	-3.4089	2568.5	-5.34241	11273
TGGGGAAAGGCTAGGATGGA	-3.7733	-5.5	-4.75785	-5.5	-4.01336	-4.91373	-5.5	-5.5	-5.5	-5.5	-5.5	1446.5	-3.7733	1530	-4.91373	11273
GGTCCGTTTCAATCTAAATG	-3.97508	-5.5	-4.0361	-5.08081	-5.5	-5.5	-5.5	-5.5	-5.5	-5.5	-5.5	2194.5	-3.97508	4734	-5.5	11273
CTGTCTCGGCCCGGGTTCAT	-5.5	-5.5	-5.5	-5.5	-5.5	-5.5	-5.5	-5.5	-4.47772	-5.5	-5.5	11273		11273		5957.5	-5.5
CTCCGGGATGTGTATTGAGG	-5.5	-5.5	-5.5	-5.5	-5.5	-5.5	-5.5	-5.5	-4.47772	-5.5	-5.5	11273		11273		5957.5	-5.5
TGTTGTAAGTCATGTGTGGG	-5.5	-5.5	-5.5	-5.5	-5.5	-5.5	-5.5	-5.5	-4.47772	-5.5	-5.5	11273		11273		5957.5	-5.5
GTCAAAGGGCTAAATGGGCC	-5.5	-5.5	-5.5	-5.5	-5.5	-5.5	-5.5	-5.5	-4.47772	-5.5	-5.5	11273		11273		5957.5	-5.5
AGGGCAGGCCAGTACGGCTC	-5.5	-5.5	-5.5	-5.5	-5.5	-5.5	-5.5	-5.5	-4.47772	-5.5	-5.5	11273		11273		5957.5	-5.5
AGCCGCAGATATCTTGACCT	-5.5	-5.5	-5.5	-5.5	-5.5	-5.5	-5.5	-5.5	-4.47772	-5.5	-5.5	11273		11273		5957.5	-5.5
AGAAATAGAGGGATCCAGAT	-5.5	-5.5	-5.5	-5.5	-5.5	-5.5	-5.5	-5.5	-4.47772	-5.5	-5.5	11273		11273		5957.5	-5.5
TCCAGCAGGTGTAATTCCAA	-4.66481	-5.5	-5.5	-5.5	-5.5	-5.5	-5.5	-5.5	-5.5	-5.5	-4.82056	5232.5	-4.66481	11273		6130.5	-5.5
GTCTAAGGCACACATGTAAC	-5.5	-5.5	-5.5	-5.5	-5.5	-5.5	-5.5	-5.5	-4.47772	-5.5	-5.5	11273		11273		5957.5	-5.5
TTTTATTGGCTATATTTCAT	-5.5	-5.5	-5.5	-5.5	-5.5	-5.5	-5.5	-5.5	-4.47772	-5.5	-5.5	11273		11273		5957.5	-5.5
GGAGGGAGTCCTCACTGACT	-5.5	-5.5	-5.5	-5.5	-5.5	-5.5	-5.5	-5.5	-4.47772	-5.5	-5.5	11273		11273		5957.5	-5.5
GCGGATGGGTGTGGTCTGTG	-5.5	-5.5	-5.5	-5.5	-5.5	-5.5	-5.5	-5.5	-4.47772	-5.48704	-5.5	11273		11273		5600	-5.5
GCTCGGCAGTATTGTCTAAT	-5.5	-5.5	-5.5	-5.5	-5.5	-5.5	-5.5	-5.5	-4.47772	-5.5	-5.5	11273		11273		5957.5	-5.5
GGCTAGCCCCAGCGATCTTG	-3.40954	-4.78957	-5.09364	-4.60369	-4.62846	-5.5	-5.5	-5.5	-5.5	-5.5	-5.5	546.5	-3.40954	1351.5	-4.78957	11273
AGACGTAAGTAGCTTCGTGA	-4.33611	-5.5	-5.5	-4.95587	-5.5	-5.5	-4.84807	-5.5	-5.5	-5.5	-5.5	3706	-4.33611	4919	-5.5	5957.5	-5.5
TCTTCTACGAGGTGTCATGT	-3.41017	-5.5	-5.5	-4.81757	-5.09512	-5.5	-5.5	-5.5	-5.5	-5.5	-5.5	548	-3.41017	4919	-5.5	11273
AGTTCTCATTTGACTTTAGT	-3.82962	-4.26843	-4.1685	-4.3676	-4.0264	-4.70661	-5.5	-5.5	-5.5	-5.5	-5.5	1659.5	-3.82962	729.5	-4.26843	11273
AATGTTTTGCGCACCAGAAG	-4.64253	-4.02019	-4.04249	-4.92954	-5.5	-5.5	-5.5	-5.5	-5.5	-5.5	-5.5	5126.5	-4.64253	1582.5	-4.92954	11273
TGCATACGAGGATTGAGTGA	-5.16541	-5.5	-4.04249	-5.5	-5.5	-5.5	-5.5	-5.5	-5.5	-5.5	-5.5	7465	-5.16541	5006.5	-5.5	11273
TTAATTTAGAATACAGATAC	-4.09847	-5.5	-5.5	-5.5	-5.5	-5.5	-5.5	-4.97241	-5.5	-5.5	-5.5	2682.5	-4.09847	11273		6130.5	-5.5
TACCGATAACTGGACTATCG	-4.36378	-5.5	-5.5	-5.5	-5.5	-5.5	-5.5	-4.97241	-5.5	-5.5	-5.5	3837	-4.36378	11273		6130.5	-5.5
ATTGTTTAAATAATCACGGG	-4.5544	-4.00854	-4.14344	-5.46102	-4.82627	-4.19128	-5.5	-5.5	-5.5	-5.5	-5.5	4730	-4.5544	641	-4.19128	11273
TATGCTACTTTTTTGATGCC	-4.38127	-5.5	-5.5	-5.5	-4.03442	-5.5	-5.5	-5.5	-5.5	-5.5	-5.5	3921.5	-4.38127	5006.5	-5.5	11273
TGGTCTAGGCAAGTCAAGGG	-3.82795	-4.26323	-5.26973	-5.5	-4.03713	-4.03867	-5.5	-5.5	-5.5	-5.5	-5.5	1653.5	-3.82795	724.5	-4.26323	11273
GCTAATCAGAACCTAGGAAG	-3.61825	-4.58545	-4.23832	-5.04605	-5.39615	-4.03867	-5.5	-5.5	-5.5	-5.5	-5.5	1005	-3.61825	1040	-4.58545	11273
GCTGATTTAATTGCGGCGTG	-3.75745	-4.77254	-4.2333	-4.9839	-4.03713	-5.32391	-5.5	-5.5	-5.5	-5.5	-5.5	1391.5	-3.75745	1321.5	-4.77254	11273
ATATCGTGCGCTTTCGGGAT	-3.41272	-5.5	-5.5	-5.5	-5.5	-5.5	-5.5	-5.5	-5.5	-5.5	-5.5	553.5	-3.41272	11273		11273
AACGGGGTGCGGCAGCACTG	-3.41272	-5.5	-5.5	-5.5	-5.5	-5.5	-5.5	-5.5	-5.5	-5.5	-5.59871	553.5	-3.41272	11273		6409	-5.5
ACAAGAACTGACGTGCATGT	-3.8519	-4.43932	-4.05555	-5.38184	-4.59779	-4.28819	-5.5	-5.5	-5.5	-5.5	-5.5	1745.5	-3.8519	865.5	-4.43932	11273
GGGCCACCTTTAGGTCTGAT	-3.86078	-4.01433	-4.05888	-5.5	-4.96249	-4.91373	-5.5	-5.5	-5.5	-5.5	-5.5	1782.5	-3.86078	1530	-4.91373	11273
AGTTTAAATAGGTAAACCTA	-4.16541	-5.5	-4.05555	-5.2569	-5.5	-5.5	-5.5	-5.5	-5.5	-5.5	-5.5	2970	-4.16541	4734	-5.5	11273
AGACATGTCGAGCTAGGCTA	-3.62342	-5.5	-5.5	-5.5	-4.04535	-5.5	-5.5	-5.5	-5.5	-5.5	-5.5	1024	-3.62342	5006.5	-5.5	11273
GTTGACGTCGGGAATAAAAG	-3.414	-5.5	-5.5	-4.44399	-4.79409	-4.84679	-5.5	-5.5	-5.5	-4.88498	-5.5	556.5	-3.414	1405	-4.84679	5957.5	-5.5
TTTATTTTATTGTTACTAAA	-3.52609	-5.5	-5.5	-5.5	-4.05091	-4.38368	-5.5	-5.5	-5.5	-5.5	-5.5	789	-3.52609	4919	-5.5	11273
TAGATGTACATGAGGTGTAC	-4.02975	-4.02316	-4.10836	-5.5	-5.5	-5.39085	-5.5	-5.5	-5.5	-5.5	-5.5	2398.5	-4.02975	2801	-5.39085	11273
GCATCGTTTCAGAGCTCTAA	-3.91826	-5.5	-4.05888	-5.5	-4.66146	-5.5	-5.5	-5.5	-5.5	-5.5	-5.5	1986.5	-3.91826	5006.5	-5.5	11273
ACCCGGCCTTGCAGGGGGTC	-3.42243	-4.52475	-4.05888	-4.74502	-4.49306	-5.39085	-5.5	-5.5	-5.5	-5.5	-5.5	568	-3.42243	971.5	-4.52475	11273
ACTGGAGGGCCCCATTGAGT	-3.44941	-5.5	-4.81109	-4.04605	-4.74988	-4.08982	-5.5	-5.5	-5.5	-5.5	-5.5	619.5	-3.44941	1261.5	-4.74988	11273
GCTAGCGGGTTTGGTTTAGC	-3.77184	-4.32419	-4.44043	-4.04605	-5.5	-4.43661	-5.5	-5.5	-5.5	-5.5	-5.5	1438	-3.77184	843	-4.43661	11273
TGACAGGCCCGACCGGAAAG	-3.80368	-4.47151	-5.5	-4.04605	-4.80988	-4.82658	-5.5	-5.5	-5.5	-5.5	-5.5	1562.5	-3.80368	1365	-4.80988	11273
AGAATGTTGGGGGTAATTTC	-3.93496	-4.02915	-4.23832	-5.1186	-4.50088	-5.32391	-5.5	-5.5	-5.5	-5.5	-5.5	2043	-3.93496	921	-4.50088	11273
TTGGTCGCGGTGGATATAGA	-4.54562	-4.02915	-5.5	-5.5	-5.5	-5.5	-5.5	-5.5	-5.5	-5.5	-5.5	4684	-4.54562	4919	-5.5	11273
AAGTTACTAATACGAGATAC	-3.41917	-4.8073	-5.5	-4.43571	-4.94022	-5.12761	-5.5	-5.5	-5.5	-5.5	-5.5	562	-3.41917	1605	-4.94022	11273
TATGCCGACATAGTTGCCTC	-3.87538	-4.64344	-4.06223	-4.69759	-5.5	-5.5	-5.5	-5.5	-5.5	-5.5	-5.5	1829.5	-3.87538	1190	-4.69759	11273
AGGCTGTGCCGTCTGTTGGA	-3.42177	-4.48854	-5.5	-4.90472	-5.09512	-5.02288	-5.5	-5.5	-5.5	-5.5	-5.5	564.5	-3.42177	1769	-5.02288	11273
AATTCCCGACGAAGGATCAG	-3.42177	-5.40936	-5.5	-5.5	-5.5	-5.5	-5.5	-5.5	-5.5	-5.5	-5.5	564.5	-3.42177	4919	-5.5	11273
AGGGGCGTGTGGTAGCGATG	-3.45501	-4.22372	-5.5	-4.05278	-5.24125	-4.78879	-5.5	-5.5	-5.5	-5.5	-5.5	629	-3.45501	1303	-4.78879	11273
GCAGTACTTGTTTATGTTAC	-3.87353	-4.60773	-4.15163	-4.37466	-4.618	-4.0721	-5.5	-5.5	-5.5	-5.5	-5.5	1823.5	-3.87353	803.5	-4.37466	11273
AGATGGGGTGATTTACGAGA	-3.83466	-4.71039	-4.18159	-4.05278	-4.41517	-5.5	-5.5	-5.5	-5.5	-5.5	-5.5	1677	-3.83466	827	-4.41517	11273
AATACCATATCGGATATTCA	-5.5	-5.5	-5.5	-5.5	-5.5	-5.5	-5.5	-5.5	-4.48425	-5.5	-5.5	11273		11273		5957.5	-5.5
GTACGGGGTATGTAGGAGTG	-5.5	-5.5	-5.5	-5.5	-5.5	-5.5	-5.5	-5.5	-4.48425	-5.5	-5.5	11273		11273		5957.5	-5.5
TTATCATTCACGACACAATT	-5.5	-5.5	-5.5	-5.5	-5.5	-5.5	-5.5	-5.5	-4.48425	-5.5	-5.5	11273		11273		5957.5	-5.5
GTCAAGTTGGTGTGCAAGAC	-5.5	-5.5	-5.5	-5.5	-5.5	-5.5	-5.5	-5.5	-4.48425	-5.5	-5.5	11273		11273		5957.5	-5.5
GGGTCTTTTTTTAGAGGCAA	-5.5	-5.5	-5.5	-5.5	-5.5	-5.5	-5.5	-5.5	-4.48425	-5.5	-5.5	11273		11273		5957.5	-5.5
TGGATGTTTGTACTCAGGGC	-5.5	-5.5	-5.5	-5.5	-5.5	-5.5	-5.5	-5.5	-4.48425	-5.5	-5.5	11273		11273		5957.5	-5.5
CAGCCTATTTTGCTACCTAC	-5.5	-5.5	-5.5	-5.5	-5.5	-5.5	-5.5	-5.5	-4.48425	-5.5	-5.5	11273		11273		5957.5	-5.5
CAGCGCCGAAACTCTTTCCG	-5.5	-5.5	-5.5	-5.5	-5.5	-5.5	-5.5	-5.5	-4.48425	-5.5	-5.5	11273		11273		5957.5	-5.5
TTCATAGCCGTGCGACGTCC	-5.5	-5.5	-5.5	-5.5	-5.5	-5.5	-5.5	-5.5	-4.48425	-5.5	-5.5	11273		11273		5957.5	-5.5
TCGTGGTGGTAGATGTAGTC	-5.5	-5.5	-5.5	-5.5	-5.5	-5.5	-5.5	-5.5	-4.48425	-5.5	-5.5	11273		11273		5957.5	-5.5
TCATATCGTACTTTAAGTTG	-5.5	-5.5	-5.5	-5.5	-5.5	-5.5	-5.5	-5.5	-4.48425	-5.5	-5.5	11273		11273		5957.5	-5.5
GACTGTGGTGGTGATCTCGG	-5.5	-5.5	-5.5	-5.5	-5.5	-5.5	-5.5	-5.5	-4.48425	-5.5	-5.5	11273		11273		5957.5	-5.5
TACCTGTTATTATGACGCGT	-5.5	-5.5	-5.5	-5.5	-5.5	-5.5	-5.5	-5.5	-4.48425	-5.5	-5.5	11273		11273		5957.5	-5.5
TCCCCTATTTTGACAAAGTT	-5.5	-5.5	-5.5	-5.5	-5.5	-5.5	-5.5	-5.5	-4.48425	-5.5	-5.5	11273		11273		5957.5	-5.5
GTGTGCTCGGACTTTCGTAG	-5.5	-5.5	-5.5	-5.5	-5.5	-5.5	-5.5	-5.5	-4.48425	-5.5	-5.5	11273		11273		5957.5	-5.5
GTGGTGGTTAGACCTGCAAC	-3.5679	-4.26843	-4.06561	-4.34045	-5.5	-5.5	-5.5	-5.5	-5.5	-5.5	-5.5	885	-3.5679	774	-4.34045	11273
TTGACTGGCACCTATGAAGG	-5.5	-5.5	-5.5	-5.5	-5.5	-5.5	-4.86926	-5.5	-5.5	-5.5	-5.5	11273		11273		5957.5	-5.5
TGTGAAACGGCATTCGGATA	-5.5	-5.5	-5.5	-5.5	-5.5	-5.5	-5.5	-5.5	-4.48425	-5.5	-5.5	11273		11273		5957.5	-5.5
CAATACAGTAACCTCTGAAA	-5.5	-5.5	-5.5	-5.5	-5.5	-5.5	-5.5	-5.5	-4.48425	-5.5	-5.5	11273		11273		5957.5	-5.5
CTTAACCTATCACTATGTCA	-5.5	-5.5	-5.5	-5.5	-5.5	-5.5	-5.5	-5.5	-4.48425	-5.5	-5.5	11273		11273		5957.5	-5.5
CTCTCGACCCCTAGGCGCGG	-5.5	-5.5	-5.5	-5.5	-5.5	-5.5	-5.5	-5.5	-4.48425	-5.5	-5.5	11273		11273		5957.5	-5.5
ATCCTCTTTGAAACGGTTTA	-5.5	-5.5	-5.5	-5.5	-5.5	-5.5	-4.86926	-5.5	-5.5	-5.5	-5.5	11273		11273		5957.5	-5.5
GGTCACATTGGCTGCAGCAG	-3.90415	-5.5	-5.5	-5.5	-5.5	-5.5	-4.86926	-5.5	-5.5	-5.5	-5.5	1925.5	-3.90415	11273		5957.5	-5.5
GGTACGTCTTGGGTTGGAAT	-5.5	-5.5	-5.5	-5.5	-5.5	-5.5	-5.5	-5.5	-4.48425	-5.5	-5.5	11273		11273		5957.5	-5.5
TGAGCCTCCCTGTGAACCAT	-5.5	-5.5	-5.5	-5.5	-5.5	-5.5	-5.5	-5.5	-4.48425	-5.5	-5.5	11273		11273		5957.5	-5.5
GGTAGACCGTTAAAAAGGAA	-5.5	-5.5	-5.5	-5.5	-5.5	-5.5	-4.86926	-5.5	-5.5	-5.5	-5.5	11273		11273		5957.5	-5.5
AGGTCTATCCTCCGCGTTCT	-4.62134	-5.5	-5.5	-5.5	-4.06515	-5.5	-5.5	-5.5	-5.5	-5.5	-5.5	5025	-4.62134	5006.5	-5.5	11273
CTGAGGATTTGTTCTGGTGA	-3.42243	-5.5	-5.39467	-4.2679	-4.70977	-4.15617	-5.5	-5.5	-5.5	-5.5	-5.5	568	-3.42243	1186.5	-4.70977	11273
AGAGTGTAAGCAGGTCAGGG	-4.13065	-4.63121	-4.06902	-4.65484	-5.33816	-4.65049	-5.5	-5.5	-5.5	-5.48704	-5.5	2813.5	-4.13065	1103.5	-4.65049	5957.5	-5.5
GGTTTGGTTGTGTTATCGGG	-3.51381	-4.03829	-4.77488	-4.21551	-4.34362	-4.50625	-5.5	-5.5	-5.5	-5.5	-5.5	764.5	-3.51381	762	-4.34362	11273
GTCTTAAGCATTGGTGTTGT	-3.69682	-5.5	-5.5	-4.79826	-4.18817	-4.07558	-5.5	-5.5	-5.5	-5.5	-5.5	1205	-3.69682	1350.5	-4.79826	11273
TCACAACCTCCTAGAAAGAG	-5.5	-5.5	-5.5	-5.5	-5.5	-5.5	-5.5	-5.5	-5.5	-4.8058	-5.5	11273		11273		5957.5	-5.5
ACTGAGCGGACCGGGATGGA	-4.08926	-5.5	-4.07591	-4.29667	-4.70977	-4.80728	-5.5	-5.5	-5.5	-5.5	-5.5	2643.5	-4.08926	1186.5	-4.70977	11273
GGCTGTGCCCCTACCTATCT	-3.94356	-4.16221	-4.07591	-5.5	-5.5	-5.5	-5.5	-5.5	-5.5	-5.5	-5.5	2079.5	-3.94356	4734	-5.5	11273
ATAATTCTACTAAAAACGTG	-3.42439	-5.5	-5.5	-5.5	-5.5	-5.5	-5.5	-5.5	-5.5	-5.5	-5.5	574.5	-3.42439	11273		11273
ATATCATCAGCGTAATATGT	-3.63287	-5.5	-4.08291	-5.5	-5.19985	-5.5	-5.5	-5.5	-5.5	-5.5	-5.5	1042.5	-3.63287	5006.5	-5.5	11273
TCGCGAGTCGAGTGCTGCAG	-3.9414	-5.5	-4.68146	-4.07363	-5.5	-4.89025	-5.5	-5.5	-5.5	-5.5	-5.5	2069.5	-3.9414	1480	-4.89025	11273
GGATGTTGCTGTCTAAAGCA	-3.42968	-5.23327	-5.5	-5.5	-5.63919	-4.66386	-5.5	-5.5	-5.5	-5.5	-5.5	581.5	-3.42968	4919	-5.5	11273
AACACTCGTCAGGTCTTTGA	-3.95234	-5.48854	-5.5	-4.08444	-5.5	-5.5	-5.5	-5.5	-5.5	-5.5	-5.5	2105.5	-3.95234	4734	-5.5	11273
GCCGATAGTCGTTGTTCCCC	-5.04047	-5.5	-4.50072	-4.08444	-5.54228	-5.5	-5.5	-5.5	-5.5	-5.5	-5.5	6925	-5.04047	5006.5	-5.5	11273
GTCCACGGTTGTGACATTTC	-3.73405	-4.06366	-5.5	-5.5	-4.33276	-5.12761	-5.5	-5.5	-5.5	-5.5	-5.5	1315.5	-3.73405	2029.5	-5.12761	11273
CACAAAAGTAATTCGATAGT	-4.09847	-4.06366	-5.5	-5.5	-5.5	-4.21476	-5.5	-5.5	-5.5	-5.5	-5.5	2682.5	-4.09847	4734	-5.5	11273
ATCTGGAAAGTGGCTATCTT	-3.88476	-5.5	-5.5	-4.95587	-4.08896	-5.5	-5.5	-5.5	-5.5	-5.5	-5.5	1866	-3.88476	4919	-5.5	11273
TCCAGTTGAGATGGGATGTC	-3.89629	-5.5	-5.5	-5.38184	-4.33816	-4.10455	-5.5	-5.5	-5.5	-5.5	-5.5	1897	-3.89629	2822.5	-5.38184	11273
AACCAGGGCTGATTAAGACG	-3.43235	-5.5	-5.5	-4.92954	-5.5	-5.5	-5.5	-5.5	-5.5	-5.5	-5.5	584.5	-3.43235	4919	-5.5	11273
TAAATACAAACTACTTACTA	-3.43235	-5.5	-5.5	-5.1186	-5.24125	-4.86798	-5.5	-5.5	-5.5	-5.5	-5.5	584.5	-3.43235	2270	-5.24125	11273
TATAATACATCGTGATCCTC	-5.5	-5.5	-5.5	-5.5	-5.5	-5.5	-4.89154	-5.5	-5.5	-5.5	-5.5	11273		11273		5957.5	-5.5
GGCGGCATTGCATGGGGCTC	-5.5	-5.5	-5.5	-5.5	-5.5	-5.5	-4.89154	-5.5	-5.5	-5.5	-5.5	11273		11273		5957.5	-5.5
AACCTGTAATATTGACAGTA	-3.72085	-4.06694	-5.5	-5.5	-4.39615	-5.5	-5.5	-5.5	-5.5	-5.5	-5.5	1278	-3.72085	4919	-5.5	11273
CTGGTCGTACGCCGTAGTTG	-3.46789	-4.06694	-5.5	-5.08081	-4.84331	-5.32391	-5.5	-5.5	-5.5	-5.5	-5.5	657	-3.46789	1911.5	-5.08081	11273
GGGAGGGTCGGGCTCTGTTG	-3.82962	-5.5	-4.36664	-4.58021	-4.41517	-4.10831	-5.5	-5.5	-5.5	-5.5	-5.5	1659.5	-3.82962	827	-4.41517	11273
GAAGAGGGTAAAAGAAGTGG	-3.43503	-5.07357	-4.6957	-5.2569	-4.68494	-4.39815	-5.5	-5.5	-5.5	-5.5	-5.5	588.5	-3.43503	1154	-4.6957	11273
TACAACAGTGTACAATGAAT	-3.43503	-5.5	-4.6957	-5.5	-5.5	-5.5	-5.5	-5.5	-5.5	-5.5	-4.9455	588.5	-3.43503	5006.5	-5.5	6130.5	-5.5
TTCTCACCGGTTTGTCCCTA	-3.59819	-5.5	-4.68146	-5.5	-4.50088	-4.10831	-5.5	-5.5	-4.59623	-5.5	-5.5	962.5	-3.59819	1130.5	-4.68146	5957.5	-5.5
CTTCCGAATTGTGGACGTCG	-3.58184	-5.5	-4.54957	-4.50678	-4.09512	-4.3365	-5.5	-5.5	-5.5	-5.5	-5.5	922.5	-3.58184	958	-4.50678	11273
GCCCCTGGTGTCGCAAGGTG	-3.74491	-5.5	-4.75785	-4.37466	-4.09512	-4.65049	-5.5	-5.5	-5.5	-5.5	-5.5	1346	-3.74491	1087	-4.65049	11273
GTACAATCCATACTGTGTTA	-5.5	-5.5	-5.5	-5.5	-5.5	-5.5	-5.5	-5.5	-4.49088	-5.5	-5.5	11273		11273		5957.5	-5.5
CTCTCGGCTTGTAGGCATAT	-5.5	-5.5	-5.5	-5.5	-5.5	-5.5	-5.5	-5.5	-4.49088	-5.5	-5.5	11273		11273		5957.5	-5.5
GCAAGTACATATTATATGGG	-5.5	-5.5	-5.5	-5.5	-5.5	-5.5	-5.5	-5.5	-4.49088	-5.5	-5.5	11273		11273		5957.5	-5.5
GACTTTCTGGGGAATCAAAG	-5.5	-5.5	-5.5	-5.5	-5.5	-5.5	-5.5	-5.5	-4.49088	-5.5	-5.5	11273		11273		5957.5	-5.5
TGCTGTGGTTACCATAGAGG	-5.5	-5.5	-5.5	-5.5	-5.5	-5.5	-5.5	-5.5	-4.49088	-5.5	-5.5	11273		11273		5957.5	-5.5
CCATCAAGAGCGCTCGTGCT	-5.5	-5.5	-5.5	-5.5	-5.5	-5.5	-5.5	-5.5	-4.49088	-5.5	-5.5	11273		11273		5957.5	-5.5
GGACAGACCAAGGACCCCCC	-4.76747	-5.5	-5.5	-5.5	-5.5	-5.5	-5.5	-5.5	-4.49088	-5.5	-5.5	5682.5	-4.76747	11273		5957.5	-5.5
CACATGTGACCAGTAGCTAC	-5.5	-5.5	-5.5	-5.5	-5.5	-5.5	-5.5	-5.5	-4.49088	-5.5	-5.5	11273		11273		5957.5	-5.5
GCATTTTATCGTGTATATAG	-5.5	-5.5	-5.5	-5.5	-5.5	-5.5	-5.5	-5.5	-4.49088	-5.5	-5.5	11273		11273		5957.5	-5.5
ACCGGTTAGATTATCTTGGA	-5.5	-5.5	-5.5	-5.5	-5.5	-5.5	-5.5	-5.5	-4.49088	-5.5	-5.5	11273		11273		5957.5	-5.5
CCTTTCTATCACTATTTTTA	-5.5	-5.5	-5.5	-5.5	-5.5	-5.5	-5.5	-5.5	-4.49088	-5.5	-5.5	11273		11273		5957.5	-5.5
CGTTTGAACAAAAGAAGTGA	-5.5	-5.5	-5.5	-5.5	-5.5	-5.5	-5.5	-5.5	-4.49088	-5.5	-5.5	11273		11273		5957.5	-5.5
ATGGTTCGGTTGCGACCTTC	-5.5	-5.5	-5.5	-5.5	-5.5	-5.5	-5.5	-5.5	-4.49088	-5.5	-5.5	11273		11273		5957.5	-5.5
GAAATGCTGGTCAATTGTTG	-5.5	-5.5	-5.5	-5.5	-5.5	-5.5	-5.5	-5.5	-4.49088	-5.5	-5.5	11273		11273		5957.5	-5.5
AGTTTAAGCAGACAAAGACA	-5.5	-5.5	-5.5	-5.5	-5.5	-5.5	-5.5	-5.5	-4.49088	-5.5	-5.5	11273		11273		5957.5	-5.5
ACGTTGTACGTGTGTAAACG	-5.5	-5.5	-5.5	-5.5	-5.5	-5.5	-5.5	-5.5	-4.49088	-5.5	-5.5	11273		11273		5957.5	-5.5
TCAGATGCCACCTTCGGTGT	-5.5	-5.5	-5.5	-5.5	-5.5	-5.5	-5.5	-5.5	-4.49088	-5.5	-5.5	11273		11273		5957.5	-5.5
GATAACATATACATTACCAC	-5.5	-5.5	-5.5	-5.5	-5.5	-5.5	-5.5	-5.5	-4.49088	-5.5	-5.5	11273		11273		5957.5	-5.5
AGATTTGTCTTACCGGATAT	-4.02449	-5.5	-4.11591	-4.68287	-5.5	-4.42082	-5.5	-5.5	-5.5	-5.5	-5.5	2378.5	-4.02449	1168	-4.68287	11273
CTCATAGGAGCAAAAGAAAC	-3.43571	-5.5	-5.5	-5.5	-5.5	-5.5	-5.5	-5.1485	-5.5	-5.5	-5.5	590.5	-3.43571	11273		6130.5	-5.5
AGTTGGTTAGTAGTGCGGTG	-3.60114	-4.07024	-4.44854	-5.1186	-5.5	-5.02288	-5.5	-5.5	-5.5	-5.5	-5.5	966.5	-3.60114	1769	-5.02288	11273
GATATATCATTGACATCCAA	-3.56607	-5.5	-5.09364	-4.2735	-5.39615	-4.1121	-5.5	-5.5	-5.5	-5.5	-5.24653	880	-3.56607	1872	-5.09364	6130.5	-5.5
ACTTTCAAGACCATTGGGTA	-3.43638	-5.5	-5.5	-4.4276	-4.86103	-4.82658	-5.5	-5.5	-5.5	-5.5	-5.5	592.5	-3.43638	1458	-4.86103	11273
TAGGTTAGTCAAGGACCGTT	-4.54562	-5.5	-4.11974	-4.58021	-5.5	-5.5	-5.5	-5.5	-5.5	-5.5	-5.5	4684	-4.54562	4734	-5.5	11273
AGGCGCCATAACGTCGTTTC	-4.11749	-5.04138	-4.11974	-5.5	-5.0108	-5.08982	-5.5	-5.5	-5.5	-5.48704	-5.5	2758.5	-4.11749	1930	-5.04138	5957.5	-5.5
AATGTGTATGATCCTTAGGT	-3.75745	-5.5	-5.5	-4.09929	-4.26352	-5.32391	-5.5	-5.5	-5.5	-5.5	-5.5	1391.5	-3.75745	2562	-5.32391	11273
ATTCTACATCATGGAACTGT	-3.43774	-5.5	-5.5	-5.5	-5.63919	-5.5	-5.5	-5.5	-5.5	-5.5	-5.5	595	-3.43774	5014.5	-5.5	11273
GGAGGGACTACGTGCTCAGC	-3.70177	-4.07357	-5.5	-5.5	-5.5	-5.5	-5.5	-5.5	-5.5	-5.5	-5.5	1214.5	-3.70177	4919	-5.5	11273
CGAAGAATGGTACGGATTGA	-3.75604	-5.5	-4.15579	-4.10691	-5.33816	-5.12761	-5.5	-5.5	-5.5	-5.5	-5.5	1384.5	-3.75604	2029.5	-5.12761	11273
TTATCTAAAAAGAACGGTTC	-4.00906	-5.5	-5.5	-4.10691	-5.5	-4.6008	-5.5	-5.5	-5.5	-5.5	-5.5	2308.5	-4.00906	4734	-5.5	11273
ACCGGTACTTGGCTTCTCGG	-4.12402	-5.5	-4.3095	-4.66863	-4.10771	-4.49691	-5.5	-5.5	-5.5	-5.5	-5.5	2783.5	-4.12402	891	-4.49691	11273
TCTGGCGTGGCTAGAAAGCT	-3.43977	-4.84509	-5.5	-5.5	-5.5	-5.5	-5.5	-5.5	-5.5	-5.5	-5.5	597.5	-3.43977	4919	-5.5	11273
TTACGTTCAAAGTAAAGGCG	-3.56607	-4.39512	-4.64134	-4.11077	-5.1273	-4.23959	-5.5	-5.5	-5.5	-5.5	-5.5	880	-3.56607	825	-4.39512	11273
TACTACTCATTCGTTAATTT	-4.02975	-5.5	-4.15579	-5.5	-4.618	-4.13158	-5.5	-5.5	-5.5	-5.5	-5.59871	2398.5	-4.02975	1049.5	-4.618	6409	-5.5
GAATTAAAGTGGAGTTGGTG	-3.66825	-5.5	-5.5	-5.5	-5.5	-4.13158	-5.5	-5.5	-5.5	-5.5	-5.5	1128.5	-3.66825	4919	-5.5	11273
AGACCAGATCACTTAATTCT	-4.48117	-5.5	-4.13143	-5.55793	-5.5	-5.5	-5.5	-5.5	-5.5	-5.5	-5.5	4374.5	-4.48117	5006.5	-5.5	11273
GGGTAAATGAGGCGCAGCGG	-3.81808	-4.07692	-5.5	-5.5	-5.5	-5.26592	-5.5	-5.5	-5.5	-5.5	-5.5	1610.5	-3.81808	4734	-5.5	11273
CACATCAATGGCAGCCAACA	-4.53702	-4.07692	-5.5	-5.20575	-5.5	-5.5	-5.5	-5.5	-5.5	-5.5	-5.5	4639	-4.53702	4734	-5.5	11273
GTCCAAATATTTGGTGCTAC	-3.44045	-5.5	-5.5	-4.61592	-5.06515	-5.32391	-5.5	-5.5	-5.5	-5.5	-5.5	599.5	-3.44045	2562	-5.32391	11273
TCTTAGGCTTCCAATTGATG	-4.70053	-5.5	-5.5	-5.5	-4.11739	-5.5	-5.5	-5.5	-5.5	-5.5	-5.5	5390	-4.70053	5006.5	-5.5	11273
AGTTTATAAATTCAATGGAA	-3.44114	-4.63121	-4.81109	-4.76205	-5.5	-4.73764	-5.5	-5.5	-5.5	-5.5	-5.5	601.5	-3.44114	1292	-4.76205	11273
ATTGAGCACGTTCACGCAGC	-3.81323	-5.5	-5.47385	-5.5	-4.12067	-4.17337	-5.5	-5.5	-5.5	-5.5	-5.5	1589	-3.81323	2856.5	-5.47385	11273
ATGTTGAAAATCCTAGCTCT	-3.44182	-5.5	-5.5	-4.68287	-5.06515	-4.51579	-5.5	-5.5	-5.5	-5.5	-5.5	603	-3.44182	1860.5	-5.06515	11273
TATCTAGGATCTTCCCGATA	-3.75745	-4.0803	-5.5	-5.5	-5.5	-5.5	-5.5	-5.5	-5.5	-5.5	-5.5	1391.5	-3.75745	4919	-5.5	11273
CGGGCGATTATCGACTGCCG	-4.10158	-4.0803	-5.5	-5.5	-5.5	-5.5	-5.5	-5.5	-5.5	-5.5	-5.5	2695.5	-4.10158	4919	-5.5	11273
CTAGGTCTGTCGAGGAACGA	-3.4425	-4.86529	-5.5	-5.5	-4.72273	-5.5	-5.5	-5.5	-5.5	-5.5	-5.5	604	-3.4425	4919	-5.5	11273
ACGAAGCGGTAGGTGAAGGG	-3.55617	-5.5	-4.1394	-4.24618	-5.5	-4.73764	-5.5	-5.5	-5.5	-5.5	-5.5	857	-3.55617	1213.5	-4.73764	11273
AACTACTATAGTATTACTTT	-3.69193	-4.8073	-5.5	-4.46102	-4.58803	-4.1437	-5.5	-5.5	-5.5	-5.5	-5.5	1186	-3.69193	1008	-4.58803	11273
GACCCTTAGCCGTTCGGCTG	-3.44388	-4.2737	-4.79261	-4.41963	-5.5	-5.5	-5.5	-5.5	-5.5	-5.5	-5.5	608	-3.44388	1301	-4.79261	11273
TATTATTTTTTGAAAACAGG	-5.5	-5.5	-5.5	-5.5	-5.5	-5.5	-4.91502	-5.5	-5.5	-5.5	-5.5	11273		11273		5957.5	-5.5
GACTGAAGGGCGTAGCAGGG	-5.5	-5.5	-4.14344	-5.5	-5.5	-5.5	-5.5	-5.5	-5.5	-5.5	-5.5	11273		5006.5	-5.5	11273
TTAATATCTCCGGAAATAGC	-3.44456	-5.14612	-5.5	-4.44399	-4.58803	-4.42082	-5.5	-5.5	-5.5	-5.5	-5.5	610	-3.44456	1008	-4.58803	11273
GCTGCGGTGTCGAATAGTCC	-4.31517	-5.5	-5.5	-5.08081	-4.13404	-4.55622	-5.5	-5.5	-5.5	-5.5	-5.5	3596	-4.31517	1911.5	-5.08081	11273
AATCGGGTGGTGTCAGATTT	-3.50661	-4.60773	-5.5	-4.16435	-4.13404	-4.27138	-5.5	-5.5	-5.5	-5.14461	-5.5	749.5	-3.50661	715.5	-4.27138	5957.5	-5.5
GAAGTAGAGTCGAGGTTCGG	-3.82135	-5.5	-5.5	-5.5	-4.89882	-4.15617	-5.5	-5.5	-5.5	-5.5	-5.5	1623	-3.82135	4919	-5.5	11273
AGAGTTGTCTTTGTTGTCTG	-3.44525	-5.5	-5.5	-5.5	-4.72273	-5.5	-5.5	-5.5	-5.5	-5.5	-5.5	611	-3.44525	5006.5	-5.5	11273
TTGTTAGCAGAAGTTGTACA	-3.44594	-5.5	-5.5	-4.38184	-5.63919	-4.36966	-5.5	-5.5	-5.5	-5.5	-5.12159	612	-3.44594	4919	-5.5	6130.5	-5.5
TCAGAAGCGAAGTATGATCT	-3.44663	-4.22847	-5.5	-4.81757	-4.56915	-4.63753	-5.5	-5.5	-5.5	-5.5	-5.5	613.5	-3.44663	1067.5	-4.63753	11273
TGTTTAGTTGATGGGTCGAC	-4.45926	-4.09409	-5.5	-5.5	-5.5	-4.80728	-5.5	-5.5	-5.5	-5.5	-5.5	4266	-4.45926	4734	-5.5	11273
GTAGTCTTTAAATACGTTGT	-3.44733	-4.74035	-4.22834	-4.13468	-4.27276	-4.27138	-5.5	-5.5	-5.5	-5.48704	-5.5	615.5	-3.44733	706.5	-4.27138	5957.5	-5.5
AGGCTAATACTTAGAGCGCG	-3.48117	-5.5	-4.21378	-4.13468	-4.22421	-4.96489	-5.5	-5.5	-5.5	-5.5	-5.5	688.5	-3.48117	671.5	-4.22421	11273
GACGCGTGTATGCTTAAGTT	-3.85014	-4.46324	-5.02669	-4.37466	-4.14088	-4.99291	-5.5	-5.5	-5.5	-5.5	-5.5	1735.5	-3.85014	890.5	-4.46324	11273
CGTTTGGGTATGGGGCAACT	-4.63181	-4.11933	-4.65431	-5.20575	-4.86103	-4.1604	-5.5	-5.5	-5.5	-5.5	-5.5	5074	-4.63181	1095	-4.65431	11273
GGGCATGGAGGAGCGAGTCT	-3.94793	-4.56426	-5.5	-5.46102	-5.287	-4.1604	-5.5	-5.5	-5.5	-5.5	-5.5	2090	-3.94793	2396	-5.287	11273
TCAGCAACACATAGGTCCCA	-3.44733	-5.5	-5.5	-4.30873	-5.5	-5.5	-5.5	-5.5	-5.5	-5.5	-5.29768	615.5	-3.44733	4919	-5.5	6130.5	-5.5
GACGAGTTTTTAAGTAGGGG	-5.5	-5.5	-5.5	-5.5	-5.5	-5.5	-5.5	-5.5	-4.49762	-5.5	-5.5	11273		11273		5957.5	-5.5
GTTTTGACGGCGATGAAAGG	-5.5	-5.5	-5.5	-5.5	-5.5	-5.5	-5.5	-5.5	-4.49762	-5.5	-5.5	11273		11273		5957.5	-5.5
CGACGGGTGGGTGTGTGCCG	-5.5	-5.5	-5.5	-5.5	-5.5	-5.5	-5.5	-5.5	-4.49762	-5.5	-5.5	11273		11273		5957.5	-5.5
CCTATTTGTACTGGTGTTGG	-5.5	-5.5	-5.5	-5.5	-5.5	-5.5	-5.5	-5.5	-4.49762	-5.5	-5.5	11273		11273		5957.5	-5.5
TGAGGTCTAGTTGCGCAGGA	-5.5	-5.5	-5.5	-5.5	-5.5	-5.5	-5.5	-5.5	-4.49762	-5.5	-5.5	11273		11273		5957.5	-5.5
ATTCTGGTGGGGACCCTAAA	-5.5	-5.5	-5.5	-5.5	-5.5	-5.5	-5.5	-5.5	-4.49762	-5.5	-5.5	11273		11273		5957.5	-5.5
TCTAATGATGGTAATTTGGG	-5.5	-5.5	-5.5	-5.5	-5.5	-5.5	-5.5	-5.5	-4.49762	-5.5	-5.5	11273		11273		5957.5	-5.5
AATGCCCGAGGTAAAAGGCA	-5.5	-5.5	-5.5	-5.5	-5.5	-5.5	-5.5	-5.5	-4.49762	-5.5	-5.5	11273		11273		5957.5	-5.5
GATTATATGATTGCATACTT	-5.5	-5.5	-5.5	-5.5	-5.5	-5.5	-5.5	-5.5	-4.49762	-5.5	-5.5	11273		11273		5957.5	-5.5
GGCGATTGGCAGACATAGCT	-5.5	-5.5	-5.5	-5.5	-5.5	-5.5	-5.5	-5.5	-4.49762	-5.5	-5.5	11273		11273		5957.5	-5.5
ACTGTGTTACTTCTTGTTCA	-5.5	-5.5	-5.5	-5.5	-5.5	-5.5	-5.5	-5.5	-4.49762	-5.5	-5.5	11273		11273		5957.5	-5.5
AGGGCTCCCGAGATATTCGG	-5.5	-5.5	-5.5	-5.5	-5.5	-5.5	-5.5	-5.5	-4.49762	-5.5	-5.5	11273		11273		5957.5	-5.5
TGTTCGTGGACGTTGGGACA	-5.5	-5.5	-5.5	-5.5	-5.5	-5.5	-5.5	-5.5	-4.49762	-5.5	-5.5	11273		11273		5957.5	-5.5
GATTCATCCTCTAGGGGGCA	-5.5	-5.5	-5.5	-5.5	-5.5	-5.5	-5.5	-5.5	-4.49762	-5.5	-5.5	11273		11273		5957.5	-5.5
GCTAAACGTTCCTCTCGCAG	-5.5	-5.5	-5.5	-5.5	-5.5	-5.5	-5.5	-5.5	-4.49762	-5.5	-5.5	11273		11273		5957.5	-5.5
AGCATATAGCTCGCGGGGCC	-5.5	-5.5	-5.5	-5.5	-5.5	-5.5	-5.5	-5.5	-4.49762	-5.48704	-5.5	11273		11273		5600	-5.5
TAGCTAAAGTCAGATGTGGA	-5.5	-5.5	-5.5	-5.5	-5.5	-5.5	-5.5	-5.5	-4.49762	-5.5	-5.5	11273		11273		5957.5	-5.5
ACTTTATGGTCAATTTCAAA	-5.5	-5.5	-5.5	-5.5	-5.5	-5.5	-5.5	-5.5	-4.49762	-5.5	-5.5	11273		11273		5957.5	-5.5
GTGATCGTGCCAAAGGAGCT	-5.5	-5.5	-5.5	-5.5	-5.5	-5.5	-5.5	-5.5	-4.49762	-5.5	-5.5	11273		11273		5957.5	-5.5
GCTAGGTAGGATCGGGGGCT	-5.5	-5.5	-5.5	-5.5	-5.5	-5.5	-5.5	-5.5	-4.49762	-5.5	-5.5	11273		11273		5957.5	-5.5
GGTTAGCTGTCGCCAGGCGA	-5.5	-5.5	-5.5	-5.5	-5.5	-5.5	-5.5	-5.5	-4.49762	-5.5	-5.5	11273		11273		5957.5	-5.5
ACAATGGCCATGAAAAGACG	-5.5	-5.5	-5.5	-5.5	-5.5	-5.5	-5.5	-5.5	-4.49762	-5.5	-5.5	11273		11273		5957.5	-5.5
ACCTTCCTTGTAACTGAATC	-5.5	-5.5	-5.5	-5.5	-5.5	-5.5	-5.5	-5.5	-4.49762	-5.5	-5.5	11273		11273		5957.5	-5.5
GAACCTATCTAAACGTTATG	-5.5	-5.5	-5.5	-5.5	-5.5	-5.5	-5.5	-5.5	-4.49762	-5.5	-5.5	11273		11273		5957.5	-5.5
GTGCGTGAATCCCCAGAAGG	-5.5	-5.5	-5.5	-5.5	-5.5	-5.5	-5.5	-5.5	-4.49762	-5.5	-5.5	11273		11273		5957.5	-5.5
TAGGGATCAGTATCGTGGCT	-5.5	-5.5	-5.5	-5.5	-5.5	-5.5	-5.5	-5.5	-4.49762	-5.5	-5.5	11273		11273		5957.5	-5.5
TTCGTTATGATGAATATGAT	-5.5	-5.5	-5.5	-5.5	-5.5	-5.5	-5.5	-5.5	-4.49762	-5.5	-5.5	11273		11273		5957.5	-5.5
ATCCGTAACCATCGTAATTA	-5.5	-5.5	-5.5	-5.5	-5.5	-5.5	-5.5	-5.5	-4.49762	-5.5	-5.5	11273		11273		5957.5	-5.5
CTTGCCAGAAAGTCCGGAAC	-5.5	-5.5	-5.5	-5.5	-5.5	-5.5	-5.5	-5.5	-4.49762	-5.5	-5.5	11273		11273		5957.5	-5.5
GTGATCACGTTGCTCTAATA	-5.5	-5.5	-5.5	-5.5	-5.5	-5.5	-5.5	-5.5	-4.49762	-5.34091	-5.5	11273		11273		5600	-5.5
GCACGTCTAGTCAGTGAAGC	-4.20717	-4.65603	-4.15163	-5.5	-5.5	-5.5	-5.5	-5.5	-5.5	-5.5	-5.5	3139	-4.20717	4734	-5.5	11273
TGGGGCGTTGACAAGGCGTG	-3.79281	-4.50627	-5.5	-4.85896	-4.14434	-5.5	-5.5	-5.5	-5.5	-5.5	-5.5	1520.5	-3.79281	1451	-4.85896	11273
TGTACTGTTTCATGAGGTAA	-3.49718	-5.5	-4.15163	-4.22549	-4.33276	-5.39085	-5.5	-5.5	-5.5	-5.5	-5.5	720.5	-3.49718	751.5	-4.33276	11273
TTACCGTCAGCTCGGTCCGT	-3.87353	-4.34866	-4.94237	-5.5	-4.14434	-4.41313	-5.5	-5.5	-5.5	-5.5	-5.5	1823.5	-3.87353	827.5	-4.41313	11273
GTTGTAGCAACTACAGTTAA	-3.44941	-5.01142	-5.5	-5.5	-5.5	-5.5	-5.5	-5.5	-5.5	-5.5	-5.5	619.5	-3.44941	4919	-5.5	11273
CTTGTTCAAGCGGGATTACT	-4.14422	-4.09761	-5.5	-5.5	-5.5	-5.5	-5.5	-5.5	-5.5	-5.5	-5.5	2873.5	-4.14422	4919	-5.5	11273
TACTTACGTTACTAAGGATG	-4.17271	-4.09761	-5.5	-5.04605	-4.2822	-5.5	-5.5	-5.5	-5.5	-5.5	-5.5	3005.5	-4.17271	1835	-5.04605	11273
AATAAGTAAATGTAGTGTCT	-3.4508	-4.48854	-5.5	-5.31489	-5.46309	-5.56695	-5.5	-5.62562	-5.5	-5.5	-5.5	621	-3.4508	2993	-5.46309	6409	-5.5
CTTCTATTCTGACTTTGCTT	-3.98214	-5.5	-4.54957	-4.14715	-4.76412	-5.5	-5.5	-5.5	-5.5	-5.5	-5.5	2221.5	-3.98214	1289.5	-4.76412	11273
CCTTATCTGGGTCCTTGACA	-4.06562	-4.10115	-5.5	-4.22047	-5.5	-4.73764	-5.5	-5.5	-5.5	-5.5	-5.5	2552.5	-4.06562	1213.5	-4.73764	11273
GTCCCTTAGTGTTGAGATGG	-4.70053	-5.5	-4.61652	-5.5	-5.5	-4.16901	-5.5	-5.5	-5.5	-5.5	-5.5	5390	-4.70053	4734	-5.5	11273
GTGCCCTGGATGCTATTACT	-3.4515	-5.5	-5.5	-5.5	-5.54228	-5.5	-5.5	-5.5	-5.5	-5.5	-5.5	622.5	-3.4515	5014.5	-5.5	11273
GAGTCGCGGTTCGGCCGCTG	-4.67639	-5.5	-5.02669	-5.5	-5.5	-4.16901	-5.5	-5.5	-5.5	-5.5	-5.5	5286	-4.67639	4734	-5.5	11273
TTTGACTAGACAACATAATT	-3.4515	-5.5	-4.99673	-4.65484	-5.16206	-5.5	-5.5	-5.5	-5.5	-5.5	-5.5	622.5	-3.4515	2075.5	-5.16206	11273
CCAGCTTTAAAAGATTATGT	-4.34697	-5.5	-5.5	-5.5	-4.14782	-5.5	-5.5	-5.5	-5.5	-5.5	-5.5	3758	-4.34697	5006.5	-5.5	11273
GCATCCGAAGAACTGGAATG	-3.98214	-4.36144	-5.5	-4.15567	-5.33816	-5.5	-5.5	-5.5	-5.5	-5.5	-5.5	2221.5	-3.98214	2549	-5.33816	11273
GAACTCCTTTCGGGCAACCT	-3.4536	-5.5	-5.5	-5.5	-5.5	-5.5	-5.5	-5.5	-5.5	-5.5	-5.5	626	-3.4536	11273		11273
ATGAGAAGCTCAATCAGACT	-3.61928	-4.10833	-4.75785	-4.88124	-5.5	-4.34946	-5.5	-5.5	-5.5	-5.5	-5.5	1009.5	-3.61928	1238.5	-4.75785	11273
TCTGTTAGTTATTCCGAAGG	-4.34697	-5.5	-4.1685	-5.1186	-5.5	-5.5	-5.5	-5.5	-5.5	-5.5	-5.5	3758	-4.34697	4734	-5.5	11273
TCATTCGTAGCTGCGTGTTA	-3.45501	-5.5	-5.17282	-4.51654	-4.63919	-4.91373	-5.5	-5.5	-5.5	-5.5	-5.5	629	-3.45501	1530	-4.91373	11273
TTTTTGCTGATATCCACTGG	-4.08623	-5.10833	-4.3095	-4.69759	-4.15489	-4.72185	-5.5	-5.5	-5.5	-5.5	-5.5	2629.5	-4.08623	1185	-4.69759	11273
TTGTTTAGTCGTTAGTCGGG	-3.45501	-4.51541	-5.5	-4.4118	-5.5	-5.47004	-5.5	-5.5	-5.5	-5.5	-5.5	629	-3.45501	3115	-5.47004	11273
AGTCAAGATTCCGCATAGTC	-4.04594	-5.5	-5.5	-4.72863	-4.15489	-4.69188	-5.5	-5.5	-5.5	-5.5	-5.5	2475.5	-4.04594	1243	-4.72863	11273
GGCTGCGTTCTCGGAACTGT	-3.47596	-4.60773	-5.5	-5.5	-4.15489	-4.72185	-5.5	-5.5	-5.5	-5.5	-5.5	677.5	-3.47596	1185	-4.72185	11273
CGAGGTGGTGGTGAGCCAGG	-3.46789	-5.5	-4.68146	-4.15999	-5.1273	-5.5	-5.5	-5.5	-5.5	-5.5	-5.5	657	-3.46789	1995.5	-5.1273	11273
CTTGCCGGGCCTGGGAACAG	-4.32552	-4.11197	-5.5	-5.5	-5.5	-5.5	-5.5	-5.5	-5.5	-5.5	-5.5	3647	-4.32552	4919	-5.5	11273
CTTGCTTAAGAATAGAGGTT	-3.58754	-5.5	-4.9687	-5.01386	-5.46309	-4.17778	-5.5	-5.5	-5.5	-5.5	-5.5	936	-3.58754	1764.5	-5.01386	11273
CGCTTCGATGATAGCCATCA	-3.71057	-4.11197	-5.05888	-4.4118	-4.51697	-4.28819	-5.5	-5.5	-5.5	-5.5	-5.5	1245	-3.71057	848	-4.4118	11273
TCTTGAACACTTGGCCATCC	-3.98214	-4.11197	-4.6957	-4.59179	-5.5	-5.5	-5.5	-5.5	-5.5	-5.5	-5.5	2221.5	-3.98214	1154	-4.6957	11273
ATAAAGCTTCTACTTCTTTG	-4.06562	-4.43932	-4.17282	-5.5	-4.36618	-4.26592	-5.5	-5.5	-5.5	-5.5	-5.5	2552.5	-4.06562	783.5	-4.36618	11273
TGTCGGCGGGAATCGGCAAT	-3.45642	-5.5	-5.5	-5.5	-5.5	-5.5	-5.5	-5.5	-5.5	-5.5	-5.5	633.5	-3.45642	11273		11273
TGGAACATCCTTGTATATTA	-3.45642	-5.5	-5.5	-5.5	-5.54228	-5.5	-5.5	-5.5	-5.5	-5.5	-5.5	633.5	-3.45642	5014.5	-5.5	11273
TGGTGGTCCTTACGACCCGA	-5.5	-5.5	-5.5	-5.5	-5.5	-5.5	-4.93984	-5.5	-5.5	-5.5	-5.5	11273		11273		5957.5	-5.5
ACACAGTCTTCGTCGTCAGG	-5.5	-5.5	-5.5	-5.5	-5.5	-5.5	-4.93984	-5.5	-5.5	-5.5	-5.5	11273		11273		5957.5	-5.5
AGCTGTTTGGTAACGAAAAC	-5.5	-5.5	-5.5	-5.5	-5.5	-5.5	-4.93984	-5.5	-5.5	-5.5	-5.5	11273		11273		5957.5	-5.5
GGGATGTGCGGTTATAACGT	-5.5	-5.5	-5.5	-5.5	-5.5	-5.5	-4.93984	-5.5	-5.5	-5.5	-5.5	11273		11273		5957.5	-5.5
ACAACCTGGCACCCCAGGCG	-5.5	-5.5	-5.5	-5.5	-5.5	-5.5	-4.93984	-5.5	-5.5	-5.5	-5.5	11273		11273		5957.5	-5.5
GCCTCTGACTCAAAACACCG	-4.31009	-5.5	-4.17718	-5.5	-5.5	-4.6008	-5.5	-5.5	-5.5	-5.5	-5.5	3573	-4.31009	4734	-5.5	11273
CTATTCTAGAGGGACGTATG	-3.68349	-5.5	-5.5	-4.24091	-4.54228	-4.18673	-5.5	-5.5	-5.5	-5.5	-5.5	1164	-3.68349	963	-4.54228	11273
GACATGCTTCCGAGTGGCTG	-3.55087	-5.04138	-4.99673	-4.88124	-4.58803	-4.18673	-5.5	-5.38258	-5.5	-5.5	-5.5	842.5	-3.55087	1493	-4.88124	6130.5	-5.5
TGCATCTGGTTGCGCGAGGT	-3.99908	-4.11563	-4.46525	-4.26236	-4.33276	-5.21476	-5.5	-5.5	-5.5	-5.5	-5.5	2276	-3.99908	751.5	-4.33276	11273
GGAACTTGCTTTGCGCTTTG	-3.45855	-4.8073	-5.5	-4.90472	-4.96249	-5.5	-5.5	-5.5	-5.5	-5.5	-5.5	636	-3.45855	1648	-4.96249	11273
GTGAACCAAATGGGGTTCAG	-3.5074	-4.18319	-4.18159	-4.68287	-4.30675	-5.32391	-5.5	-5.5	-5.5	-5.5	-5.5	752.5	-3.5074	734	-4.30675	11273
CGGTATTGGGAGTAAGGTTT	-4.43841	-5.5	-4.18159	-5.5	-5.5	-5.5	-5.5	-5.5	-5.5	-5.5	-5.5	4182	-4.43841	5006.5	-5.5	11273
CCGTGGCTGCGTAGTTTCCT	-3.86258	-5.5	-5.5	-5.5	-4.1657	-4.67764	-5.5	-5.5	-5.5	-5.5	-5.5	1790.5	-3.86258	4919	-5.5	11273
CGCTCAGCCAGCAATGGAAT	-3.46069	-5.5	-5.5	-4.72863	-4.69718	-4.77107	-5.5	-5.5	-5.5	-5.5	-5.5	638	-3.46069	1270.5	-4.77107	11273
TTGTGTAAAGCTCTTGAGGT	-3.49101	-5.5	-5.32772	-4.17322	-5.5	-5.56695	-5.02416	-5.5	-5.5	-5.5	-5.5	714	-3.49101	4734	-5.5	5957.5	-5.5
TGCATGCTAAAAATCAAGAA	-3.74491	-4.58545	-5.5	-5.5	-4.16936	-4.32391	-5.5	-5.5	-5.5	-5.5	-5.5	1346	-3.74491	1040	-4.58545	11273
TAGAGATTGACTCGAGTGAC	-3.46212	-4.55404	-5.5	-5.5	-4.84331	-4.99291	-5.5	-5.5	-5.5	-5.5	-5.5	639	-3.46212	1696.5	-4.99291	11273
TCTTTTTAATCTCCCGGTGA	-3.46284	-5.5	-5.5	-5.5	-5.5	-5.5	-5.5	-5.5	-5.5	-5.5	-5.5	640	-3.46284	11273		11273
GAGGATCTACTGATTGGAGG	-4.06275	-4.93224	-5.5	-4.90472	-4.17306	-5.5	-5.5	-5.5	-5.5	-5.5	-5.5	2539.5	-4.06275	1689.5	-4.93224	11273
AAGACTCGTTCCAGATGTGC	-5.5	-5.5	-5.5	-5.5	-5.5	-5.5	-5.5	-5.5	-4.50446	-5.5	-5.5	11273		11273		5957.5	-5.5
GGTCAGCTCCGGGACGGGTC	-5.5	-5.5	-5.5	-5.5	-5.5	-5.5	-5.5	-5.5	-4.50446	-5.5	-5.5	11273		11273		5957.5	-5.5
CAAGGGCCAGAGAGGGCAGA	-5.5	-5.5	-5.5	-5.5	-5.5	-5.5	-5.5	-5.5	-4.50446	-5.5	-5.5	11273		11273		5957.5	-5.5
AGTAAGGGGTGTTAGTTAGG	-4.05147	-4.24799	-4.18605	-5.1186	-4.74988	-4.54576	-5.5	-5.5	-5.5	-5.5	-5.5	2494.5	-4.05147	950.5	-4.54576	11273
CGTTGCTATGCAGTTTGCCG	-5.5	-5.5	-5.5	-5.5	-5.5	-5.5	-5.5	-5.5	-4.50446	-5.5	-5.5	11273		11273		5957.5	-5.5
GTTTCGGCGCCGTACGTATC	-5.5	-5.5	-5.5	-5.5	-5.5	-5.5	-5.5	-5.5	-4.50446	-5.5	-5.5	11273		11273		5957.5	-5.5
TTACGGCGGGGAGAAGGTAG	-5.5	-5.5	-5.5	-5.5	-5.5	-5.5	-5.5	-5.5	-4.50446	-5.5	-5.5	11273		11273		5957.5	-5.5
CCATCATTTGCGGGATATAT	-5.5	-5.5	-5.5	-5.5	-5.5	-5.5	-5.5	-5.5	-4.50446	-5.5	-5.5	11273		11273		5957.5	-5.5
ATTATTTGATAGCGTGGAGG	-5.5	-5.5	-5.5	-5.5	-5.5	-5.5	-5.5	-5.5	-4.50446	-5.5	-5.5	11273		11273		5957.5	-5.5
GAGGAAACCACCGTCACCAT	-5.5	-5.5	-5.5	-5.5	-5.5	-5.5	-5.5	-5.5	-4.50446	-5.5	-5.5	11273		11273		5957.5	-5.5
GAGCGAGAAAGTCTAAATCC	-5.5	-5.5	-5.5	-5.5	-5.5	-5.5	-5.5	-5.5	-4.50446	-5.5	-5.5	11273		11273		5957.5	-5.5
GAGATACGGACCCGTAGGGC	-5.5	-5.5	-5.5	-5.5	-5.5	-5.5	-5.5	-5.5	-4.50446	-5.5	-5.5	11273		11273		5957.5	-5.5
GGCTGTTTGACACACTTGTG	-5.5	-5.5	-5.5	-5.5	-5.5	-5.5	-5.5	-5.5	-4.50446	-5.5	-5.5	11273		11273		5957.5	-5.5
CAAGATTGGTTTCGTAGCTG	-5.5	-5.5	-5.5	-5.5	-5.5	-5.5	-5.5	-5.5	-4.50446	-5.5	-5.5	11273		11273		5957.5	-5.5
GGGCGAGAACTAATGTGTGT	-4.13738	-5.5	-4.99673	-4.50678	-4.54228	-4.19128	-5.5	-5.5	-5.5	-5.5	-5.5	2844	-4.13738	963	-4.54228	11273
TTCCACTCATTGACGACAAA	-5.54562	-5.5	-5.5	-5.5	-5.5	-5.5	-5.5	-5.5	-4.50446	-5.5	-5.5	10078	-5.54562	11273		5957.5	-5.5
GTAGGGGTTCTGGTCAGGGG	-5.5	-5.5	-5.5	-5.5	-5.5	-5.5	-5.5	-5.5	-4.50446	-5.5	-5.5	11273		11273		5957.5	-5.5
CGAGTGTGTAGACCGTCGCC	-3.75745	-5.5	-4.18605	-4.60369	-5.5	-4.6008	-5.5	-5.5	-5.5	-5.5	-5.5	1391.5	-3.75745	1060.5	-4.60369	11273
CAGGCTCTGGGCGTACCCTG	-5.5	-5.5	-5.5	-5.5	-5.5	-5.5	-5.5	-5.5	-4.50446	-5.5	-5.5	11273		11273		5957.5	-5.5
TGATTCTTGTTTCGCCCAAT	-3.73809	-4.54406	-4.18605	-4.34708	-4.21594	-4.6127	-5.5	-5.5	-5.5	-5.5	-5.5	1328.5	-3.73809	780.5	-4.34708	11273
CCGCCTCTGACTTTGTCACG	-5.5	-5.5	-5.5	-5.5	-5.5	-5.5	-5.5	-5.5	-4.50446	-5.5	-5.5	11273		11273		5957.5	-5.5
ACGCCGCAGGGGTCTGTCGT	-3.46356	-5.5	-5.5	-5.38184	-4.89882	-5.26592	-5.5	-5.5	-5.5	-5.5	-5.5	642	-3.46356	2822.5	-5.38184	11273
CCTAGGACTTGTGCGGAACC	-4.5544	-5.5	-5.5	-5.5	-4.17679	-4.62494	-5.5	-5.5	-5.5	-5.5	-5.5	4730	-4.5544	4919	-5.5	11273
ATATTCGGGCATTAGAACCC	-3.57065	-4.12305	-5.5	-4.38184	-5.5	-5.32391	-5.5	-5.5	-5.5	-5.5	-5.5	896	-3.57065	2562	-5.32391	11273
CTGTTAGTGCAGACACTGTC	-3.97275	-4.12305	-5.5	-5.1186	-5.46309	-5.5	-5.5	-5.5	-5.5	-5.5	-5.5	2185.5	-3.97275	2993	-5.46309	11273
AGCGATTGTCAGTCCAGGGT	-4.14079	-5.5	-5.5	-4.18686	-5.33816	-4.40558	-5.5	-5.5	-5.5	-5.5	-5.5	2860	-4.14079	2549	-5.33816	11273
TCGTGTTTGTGGTTCATTGG	-3.76747	-4.78957	-4.94237	-5.15999	-4.18055	-5.47004	-5.5	-5.5	-5.5	-5.5	-5.5	1422.5	-3.76747	1585	-4.94237	11273
CCTAATAGGACTATGAGTTC	-3.57808	-4.56426	-4.75785	-4.1962	-5.1273	-4.19588	-5.5	-5.5	-5.5	-5.5	-5.12159	914	-3.57808	1007.5	-4.56426	6130.5	-5.5
AGTTACGCGGTTAAACGGCT	-3.52859	-4.32419	-4.1951	-4.48789	-5.46309	-4.63753	-5.5	-5.5	-5.5	-5.5	-5.5	795.5	-3.52859	937.5	-4.48789	11273
GCTCAGACGATATTGCACAA	-4.12402	-5.5	-4.1951	-4.88124	-5.5	-4.91373	-5.5	-5.5	-5.5	-5.5	-5.5	2783.5	-4.12402	1530	-4.91373	11273
TGTTGTGTATACTCAGCTGT	-3.465	-4.95706	-5.5	-4.44399	-5.5	-4.29977	-5.5	-5.5	-5.5	-5.5	-5.5	647	-3.465	1750.5	-4.95706	11273
AATGCAGGTTAGACCATCCG	-4.79744	-5.5	-5.5	-4.19151	-5.5	-5.5	-5.5	-5.5	-5.5	-5.5	-5.5	5814.5	-4.79744	4919	-5.5	11273
ACTACGTAGTTAAGCTTCAT	-3.84839	-4.33625	-5.5	-4.19151	-4.50088	-4.99291	-5.5	-5.5	-5.5	-5.5	-5.5	1727.5	-3.84839	921	-4.50088	11273
AAGAGACAGCGAAATGGGAG	-3.46572	-4.50627	-4.28633	-5.1186	-5.5	-5.26592	-5.5	-5.5	-5.5	-5.5	-5.5	649	-3.46572	2012.5	-5.1186	11273
ATAGGGGAATAGGTGTAGAC	-3.8519	-5.5	-5.5	-5.5	-4.18434	-4.77107	-5.5	-5.5	-5.5	-5.5	-5.5	1745.5	-3.8519	4919	-5.5	11273
GCTAGCTCTAGAGATGGGGG	-4.10787	-5.5	-4.26433	-5.46102	-5.5	-5.5	-5.5	-5.11374	-5.5	-4.98189	-5.5	2716.5	-4.10787	4734	-5.5	5957.5	-5.5
CCTAGAGGAAGTCGGGTTTA	-3.83976	-5.5	-5.5	-4.60369	-4.42833	-4.20052	-5.5	-5.5	-5.5	-5.5	-5.5	1697	-3.83976	1060.5	-4.60369	11273
CCATTTCCGAACGAGTGAAT	-4.02975	-5.5	-4.19969	-5.5	-5.5	-5.5	-5.5	-5.5	-5.5	-5.5	-5.5	2398.5	-4.02975	5006.5	-5.5	11273
AGGGAAGCTAGATGCTGCAC	-4.03508	-5.07357	-4.19969	-5.20575	-5.5	-4.66386	-5.5	-5.5	-5.5	-5.5	-5.5	2425.5	-4.03508	2002	-5.07357	11273
CGTAGTGATCTTCTTCTACC	-4.29035	-4.28989	-4.19969	-5.5	-5.5	-5.5	-5.5	-5.5	-5.5	-5.5	-5.5	3491	-4.29035	4734	-5.5	11273
GAAATCGCTGATATTAAGAA	-3.91418	-4.13829	-4.9687	-5.5	-5.5	-5.5	-5.5	-5.5	-5.5	-5.5	-5.5	1967.5	-3.91418	4734	-5.5	11273
TGGGTCTGCGCAGGAAAAAC	-4.21521	-4.13829	-5.5	-5.5	-5.5	-5.5	-5.5	-5.5	-5.5	-5.5	-5.5	3181	-4.21521	4919	-5.5	11273
AATCTTTAGTTGAATCTGTT	-3.46717	-5.5	-4.59304	-5.5	-5.5	-4.84679	-5.1289	-5.5	-5.5	-5.5	-5.5	654	-3.46717	4734	-5.5	5957.5	-5.5
CAGAACTGCTTGTTCCAGAT	-3.46717	-5.5	-5.5	-5.04605	-5.5	-5.5	-5.5	-5.5	-5.5	-5.5	-5.5	654	-3.46717	4919	-5.5	11273
GAGGAAACCAGCTTTGCTTG	-3.46717	-5.5	-5.5	-4.68287	-5.5	-4.96489	-5.5	-5.5	-5.5	-5.5	-5.5	654	-3.46717	4734	-5.5	11273
TGGTCGTCCGCTCCATAATC	-3.58089	-5.28442	-5.5	-4.29076	-4.62846	-4.20522	-5.5	-5.5	-5.5	-5.5	-5.5	919.5	-3.58089	1065.5	-4.62846	11273
TTCCTGCAAGTAAGCCTCTT	-4.23176	-5.5	-5.5	-5.5	-5.5	-5.5	-4.96617	-5.5	-5.5	-5.5	-5.5	3252.5	-4.23176	11273		5957.5	-5.5
AAAGAATCAGTTTACAACCG	-5.5	-5.5	-5.5	-5.5	-5.5	-5.5	-4.96617	-5.5	-5.5	-5.5	-5.5	11273		11273		5957.5	-5.5
TTGTCCTTGAATGAAACTAT	-3.47522	-4.31245	-4.8304	-5.20575	-4.287	-4.54576	-4.96617	-5.5	-5.12771	-5.5	-5.08683	675.5	-3.47522	950.5	-4.54576	2601	-5.12771
TTATCGGGTATTTACGTCGC	-4.75323	-5.5	-5.5	-5.5	-5.5	-5.5	-4.96617	-5.5	-5.5	-5.5	-5.5	5616	-4.75323	11273		5957.5	-5.5
GTATCGGCGATGTTCACGGA	-5.5	-5.5	-5.5	-5.5	-5.5	-5.5	-4.96617	-5.5	-5.5	-5.5	-5.5	11273		11273		5957.5	-5.5
GCGGCTGTTTCAGTGCCTGC	-3.8519	-4.15409	-5.5	-4.34045	-5.5	-5.5	-5.5	-5.5	-5.5	-5.5	-5.5	1745.5	-3.8519	4734	-5.5	11273
TCTGCGTACTTCGATTGCAG	-3.46789	-5.5	-5.5	-5.5	-5.5	-5.5	-5.5	-5.5	-5.5	-5.5	-5.5	657	-3.46789	11273		11273
CCAAGATGCCGCAATTTAAA	-4.16541	-4.15813	-5.5	-5.55793	-5.5	-5.5	-5.5	-5.5	-5.5	-5.5	-5.5	2970	-4.16541	4919	-5.5	11273
CCTTGTCGTTTTCGTTACGT	-4.11426	-4.68236	-4.8304	-4.20575	-4.37201	-4.75403	-5.5	-5.5	-5.5	-5.5	-5.5	2746.5	-4.11426	1180	-4.68236	11273
AACACGTCATAGTCTACATG	-3.46862	-5.5	-5.5	-5.5	-5.5	-5.5	-5.5	-5.5	-5.5	-5.5	-5.5	660	-3.46862	11273		11273
ACTTTGTCTGACGTGGGTTT	-4.28555	-5.5	-4.20903	-5.2569	-5.46309	-5.5	-5.5	-5.5	-5.5	-5.5	-5.5	3474	-4.28555	2993	-5.46309	11273
ACGTGGGTTGATACTAAGTC	-3.71955	-5.5	-4.20903	-4.66863	-4.60778	-4.84679	-5.5	-5.5	-5.5	-5.5	-5.5	1270.5	-3.71955	1149	-4.66863	11273
GCAACTTCAGCATTGGGTAT	-4.36953	-5.5	-4.20903	-5.5	-5.5	-4.52555	-5.5	-5.5	-5.5	-5.5	-5.5	3862.5	-4.36953	4734	-5.5	11273
ATCGATCGGGGTGGGATGTA	-3.75745	-4.34241	-5.5	-4.32748	-4.76412	-4.21476	-5.5	-5.5	-5.5	-5.5	-5.5	1391.5	-3.75745	787	-4.34241	11273
TTCGAGGGAAATCCGCACCA	-3.65801	-4.8073	-4.99673	-5.08081	-4.74988	-4.21476	-5.5	-5.5	-5.5	-5.5	-5.5	1101	-3.65801	1396	-4.8073	11273
ACTTTTGCTTTACACACGCG	-4.73944	-4.16632	-5.5	-5.5	-5.5	-4.54576	-5.5	-5.5	-5.5	-5.5	-5.5	5554	-4.73944	4734	-5.5	11273
AATACTTGCTCTAGTCTGAA	-3.99662	-4.26843	-5.5	-4.4118	-4.20782	-4.47004	-5.5	-5.5	-5.5	-5.5	-5.5	2268	-3.99662	848	-4.4118	11273
TTTGACAAGTGGGATGTCTT	-3.47008	-5.5	-5.5	-5.31489	-5.5	-5.5	-5.5	-5.5	-5.5	-5.5	-5.5	662	-3.47008	4919	-5.5	11273
TTACGTATGGCGTTTGCCTG	-4.36378	-5.5	-5.5	-4.2106	-5.5	-5.5	-5.5	-5.5	-5.5	-5.5	-5.5	3837	-4.36378	4919	-5.5	11273
GTGTGATATCGCGGTAGTTA	-3.47081	-5.5	-5.5	-5.5	-5.5	-5.5	-5.5	-5.5	-5.5	-5.5	-5.5	663.5	-3.47081	11273		11273
CTGCCCGGCTGTGCGGTCTG	-3.61825	-4.17468	-5.5	-5.5	-5.09512	-4.89025	-5.5	-5.38258	-5.5	-5.5	-5.5	1005	-3.61825	1927	-5.09512	6130.5	-5.5
TTAGAAGGCAGGGAATCAAG	-4.30507	-4.17468	-5.5	-5.5	-5.5	-4.78879	-5.5	-5.5	-5.5	-5.5	-5.5	3553	-4.30507	4734	-5.5	11273
AGATACCATACATGATTATA	-5.5	-5.5	-5.5	-5.5	-5.5	-5.5	-5.5	-5.5	-4.5114	-5.5	-5.5	11273		11273		5957.5	-5.5
AAGGCCATCTCATACCCTAG	-5.5	-5.5	-5.5	-5.5	-5.5	-5.5	-5.5	-5.5	-4.5114	-5.5	-5.5	11273		11273		5957.5	-5.5
TAGGATTACGTATGTCAATG	-5.5	-5.5	-5.5	-5.5	-5.5	-5.5	-5.5	-5.5	-4.5114	-5.5	-5.5	11273		11273		5957.5	-5.5
AGCTAGTTTACTAGTACAAG	-5.5	-5.5	-5.5	-5.5	-5.5	-5.5	-5.5	-5.5	-4.5114	-5.5	-5.5	11273		11273		5957.5	-5.5
TGTGAAGTGCAACAACGTTG	-5.5	-5.5	-5.5	-5.5	-5.5	-5.5	-5.5	-5.5	-4.5114	-5.5	-5.5	11273		11273		5957.5	-5.5
TGTGGGTAACTCGTTCAGGT	-5.5	-5.5	-5.5	-5.5	-5.5	-5.5	-5.5	-5.5	-4.5114	-5.5	-5.5	11273		11273		5957.5	-5.5
GTTATATAAGTACAATGGAT	-5.5	-5.5	-5.5	-5.5	-5.5	-5.5	-5.5	-5.5	-4.5114	-5.5	-5.5	11273		11273		5957.5	-5.5
GTGTCTTATATTCCTAGGGG	-5.5	-5.5	-5.5	-5.5	-5.5	-5.5	-5.5	-5.5	-4.5114	-5.5	-5.5	11273		11273		5957.5	-5.5
ATGTTGTTGTACACTGATTG	-5.5	-5.5	-5.5	-5.5	-5.5	-5.5	-5.5	-5.5	-4.5114	-5.5	-5.5	11273		11273		5957.5	-5.5
GCCTTCCGGAGAGGTATAGT	-5.5	-5.5	-5.5	-5.5	-5.5	-5.5	-5.5	-5.5	-4.5114	-5.5	-5.5	11273		11273		5957.5	-5.5
TTTACATGATAATACTCGCG	-5.5	-5.5	-5.5	-5.5	-5.5	-5.5	-5.5	-5.5	-4.5114	-5.5	-5.5	11273		11273		5957.5	-5.5
AGGGACGGTGCGTTGCCGGG	-5.5	-5.5	-5.5	-5.5	-5.5	-5.5	-5.5	-5.5	-4.5114	-5.5	-5.5	11273		11273		5957.5	-5.5
GGACCCTTGGTTAGGAAGGT	-5.5	-5.5	-5.5	-5.5	-5.5	-5.5	-5.5	-5.5	-4.5114	-5.5	-5.5	11273		11273		5957.5	-5.5
GGATCAACGCCGCGTCTGTG	-5.5	-5.5	-5.5	-5.5	-5.5	-5.5	-5.5	-5.5	-4.5114	-5.5	-5.5	11273		11273		5957.5	-5.5
AGATGCGCATTTTTCAAGGT	-5.5	-5.5	-5.5	-5.5	-5.5	-5.5	-5.5	-5.5	-4.5114	-5.5	-5.5	11273		11273		5957.5	-5.5
GATCACTGTGCGAAGCTAAA	-5.5	-5.5	-5.5	-5.5	-5.5	-5.5	-5.5	-5.5	-4.5114	-5.23176	-5.5	11273		11273		5600	-5.5
GGATCATTTCAATGGGCAAA	-5.5	-5.5	-5.5	-5.5	-5.5	-5.5	-5.5	-5.5	-4.5114	-5.5	-5.5	11273		11273		5957.5	-5.5
TTTCTTGACGTACCGTTCAG	-5.5	-5.5	-5.5	-5.5	-5.5	-5.5	-5.5	-5.5	-4.5114	-5.5	-5.5	11273		11273		5957.5	-5.5
TCAGACGGCATGGCTCCCGG	-5.5	-5.5	-5.5	-5.5	-5.5	-5.5	-5.5	-5.5	-4.5114	-5.5	-5.5	11273		11273		5957.5	-5.5
AAACTTGTGCCTTATTAGGC	-5.5	-5.5	-5.5	-5.5	-5.5	-5.5	-5.5	-5.5	-4.5114	-5.5	-5.5	11273		11273		5957.5	-5.5
GTCGGGTCCTACAATACTTC	-5.5	-5.5	-5.5	-5.5	-5.5	-5.5	-5.5	-5.5	-4.5114	-5.5	-5.5	11273		11273		5957.5	-5.5
TACAATTTTTAGCTCACAGG	-5.5	-5.5	-5.5	-5.5	-5.5	-5.5	-5.5	-5.5	-4.5114	-5.5	-5.5	11273		11273		5957.5	-5.5
TACATGGGCTACTATCCGAC	-5.5	-5.5	-5.5	-5.5	-5.5	-5.5	-5.5	-5.5	-4.5114	-5.5	-5.5	11273		11273		5957.5	-5.5
GTTTAAGGCGCCCATCCGAG	-5.5	-5.5	-5.5	-5.5	-5.5	-5.5	-5.5	-5.5	-4.5114	-5.5	-5.5	11273		11273		5957.5	-5.5
ATAGTGCCTTTCAGTACCAG	-5.5	-5.5	-5.5	-5.5	-5.5	-5.5	-5.5	-5.5	-4.5114	-5.5	-5.5	11273		11273		5957.5	-5.5
AACGTGGTGTCGCCTATATG	-5.5	-5.5	-5.5	-5.5	-5.5	-5.5	-5.5	-5.5	-4.5114	-5.58395	-5.5	11273		11273		5957.5	-5.5
ATTGGCAAGTTATTACGCCT	-5.5	-5.5	-5.5	-5.5	-5.5	-5.5	-5.5	-5.5	-4.5114	-5.5	-5.5	11273		11273		5957.5	-5.5
GGCAACTCCTCAGTTCTCGG	-5.5	-5.5	-5.5	-5.5	-5.5	-5.5	-5.5	-5.5	-4.5114	-5.5	-5.5	11273		11273		5957.5	-5.5
GTCGTGCCTTGGGAATGGTG	-5.5	-5.5	-5.5	-5.5	-5.5	-5.5	-5.5	-5.5	-4.5114	-5.5	-5.5	11273		11273		5957.5	-5.5
GTCGTCGGGCAGTCAGTCGA	-5.5	-5.5	-5.5	-5.5	-5.5	-5.5	-5.5	-5.5	-4.5114	-5.5	-5.5	11273		11273		5957.5	-5.5
TCCGCTTTGTTGACTCGGCC	-5.5	-5.5	-5.5	-5.5	-5.5	-5.5	-5.5	-5.5	-4.5114	-5.5	-5.5	11273		11273		5957.5	-5.5
GTGGATTGCTAGGGGCGCAG	-3.47154	-5.5	-5.5	-5.5	-5.5	-5.39085	-5.5	-5.32459	-5.5	-5.40786	-5.5	666.5	-3.47154	4919	-5.5	5957.5	-5.5
ATAACTCATCAGATAATATG	-3.71955	-4.86529	-4.21378	-4.83777	-4.98597	-5.5	-5.5	-5.5	-5.5	-5.5	-5.5	1270.5	-3.71955	1530.5	-4.86529	11273
TACTTTGTTGGCTTCATAAG	-3.66825	-5.5	-4.21378	-5.5	-5.5	-5.5	-5.5	-5.5	-5.5	-5.5	-5.5	1128.5	-3.66825	5006.5	-5.5	11273
AAACATCTTTTTGCTTGATT	-5.5	-4.17891	-5.5	-5.5	-5.5	-5.5	-5.5	-5.5	-5.5	-5.5	-5.5	11273		4919	-5.5	11273
TAGTGGCATAGCAACACCGG	-3.76029	-4.55404	-4.61652	-5.5	-5.5	-4.22452	-5.5	-5.5	-5.5	-5.5	-5.5	1400	-3.76029	1043.5	-4.61652	11273
TAGTGTGAATGTTTAGCTAT	-3.47227	-4.8073	-5.5	-5.46102	-5.39615	-5.47004	-5.5	-5.5	-5.5	-5.5	-5.5	670	-3.47227	3115	-5.46102	11273
ACATGTTCAATCGATCGATT	-3.47227	-5.5	-5.5	-5.55793	-5.5	-5.5	-5.5	-5.5	-5.5	-5.48704	-5.29768	670	-3.47227	5006.5	-5.5	5600	-5.5
ACGCGATACACAACCACATG	-4.36378	-5.5	-5.5	-4.22047	-5.5	-5.5	-5.5	-5.5	-5.5	-5.5	-5.5	3837	-4.36378	4919	-5.5	11273
ACGTGTGGACTTCCTATTGT	-3.47301	-5.5	-5.5	-5.46102	-5.06515	-4.99291	-5.5	-5.44953	-5.5	-5.5	-5.5	672	-3.47301	3131	-5.46102	6130.5	-5.5
CAGATAGGCCATTATCCTTG	-3.58089	-5.5	-4.21858	-5.01386	-4.69718	-5.26592	-5.5	-5.5	-5.5	-5.5	-5.5	919.5	-3.58089	1764.5	-5.01386	11273
CTATGGGTGTCGTGAGGAAT	-3.47448	-5.5	-5.5	-5.46102	-5.5	-5.5	-5.5	-5.5	-5.5	-5.5	-5.5	673.5	-3.47448	4919	-5.5	11273
TAGGGGTTTCGATGCCGGGG	-3.92445	-4.19188	-5.5	-5.38184	-4.51697	-5.56695	-5.5	-5.5	-5.5	-5.5	-5.5	2007.5	-3.92445	2822.5	-5.38184	11273
ATTCTCTTCAAGCTTTTGTG	-3.99417	-4.19188	-4.42463	-5.5	-5.5	-5.5	-5.5	-5.5	-5.5	-5.5	-5.5	2260	-3.99417	4734	-5.5	11273
GTCAACTGTATGAATCGTAT	-3.6469	-4.58545	-5.5	-4.26236	-4.68494	-4.22949	-5.5	-5.5	-5.5	-5.5	-5.5	1076	-3.6469	1040	-4.58545	11273
AAGTATACCCTTCATCATAG	-3.75323	-5.5	-5.5	-4.3676	-4.91903	-4.22949	-5.5	-5.5	-5.5	-5.5	-5.5	1376.5	-3.75323	1563.5	-4.91903	11273
ATTTACCGAGTTGCTGGCTA	-5.5	-5.5	-4.22343	-5.5	-5.5	-5.5	-5.5	-5.5	-5.5	-5.5	-5.5	11273		5006.5	-5.5	11273
CTATTATGTCACTACTCAAT	-3.47596	-5.5	-4.51006	-4.69759	-5.46309	-5.47004	-5.5	-5.5	-5.5	-5.5	-5.5	677.5	-3.47596	2993	-5.46309	11273
ACTAGTCTGTGTGAGGGGGT	-3.90217	-4.19629	-5.5	-5.5	-5.5	-5.5	-5.5	-5.5	-5.5	-5.5	-5.5	1919	-3.90217	4919	-5.5	11273
TACGATCAAGCAAGGAATCC	-3.67993	-5.5	-5.5	-5.2569	-4.24125	-5.16901	-5.5	-5.5	-5.5	-5.5	-5.5	1153.5	-3.67993	2388	-5.2569	11273
TTACCTCAATCTCGTCGTGT	-4.61112	-5.5	-5.5	-4.22549	-5.24125	-4.73764	-5.5	-5.5	-5.5	-5.5	-5.5	4982.5	-4.61112	2270	-5.24125	11273
GATTCATACTAAACACTCTA	-5.5	-5.5	-5.5	-5.5	-5.5	-5.5	-4.9942	-5.5	-5.5	-5.5	-5.5	11273		11273		5957.5	-5.5
CGGATCGATTCAGCGAACGG	-4.3415	-5.5	-5.5	-5.5	-5.5	-5.5	-4.9942	-5.5	-4.96137	-5.5	-5.5	3732	-4.3415	11273		5600	-5.5
GAGGTCACTTGGGTTTGATC	-5.5	-5.5	-5.5	-5.5	-5.5	-5.5	-4.9942	-5.5	-5.5	-5.5	-5.5	11273		11273		5957.5	-5.5
TTTTGAAGCGGTGATGGGCG	-5.5	-5.5	-5.5	-5.5	-5.5	-5.5	-4.9942	-5.5	-5.5	-5.5	-5.5	11273		11273		5957.5	-5.5
TTGAGAGAATCTTACAAGTT	-3.55617	-4.20074	-4.52937	-4.85896	-5.09512	-4.37661	-5.5	-5.5	-5.5	-5.5	-5.5	857	-3.55617	948	-4.52937	11273
GTTGCCTACCTGCTATAAAG	-3.73405	-4.31245	-4.41694	-5.5	-4.26352	-4.23451	-5.5	-5.5	-5.5	-5.5	-5.5	1315.5	-3.73405	761	-4.31245	11273
TGAGAGCGGGTTCTGATAGG	-3.66825	-4.20524	-4.38043	-5.46102	-5.5	-5.26592	-5.5	-5.5	-5.5	-5.5	-5.24653	1128.5	-3.66825	2374.5	-5.26592	6130.5	-5.5
CCACGGAAGTTGAGGAAACA	-4.36953	-5.5	-4.74146	-4.23057	-5.16206	-5.5	-5.5	-5.5	-5.5	-5.5	-5.5	3862.5	-4.36953	2075.5	-5.16206	11273
TGTCTCTGACTAGAAATTAT	-3.56881	-5.48854	-4.38043	-4.23057	-5.46309	-5.26592	-5.5	-5.5	-5.5	-5.5	-5.5	888.5	-3.56881	2374.5	-5.26592	11273
TGAGAATCGCGTGACTAGTA	-3.47967	-5.5	-5.5	-5.5	-5.5	-5.5	-5.5	-5.5	-5.5	-5.5	-5.12159	683	-3.47967	11273		6130.5	-5.5
TGAATGGAAACTCAAAGGCC	-3.48267	-5.5	-4.2333	-5.5	-5.5	-5.5	-5.5	-5.5	-5.5	-5.5	-5.5	692	-3.48267	5006.5	-5.5	11273
AACCAGTAGCGCTCAACAAC	-5.5	-5.5	-4.2333	-5.5	-5.5	-5.5	-5.5	-5.5	-5.5	-5.5	-5.5	11273		5006.5	-5.5	11273
GCAAATCATCAAAGCCTAGC	-3.54911	-4.33625	-4.56004	-4.23571	-4.72273	-5.02288	-5.5	-5.5	-5.5	-5.5	-5.5	838.5	-3.54911	983	-4.56004	11273
GTACTAGTGTTTAGGGCCAA	-3.73809	-5.5	-4.23832	-5.5	-4.96249	-4.52555	-5.5	-5.5	-5.5	-5.5	-5.5	1328.5	-3.73809	1648	-4.96249	11273
TTATTTGCAATTTTTGGTGG	-4.02711	-5.5	-5.5	-5.01386	-4.25002	-5.08982	-5.5	-5.5	-5.5	-5.5	-5.5	2387	-4.02711	1930	-5.08982	11273
CCCAGACCTTCTAGATCGTT	-3.99908	-4.40936	-5.5	-5.5	-5.5	-4.24473	-5.5	-5.5	-5.5	-5.5	-5.5	2276	-3.99908	4734	-5.5	11273
TTTAATCAGGGAGGGTGCAT	-4.30507	-5.5	-5.5	-5.5	-4.60778	-4.24473	-5.5	-5.5	-5.5	-5.5	-5.5	3553	-4.30507	4919	-5.5	11273
TAATTTTGACTTGAGGACTT	-4.34697	-5.5	-5.5	-5.5	-5.5	-4.24473	-5.5	-5.5	-5.5	-5.5	-5.5	3758	-4.34697	4919	-5.5	11273
GGGACCTTCAAGTTAGCATT	-3.53532	-5.04138	-5.5	-4.65484	-4.84331	-4.24473	-5.5	-5.5	-5.5	-5.5	-5.5	809.5	-3.53532	1420.5	-4.84331	11273
CTATAACCAAATACAGGACG	-3.69805	-5.5	-5.02669	-5.38184	-4.25447	-4.75403	-5.5	-5.5	-5.5	-5.5	-5.5	1208	-3.69805	1753.5	-5.02669	11273
AAGATTGTGCGCATAAAGTG	-3.48267	-5.5	-5.5	-5.5	-5.46309	-5.5	-5.5	-5.5	-5.5	-5.5	-5.5	692	-3.48267	5006.5	-5.5	11273
AGCCAGCCTCTAGATCAAGA	-4.18769	-5.5	-4.2434	-5.5	-5.5	-5.5	-5.5	-5.5	-5.5	-5.5	-5.5	3066.5	-4.18769	5006.5	-5.5	11273
CGAAGGAGACCGATGAGGAC	-3.8519	-5.5	-4.2434	-5.5	-4.46309	-5.5	-5.5	-5.5	-5.5	-5.5	-5.5	1745.5	-3.8519	5006.5	-5.5	11273
AGGTTACAGAATGCTTAACT	-4.15469	-5.5	-5.5	-5.5	-5.5	-4.24993	-5.5	-5.5	-5.5	-5.5	-5.5	2917	-4.15469	4919	-5.5	11273
AGAAGCCTGGGTATGTGCAT	-3.49024	-4.24303	-4.24854	-4.24091	-4.96249	-4.40558	-5.5	-5.5	-5.5	-5.5	-5.5	710.5	-3.49024	706	-4.24854	11273
ATCTAGTGTAACTCGGAGGT	-3.55617	-4.22372	-5.5	-5.5	-5.5	-5.26592	-5.5	-5.5	-5.5	-5.5	-5.5	857	-3.55617	4734	-5.5	11273
GTTTCAAGCTGGACACGACG	-4.47374	-5.5	-5.5	-5.5	-4.25897	-5.5	-5.5	-5.5	-5.5	-5.5	-5.5	4335.5	-4.47374	5006.5	-5.5	11273
CTATGTCGCTGATTATGGCA	-3.56881	-4.22372	-5.5	-5.5	-5.5	-5.5	-5.5	-5.5	-5.5	-5.5	-5.5	888.5	-3.56881	4919	-5.5	11273
TACGACTTCCTAACCGTTCC	-4.0432	-5.07357	-4.40939	-4.27918	-4.25897	-4.54576	-5.5	-5.5	-5.5	-5.5	-5.5	2461	-4.0432	825.5	-4.40939	11273
TTGGGTGTAAGTTGGAGTTG	-3.48342	-5.5	-5.5	-5.5	-5.5	-5.12761	-5.5	-5.5	-5.5	-5.5	-5.5	695	-3.48342	4919	-5.5	11273
GCGTTGGACCCGGACGTTGC	-3.48342	-4.43164	-5.5	-4.62851	-4.94022	-5.26592	-5.5	-5.5	-5.5	-5.5	-5.5	695	-3.48342	1605	-4.94022	11273
ACTTAACGTCAACCAGGTGA	-4.38726	-5.5	-4.24854	-5.5	-5.5	-5.5	-5.5	-5.5	-5.5	-5.5	-5.5	3952.5	-4.38726	5006.5	-5.5	11273
TGCCCTTATGGGCTGTGAGA	-3.48417	-5.5	-5.5	-5.5	-5.5	-4.96489	-5.5	-5.5	-5.5	-5.5	-5.5	697.5	-3.48417	4919	-5.5	11273
GGTATAGTGAATGTCCGGCT	-3.48417	-4.47994	-5.5	-5.01386	-5.54228	-5.5	-5.5	-5.5	-5.5	-5.5	-5.5	697.5	-3.48417	4919	-5.5	11273
GTTATCATTCTGAGCACAGC	-4.52859	-4.22847	-5.5	-5.5	-5.5	-5.5	-5.5	-5.5	-5.5	-5.5	-5.5	4599.5	-4.52859	4919	-5.5	11273
GGTTTCTACCCACTCAATAT	-5.5	-5.5	-5.5	-5.5	-5.5	-5.5	-5.5	-5.5	-4.51847	-5.5	-5.5	11273		11273		5957.5	-5.5
CCACATCTCCTTTCTCGACT	-5.5	-5.5	-5.5	-5.5	-5.5	-5.5	-5.5	-5.5	-4.51847	-5.5	-5.5	11273		11273		5957.5	-5.5
CTATCTGATAGCTTTGGTGT	-5.5	-5.5	-5.5	-5.5	-5.5	-5.5	-5.5	-5.5	-4.51847	-5.5	-5.5	11273		11273		5957.5	-5.5
CAGCCATTCCTATACCATTG	-5.5	-5.5	-5.5	-5.5	-5.5	-5.5	-5.5	-5.5	-4.51847	-5.5	-5.5	11273		11273		5957.5	-5.5
CAGCAAGGACGTTTCATGCA	-5.5	-5.5	-5.5	-5.5	-5.5	-5.5	-5.5	-5.5	-4.51847	-5.5	-5.5	11273		11273		5957.5	-5.5
TGTGATCCTGTAGCCTGGAT	-5.5	-5.5	-5.5	-5.5	-5.5	-5.5	-5.5	-5.5	-4.51847	-5.5	-5.5	11273		11273		5957.5	-5.5
CTGGTTGCGTTAGCTAACAT	-5.5	-5.5	-5.5	-5.5	-5.5	-5.5	-5.5	-5.5	-4.51847	-5.5	-5.5	11273		11273		5957.5	-5.5
GCTCCCGGCATCTCCTGAAC	-5.5	-5.5	-5.5	-5.5	-5.5	-5.5	-5.5	-5.5	-4.51847	-5.5	-5.5	11273		11273		5957.5	-5.5
GCGCATGCGCCTCCCACGAG	-5.5	-5.5	-5.5	-5.5	-5.5	-5.5	-5.5	-5.5	-4.51847	-5.5	-5.5	11273		11273		5957.5	-5.5
GGATATTGATTTTGCACGTT	-4.7822	-5.5	-5.5	-5.5	-5.5	-5.5	-5.5	-5.5	-4.51847	-5.5	-5.5	5744.5	-4.7822	11273		5957.5	-5.5
ATTCATTTGTCTCAACTCTA	-5.5	-5.5	-5.5	-5.5	-5.5	-5.5	-5.5	-5.5	-4.51847	-5.5	-5.5	11273		11273		5957.5	-5.5
TGTTTGATTGAACCAACGAA	-5.5	-5.5	-5.5	-5.5	-5.5	-5.5	-5.5	-5.5	-4.51847	-5.5	-5.5	11273		11273		5957.5	-5.5
TATTTCCGAAGATATTTCCT	-5.5	-5.5	-5.5	-5.5	-5.5	-5.5	-5.5	-5.5	-4.51847	-5.5	-5.5	11273		11273		5957.5	-5.5
AGTTTACATTTGGGAGCGTA	-5.5	-5.5	-5.5	-5.5	-5.5	-5.5	-5.5	-5.5	-4.51847	-5.5	-5.5	11273		11273		5957.5	-5.5
TGACTGATCTTGAGGTGCCG	-5.5	-5.5	-5.5	-5.5	-5.5	-5.5	-5.5	-5.5	-4.51847	-5.5	-5.5	11273		11273		5957.5	-5.5
TGCAGTAATCAATTATTCGG	-5.5	-5.5	-5.5	-5.5	-5.5	-5.5	-5.5	-5.5	-4.51847	-5.5	-5.5	11273		11273		5957.5	-5.5
TTAATCATTAGACCTGGGAT	-5.5	-5.5	-5.5	-5.5	-5.5	-5.5	-5.5	-5.5	-4.51847	-5.5	-5.5	11273		11273		5957.5	-5.5
TGGTTGGTGTCCGGTTCGAT	-5.5	-5.5	-5.5	-5.5	-5.5	-5.5	-5.5	-5.5	-4.51847	-5.5	-5.5	11273		11273		5957.5	-5.5
GAGTACGTGTCTAGTCGAGG	-5.5	-5.5	-5.5	-5.5	-5.5	-5.5	-5.5	-5.5	-4.51847	-5.5	-5.5	11273		11273		5957.5	-5.5
TGACATGTGTTTTACCGGTT	-5.5	-5.5	-5.5	-5.5	-5.5	-5.5	-5.5	-5.5	-4.51847	-5.5	-5.5	11273		11273		5957.5	-5.5
TGACCACAATATGCTCTCCA	-5.5	-5.5	-5.5	-5.5	-5.5	-5.5	-5.5	-5.5	-4.51847	-5.5	-5.5	11273		11273		5957.5	-5.5
CTGATGAGCTTTGGGGGTAT	-5.5	-5.5	-5.5	-5.5	-5.5	-5.5	-5.5	-5.5	-4.51847	-5.5	-5.5	11273		11273		5957.5	-5.5
GGATCCATTCTTCTGATCTC	-5.5	-5.5	-5.5	-5.5	-5.5	-5.5	-5.5	-5.5	-4.51847	-5.5	-5.5	11273		11273		5957.5	-5.5
TCTAGGTGATATGGACGAGT	-5.5	-5.5	-5.5	-5.5	-5.5	-5.5	-5.5	-5.5	-4.51847	-5.5	-5.5	11273		11273		5957.5	-5.5
CTCGTCTATGGGACGCTTAT	-5.5	-5.5	-5.5	-5.5	-5.5	-5.5	-5.5	-5.5	-4.51847	-5.5	-5.5	11273		11273		5957.5	-5.5
TTTTGTATGCTAAACCTAGC	-5.5	-5.5	-5.5	-5.5	-5.5	-5.5	-5.5	-5.5	-4.51847	-5.5	-5.5	11273		11273		5957.5	-5.5
CTTACTCCCAGTAGGCAGTA	-5.5	-5.5	-5.5	-5.5	-5.5	-5.5	-5.5	-5.5	-4.51847	-5.5	-5.5	11273		11273		5957.5	-5.5
TTTTAACCTTTCTGGAATGT	-5.5	-5.5	-5.5	-5.5	-5.5	-5.5	-5.5	-5.5	-4.51847	-5.58395	-5.5	11273		11273		5957.5	-5.5
GATCTTCACGACTGTACCGC	-3.97978	-5.5	-5.5	-4.65484	-4.26352	-5.5	-5.5	-5.5	-5.5	-5.5	-5.5	2210.5	-3.97978	4919	-5.5	11273
TACGGTCATTGGATTATACG	-4.12732	-4.71039	-5.21858	-4.24618	-4.32217	-4.66386	-5.5	-5.5	-4.88882	-5.5	-5.5	2798.5	-4.12732	1106.5	-4.66386	5957.5	-5.5
GAAGGGGTGTTCATGCCGTA	-4.10787	-4.3746	-4.62875	-4.76205	-4.26352	-4.6008	-5.5	-5.5	-5.5	-5.5	-5.5	2716.5	-4.10787	1015.5	-4.6008	11273
TGGTAAAACAACGATATGGT	-3.67405	-4.71039	-5.5	-4.88124	-4.26352	-5.32391	-5.5	-5.5	-5.5	-5.5	-5.5	1141	-3.67405	1493	-4.88124	11273
GGATTTCTGTACTTGTGAGG	-3.48493	-5.5	-4.44043	-4.2569	-5.06515	-5.5	-5.5	-5.5	-5.5	-5.5	-5.5	700	-3.48493	1860.5	-5.06515	11273
CATACCGTTTCGTGTTTGTC	-3.48493	-5.5	-5.5	-4.56893	-4.87952	-5.5	-5.5	-5.5	-5.5	-5.5	-5.20077	700	-3.48493	4919	-5.5	6130.5	-5.5
GTTGCAGATGATGTGCGTTT	-3.82464	-5.5	-5.5	-4.76205	-5.54228	-4.26052	-5.5	-5.5	-5.5	-5.5	-5.5	1637.5	-3.82464	4919	-5.5	11273
GGAAGTTGAAAGCACCGCAA	-4.2032	-4.58545	-4.25374	-4.40412	-5.63919	-5.5	-5.5	-5.5	-5.5	-5.5	-5.5	3118	-4.2032	1040	-4.58545	11273
AGACTACAATGTGTTTCAGC	-3.66595	-5.5	-4.25374	-4.38184	-4.89882	-5.5	-5.5	-5.5	-5.5	-5.5	-5.5	1120.5	-3.66595	1525	-4.89882	11273
TGGTCTGTGCTTGCATAGAG	-3.91215	-5.5	-4.25374	-5.38184	-5.5	-5.26592	-5.5	-5.5	-5.5	-5.5	-5.5	1960	-3.91215	2822.5	-5.38184	11273
CATATTCAAGTCTCTGTAGC	-3.6502	-4.23812	-5.5	-5.5	-5.63919	-5.5	-5.5	-5.5	-5.5	-5.5	-5.5	1083.5	-3.6502	5006.5	-5.5	11273
TACCGATTAATTTTCCGCCC	-3.60511	-5.18751	-5.5	-5.5	-4.26812	-4.66386	-5.5	-5.5	-5.5	-5.5	-5.5	974.5	-3.60511	2215	-5.18751	11273
CGTAGGTCCTTTGTGTCTCA	-3.48644	-5.5	-5.5	-5.5	-5.5	-5.32391	-5.5	-5.5	-5.5	-5.5	-5.5	704.5	-3.48644	4919	-5.5	11273
TAAAATGTTGTTAAACTTCT	-3.48644	-5.5	-4.31549	-4.72863	-4.76412	-4.65049	-5.5	-5.5	-5.5	-5.5	-5.15938	704.5	-3.48644	1243	-4.72863	6130.5	-5.5
GCTTGTAAAGTCCCGCGGTC	-3.69193	-4.47151	-5.5	-4.25151	-4.29186	-5.05506	-5.5	-5.5	-5.5	-5.5	-5.5	1186	-3.69193	901	-4.47151	11273
ATATGACAGGGCAAACGCAT	-5.5	-5.5	-5.5	-5.5	-5.5	-5.5	-5.02416	-5.5	-5.5	-5.5	-5.5	11273		11273		5957.5	-5.5
CAGAGCAGTAAAGTCATCTG	-5.5	-5.5	-5.5	-5.5	-5.5	-5.5	-5.02416	-5.5	-5.5	-5.5	-5.5	11273		11273		5957.5	-5.5
GCGATTTACGGTAATTGGTC	-5.5	-5.5	-5.5	-5.5	-5.5	-5.5	-5.02416	-5.5	-5.5	-5.5	-5.5	11273		11273		5957.5	-5.5
CTCTGCTGATCTTAGTGGAT	-5.5	-5.5	-5.5	-5.5	-5.5	-5.5	-5.02416	-5.5	-5.5	-5.5	-5.5	11273		11273		5957.5	-5.5
AATAGCAAACTAAGTGTCTA	-3.82299	-4.46324	-4.25901	-5.31489	-4.98597	-4.54576	-5.5	-5.5	-5.5	-5.5	-5.5	1628.5	-3.82299	950.5	-4.54576	11273
TACTGGGACACAATCATTTT	-5.5	-5.5	-5.5	-5.5	-5.5	-5.5	-5.02416	-5.5	-5.5	-5.5	-5.5	11273		11273		5957.5	-5.5
GAGCATGTCGACCTTGCTTG	-3.60213	-5.04138	-4.65431	-4.38184	-4.34915	-4.26592	-5.5	-5.5	-5.5	-5.5	-5.5	968	-3.60213	814.5	-4.38184	11273
TCGACGAATCGGGACCGGTA	-3.84319	-4.48854	-4.87179	-5.46102	-4.56915	-4.26592	-5.5	-5.5	-5.5	-5.5	-5.5	1711	-3.84319	991.5	-4.56915	11273
TATATCTAAAGATCATGTAC	-3.48796	-5.5	-5.5	-5.5	-5.39615	-5.16901	-5.5	-5.5	-5.5	-5.5	-5.5	708.5	-3.48796	4919	-5.5	11273
GGTTTTGCCTATTGTTTCTT	-3.48796	-4.32419	-5.5	-4.30873	-4.29186	-4.33016	-5.5	-5.5	-5.5	-5.5	-5.5	708.5	-3.48796	757	-4.32419	11273
GCTTGTTGTGGTTCTCTTGG	-4.86438	-4.24799	-5.5	-5.5	-5.5	-5.05506	-5.5	-5.5	-5.5	-5.5	-5.5	6140.5	-4.86438	4734	-5.5	11273
TGGACAGTTCACAAACTATC	-3.50265	-5.10833	-4.56004	-4.2569	-4.84331	-4.35609	-5.5	-5.5	-5.5	-5.5	-5.5	737	-3.50265	983	-4.56004	11273
CACCCATGGGTTAGAGCGCG	-3.84665	-5.5	-5.5	-4.2569	-4.74988	-4.3365	-5.5	-5.5	-5.5	-5.5	-5.5	1722	-3.84665	1261.5	-4.74988	11273
CTATCAGAGTACTACATCTT	-4.49641	-5.5	-4.26433	-5.5	-5.5	-4.52555	-5.5	-5.5	-5.5	-5.5	-5.5	4449	-4.49641	4734	-5.5	11273
TTCGATGAGGAGCATGAAGC	-4.33078	-4.25301	-5.5	-5.08081	-5.5	-5.5	-5.5	-5.5	-5.5	-5.5	-5.5	3678.5	-4.33078	4734	-5.5	11273
TCACTCATTCCGTACAGTAG	-4.00404	-4.25301	-5.5	-5.5	-4.76412	-4.63753	-5.5	-5.5	-5.5	-5.5	-5.5	2294	-4.00404	1289.5	-4.76412	11273
TACCCTTTAATAGCTCTTGC	-4.31009	-5.5	-4.26973	-5.5	-5.5	-5.5	-5.5	-5.5	-5.5	-5.5	-5.5	3573	-4.31009	5006.5	-5.5	11273
AGCTTAAATTGCTTGGTTTA	-3.50979	-5.5	-4.26973	-5.5	-5.09512	-5.5	-5.5	-5.5	-5.5	-5.5	-5.5	756.5	-3.50979	5006.5	-5.5	11273
GAAGGATCGCACGCAGAGGT	-3.59429	-4.27903	-5.5	-4.26236	-4.60778	-4.91373	-5.5	-5.5	-5.5	-5.5	-5.5	955	-3.59429	1033.5	-4.60778	11273
AATCACATTCGCAAGATGAG	-4.28081	-4.669	-5.5	-4.26236	-5.19985	-5.5	-5.5	-5.5	-5.5	-5.5	-5.5	3459	-4.28081	2168.5	-5.19985	11273
TGTCTGTTATTCTCATTGCA	-3.49101	-5.5	-5.5	-5.5	-5.5	-5.5	-5.5	-5.5	-5.5	-5.5	-5.5	714	-3.49101	11273		11273
CATTATCCACATGCTTGGAT	-4.84665	-5.5	-5.5	-5.5	-4.2822	-5.5	-5.5	-5.5	-5.5	-5.5	-5.5	6051.5	-4.84665	5006.5	-5.5	11273
ATTCGCATGCCCTGCTACCA	-3.73138	-5.04138	-4.79261	-4.9839	-4.2822	-5.5	-5.5	-5.5	-5.5	-5.5	-5.5	1308	-3.73138	1696.5	-4.9839	11273
AGTACCTATGCTGCTCACTG	-3.52278	-4.49732	-4.44043	-5.5	-4.2822	-5.21476	-5.5	-5.5	-5.5	-5.5	-5.5	782.5	-3.52278	936	-4.49732	11273
CACTTGGATGAGAAGAATTA	-3.79589	-5.5	-5.5	-5.5	-5.5	-4.27138	-5.5	-5.5	-5.5	-5.5	-5.5	1531	-3.79589	4919	-5.5	11273
GTATGTGTTGTGCAAAGGTT	-3.49178	-5.5	-5.5	-5.01386	-4.70977	-5.32391	-5.5	-5.5	-5.5	-5.5	-5.5	717.5	-3.49178	2562	-5.32391	11273
CAGCGGTTTAACAGGAGTAC	-3.52196	-4.25809	-4.8506	-5.46102	-4.62846	-5.02288	-5.5	-5.5	-5.5	-5.5	-5.5	780	-3.52196	1408	-4.8506	11273
GTAGGTATTCGAAGTTTGAT	-3.85543	-4.25809	-5.5	-5.20575	-4.77885	-5.21476	-5.5	-5.5	-5.5	-5.5	-5.5	1759	-3.85543	2243.5	-5.20575	11273
ACTTATCGGTAGTCACGGTA	-3.49408	-5.5	-5.5	-5.5	-5.5	-5.5	-5.5	-5.5	-5.5	-5.5	-5.5	719	-3.49408	11273		11273
CGCCCAAGATTTTAGGCAGA	-3.60811	-4.59645	-4.89407	-4.81757	-4.86103	-4.27691	-5.5	-5.5	-5.5	-5.5	-5.5	981	-3.60811	1383	-4.81757	11273
AACGTAGGTGATGGCAGTTT	-3.5311	-5.5	-5.5	-4.2679	-5.5	-5.5	-5.5	-5.5	-5.5	-5.5	-5.5	801.5	-3.5311	4919	-5.5	11273
TGCAACGTAGAAGACGAGGA	-4.02975	-4.57473	-4.47385	-4.4276	-4.29186	-4.86798	-5.5	-5.5	-5.5	-5.5	-5.5	2398.5	-4.02975	894.5	-4.47385	11273
GTTTACTGTTTGAGTGAGTA	-4.3581	-5.5	-5.5	-5.5	-5.5	-4.28251	-5.5	-5.5	-5.5	-5.5	-5.5	3811.5	-4.3581	4919	-5.5	11273
GGCGATATGTTTCTGCGTCT	-3.86078	-5.14612	-4.28633	-5.5	-5.5	-5.5	-5.2672	-5.5	-5.5	-5.5	-5.5	1782.5	-3.86078	4734	-5.5	5957.5	-5.5
GAATCGGTCCCACGTACATC	-4.72608	-5.5	-4.28633	-5.15999	-4.94022	-5.5	-5.5	-5.5	-5.5	-5.5	-5.5	5505	-4.72608	2125	-5.15999	11273
AAAAAAAAAGTCGTTTACGG	-3.56699	-4.54406	-4.28633	-4.88124	-4.47039	-5.32391	-5.5	-5.5	-4.70174	-5.5	-5.5	882.5	-3.56699	986	-4.54406	5957.5	-5.5
TTACTTGGATCTTTCCCCAA	-3.71057	-4.26323	-5.5	-4.60369	-5.287	-5.12761	-5.5	-5.5	-5.5	-5.5	-5.5	1245	-3.71057	2029.5	-5.12761	11273
AAGGTAAACAAGTTATTATG	-3.49874	-5.5	-5.5	-5.5	-5.5	-5.5	-5.5	-5.5	-5.5	-5.5	-5.5	725	-3.49874	11273		11273
GTAGGGACATATGAGCTGAT	-3.90813	-5.5	-5.5	-4.2735	-4.40874	-4.453	-5.5	-5.5	-5.5	-5.5	-5.5	1940	-3.90813	855	-4.453	11273
GAATGCGCGCGGCACCTAGC	-3.63181	-4.69615	-5.5	-4.69759	-4.29676	-4.89025	-5.5	-5.5	-5.5	-5.5	-5.5	1040.5	-3.63181	1205	-4.69759	11273
GTAGCGGGCCAGTGCATCCT	-4.34697	-5.5	-4.42463	-5.5	-4.29676	-5.5	-5.5	-5.5	-5.5	-5.5	-5.5	3758	-4.34697	5006.5	-5.5	11273
TCCGAGGCGATGGTATTTAG	-3.71057	-5.14612	-5.5	-4.32114	-4.29676	-4.42864	-5.5	-5.5	-5.5	-5.5	-5.5	1245	-3.71057	836.5	-4.42864	11273
TGGAAAGGTCATTAGTTATA	-3.6671	-4.71039	-4.56004	-4.27918	-4.38391	-4.28819	-5.5	-5.5	-5.5	-5.5	-5.5	1123.5	-3.6671	797	-4.38391	11273
AGATGCAAATCAGGATATAT	-4.60114	-5.5	-4.29201	-5.5	-5.5	-5.5	-5.5	-5.5	-5.5	-5.5	-5.5	4936.5	-4.60114	5006.5	-5.5	11273
GGGGAAGCTAATAGGCGGTT	-4.0599	-5.5	-5.57076	-5.31489	-5.5	-5.56695	-5.5	-5.5	-5.5	-4.95556	-5.5	2529	-4.0599	5020.5	-5.5	5957.5	-5.5
AATCGGTTAGCGAGTGGGTC	-3.71955	-4.26843	-5.5	-5.46102	-5.5	-4.50625	-5.5	-5.5	-5.5	-5.5	-5.5	1270.5	-3.71955	3131	-5.46102	11273
TTATTATAGCAGTACAGCGG	-5.5	-5.5	-5.5	-5.5	-5.5	-5.5	-5.5	-5.5	-5.5	-4.95556	-5.5	11273		11273		5957.5	-5.5
ATGTGTTTACATTTACCTGA	-3.5003	-5.5	-5.5	-5.5	-5.5	-5.5	-5.5	-5.5	-5.5	-5.5	-5.5	730.5	-3.5003	11273		11273
AATTCTAGCTTAGTCATTGA	-3.52859	-4.47994	-5.5	-4.28493	-4.54228	-5.5	-5.5	-5.5	-5.5	-5.5	-5.5	795.5	-3.52859	963	-4.54228	11273
GATAAGGCTAGTTAGTCATG	-3.83129	-5.5	-5.5	-5.46102	-4.30173	-5.5	-5.5	-5.44953	-5.5	-5.5	-5.5	1666	-3.83129	4919	-5.5	6130.5	-5.5
TTTTGCGGGTGAAATCAACC	-4.17271	-5.5	-5.5	-5.5	-4.30173	-5.5	-5.5	-5.5	-5.5	-5.5	-5.5	3005.5	-4.17271	5006.5	-5.5	11273
CCCAAAAAGAGGGGCTCCCA	-5.5	-5.5	-5.5	-5.5	-5.5	-5.5	-5.5	-5.5	-4.52565	-5.5	-5.5	11273		11273		5957.5	-5.5
CTATGAATTATGTCTTATGG	-5.5	-5.5	-5.5	-5.5	-5.5	-5.5	-5.5	-5.5	-4.52565	-5.5	-5.5	11273		11273		5957.5	-5.5
ATATTACGTTTTAGTGGTCT	-5.5	-5.5	-5.5	-5.5	-5.5	-5.5	-5.5	-5.5	-4.52565	-5.5	-5.5	11273		11273		5957.5	-5.5
TCTGTGCGCTACGGTAGTAT	-5.5	-5.5	-5.5	-5.5	-5.5	-5.5	-5.5	-5.5	-4.52565	-5.5	-5.5	11273		11273		5957.5	-5.5
GAGTTTCTAGTAGTGGTAGG	-5.3415	-5.23327	-5.5	-5.5	-5.5	-5.5	-5.5	-5.5	-4.52565	-5.5	-5.5	8314.5	-5.3415	4919	-5.5	5957.5	-5.5
GATCAGTGGGACGGTGTTTG	-5.5	-5.5	-5.5	-5.5	-5.5	-5.5	-5.5	-5.5	-4.52565	-5.5	-5.5	11273		11273		5957.5	-5.5
AACAAAGAAAATGGTGAAGC	-5.5	-5.5	-5.5	-5.5	-5.5	-5.5	-5.5	-5.5	-4.52565	-5.5	-5.5	11273		11273		5957.5	-5.5
CTACGTGAATAGTTTGCGGC	-5.5	-5.5	-5.5	-5.5	-5.5	-5.5	-5.5	-5.5	-4.52565	-5.5	-5.5	11273		11273		5957.5	-5.5
TTGCTTAACGGGAATGTGCC	-5.5	-5.5	-5.5	-5.5	-5.5	-5.5	-5.5	-5.5	-4.52565	-5.5	-5.5	11273		11273		5957.5	-5.5
GACCGCTGGGTTCGAGGTTT	-5.5	-5.5	-5.5	-5.5	-5.5	-5.5	-5.5	-5.5	-4.52565	-5.5	-5.5	11273		11273		5957.5	-5.5
AACAATTATCTGATGATTGG	-5.5	-5.5	-5.5	-5.5	-5.5	-5.5	-5.5	-5.5	-4.52565	-5.5	-5.5	11273		11273		5957.5	-5.5
TATGATCTTGTTAGTGTTTG	-5.5	-5.5	-5.5	-5.5	-5.5	-5.5	-5.5	-5.5	-4.52565	-5.5	-5.5	11273		11273		5957.5	-5.5
ATTGTGGTTTGCTCCCTTGT	-5.5	-5.5	-5.5	-5.5	-5.5	-5.5	-5.5	-5.5	-4.52565	-5.5	-5.5	11273		11273		5957.5	-5.5
ACTGTAAAGGTTCAGTTACA	-5.5	-5.5	-5.5	-5.5	-5.5	-5.5	-5.5	-5.5	-4.52565	-5.5	-5.5	11273		11273		5957.5	-5.5
ACGAGGCACTCAAATGAGAT	-5.5	-5.5	-5.5	-5.5	-5.5	-5.5	-5.5	-5.5	-4.52565	-5.5	-5.5	11273		11273		5957.5	-5.5
ATCGTTTCGCGTGTCATTTT	-5.5	-5.5	-5.5	-5.5	-5.5	-5.5	-5.5	-5.5	-4.52565	-5.5	-5.5	11273		11273		5957.5	-5.5
TGTGTTATGTTCTGTGTCGG	-5.5	-5.5	-5.5	-5.5	-5.5	-5.5	-5.5	-5.5	-4.52565	-5.5	-5.5	11273		11273		5957.5	-5.5
AAATATGCCGTCAGCTCCAA	-5.5	-5.5	-5.5	-5.5	-5.5	-5.5	-5.5	-5.5	-4.52565	-5.5	-5.5	11273		11273		5957.5	-5.5
CCGGTCGTCTTTGCTCTATC	-5.5	-5.5	-5.5	-5.5	-5.5	-5.5	-5.5	-5.5	-4.52565	-5.5	-5.5	11273		11273		5957.5	-5.5
TATTCATCTTTCGGGGGTCG	-5.5	-5.5	-5.5	-5.5	-5.5	-5.5	-5.5	-5.5	-4.52565	-5.5	-5.5	11273		11273		5957.5	-5.5
GCAGCTCGGTAATTGACCGT	-5.5	-5.5	-5.5	-5.5	-5.5	-5.5	-5.5	-5.5	-4.52565	-5.5	-5.5	11273		11273		5957.5	-5.5
CCCCGTGCGAGAAAGGAAAG	-5.5	-5.5	-5.5	-5.5	-5.5	-5.5	-5.5	-5.5	-4.52565	-5.5	-5.5	11273		11273		5957.5	-5.5
GGTGGATTCATTTGATTTGT	-5.5	-5.5	-5.5	-5.5	-5.5	-5.5	-5.5	-5.5	-4.52565	-5.5	-5.5	11273		11273		5957.5	-5.5
CGTTGATAATCAGGTGGTTG	-5.5	-5.5	-5.5	-5.5	-5.5	-5.5	-5.5	-5.5	-4.52565	-5.5	-5.5	11273		11273		5957.5	-5.5
AGAGACAGCTGGGAGCGCCT	-5.5	-5.5	-5.5	-5.5	-5.5	-5.5	-5.5	-5.5	-4.52565	-5.5	-5.5	11273		11273		5957.5	-5.5
CTTACCGGATGAGTGGAGGC	-5.5	-5.5	-5.5	-5.5	-5.5	-5.5	-5.5	-5.5	-4.52565	-5.5	-5.5	11273		11273		5957.5	-5.5
CTGCGTGTTAACACAGGGGG	-4.52859	-5.5	-4.29776	-5.5	-5.5	-5.56695	-5.5	-5.5	-5.5	-5.5	-5.5	4599.5	-4.52859	5014.5	-5.5	11273
AGGCAGCTACCTTATGAGTG	-3.76315	-5.5	-4.75785	-5.5	-4.67304	-4.29394	-5.5	-5.5	-5.5	-5.5	-5.5	1409.5	-3.76315	1238.5	-4.75785	11273
[truncated: 21,072 more rows]
