# Supplementary material for: CloneSifter: enrichment of rare clones from heterogeneous cell populations
Source: BMC Biol. 2020 Nov 24;18:177. doi: 10.1186/s12915-020-00911-3 (PMC7687773; doi:10.1186/s12915-020-00911-3)
Supplement: Supplementary file 5 — Additional file 5: Table S7. Barcode_counts. [file 12915_2020_911_MOESM5_ESM.csv]

seq	L26	L27	L28	L29	L30	L31	L32	L33	L34	L35	L36	L218	L219	L220	L221	L222	L223	L224	L225	L226	L227	L228	L247	L248	L249	L250	L251	L252	L253	L254	L255	L256	L257
AAAAAAAAAAGTCGTTTACGG																							8.0		6.0
AAAAAAAAACAACAAAGGAA				5.0
AAAAAAAAAGTCGTTTACGG																							476.0	44.0	77.0	19.0	59.0	7.0			40.0
AAAAAAAAGAGAACGAAGAA			28.0	8.0			12.0
AAAAAAAAGTCGTTTACGG																							7.0				5.0
AAAAAAACCTAGCGGCCCATCGGTCT	4.0
AAAAAAAGGGACAGACGAAA				4.0
AAAAAAAGGGTGATAATGCAAGGTTT		5.0
AAAAAAAGTCATAGTCAGCACTGGTA	18.0
AAAAAAATAATGCAGATATT												12.0
AAAAAAATTGGCGAAAAATCTGTTAT	5.0
AAAAAACAGTGGCTGGCGTGGGGGGA	120.0
AAAAAACCTAGCACCAAAAGTTCTTG	1089.0	1404.0	132.0	1227.0	506.0	166.0			6.0	152.0
AAAAAACGACCAAGAGCCAA				7.0
AAAAAACGGTTCCAGTCAGCTAGAAG	6.0
AAAAAACTGATTGTGGGCGTGTGTAC	33.0
AAAAAACTGCTGATATGATCGCTTGG	11.0
AAAAAAGAGAACGGGAAGAA				7.0
AAAAAAGAGACAGAAACAGC				4.0
AAAAAAGAGAGGAAAGGCCA				125.0
AAAAAAGAGGTGTGCCAGGCAGTGAT	12.0
AAAAAAGCAGGTTTGACGGGGCTTAA	6.0
AAAAAAGGACAAGGCACCGA				41.0
AAAAAAGGACATCGTTGGCTGACATA	100.0
AAAAAAGGAGACAAGGCGGC				20.0
AAAAAAGGATTTCTGTAGACTCTGTT	2448.0	934.0	621.0	382.0	2047.0	478.0	183.0	133.0	34.0	660.0	106.0
AAAAAAGGCACAGCTGGGGTAACGAT	20.0
AAAAAAGGGAAAAAACACC				9.0
AAAAAAGGGGGACGGGCCAA				6.0
AAAAAAGTAGGATCGGGTGATGGTGT	39.0
AAAAAAGTTGAAGCTATTGCTGCACG	606.0					26.0
AAAAAATACTAATTGAGTTGGTACCT	238.0
AAAAAATATACGGGAAACGTTGTAAT	26.0
AAAAAATATCATAACTTCGTGGGTGT	13.0
AAAAAATATGTGAGTGGAGGAGGACA	18.0
AAAAAATGGGCAGTCGTATGGTATGT	429.0	6.0	109.0			67.0
AAAAAATGTGGTTCTTGTGGAGGTTT	17.0
AAAAAATGTTAGTCCGGCTTGGATTA	182.0									6.0
AAAAAATGTTCAGTTCCCTTATGTGT	1459.0	17.0				5.0	8.0
AAAAAATTGGATTGCAGGGGTGTGCA	18.0		5.0
AAAAAATTGGTGTGCTGCGCGATGGT	414.0
AAAAAATTGTTTGGACTCTCGCGAGG		5.0					7.0
AAAAAATTTCTTCTTGTTGGCGTTTT	55.0
AAAAACAACGCGGGAGAAGC		70.0	5.0				7.0
AAAAACAAGGACCACAGGAC				4.0
AAAAACACAAACTTGTATCA																							50.0
AAAAACACAGACAAGCGAGG				5.0
AAAAACACAGCGCCGCCAAG											6.0
AAAAACACCCACAGAAGACC		6.0
AAAAACAGGCAGCCAGCACG																							280.0
AAAAACAGGCGAAACGAGAA		4.0
AAAAACATGTTTGGACTCTCGCGAGG		8.0		5.0
AAAAACCAAACTTCAACACAGGCATT										4.0
AAAAACCAATAGAATCGATGACAGGA	15.0
AAAAACCAATGAATGTGTTGCAAACT	55.0
AAAAACCTGTCCTAGTCAAATCTAGC	506.0	145.0	231.0	203.0	191.0	99.0				88.0
AAAAACCTGTTTGGACTCTCGCGAGG		9.0	10.0	13.0		5.0	15.0		6.0		9.0
AAAAACGAATGAATGCTGGTGATGTA		5.0
AAAAACGACGGAGATTGTGTTCTGGG	24.0
AAAAACGAGACCGACCGGCTGTAGTG	19.0
AAAAACGCAGACAACGACGG								4.0
AAAAACGGTGGGGAGACAAGGTGTGG	58.0
AAAAACGTTAGATGGGCTGAGGAAGT	63.0
AAAAACTATCTGGGCTAGCT												4.0	7.0	5.0		4.0	4.0
AAAAACTATTATAAAGTCGACTCATT	64.0
AAAAACTCGGGCATGTTAATGTGGAG						6.0
AAAAACTCGTTTGGACTCTCGCGAGG		13.0	6.0	14.0			18.0
AAAAACTGACTTGCCAAGAG																							8.0
AAAAACTGCCGGTGTTCATTAAGATA	177.0
AAAAACTTATTTGGACTCTCGCGAGG		7.0	16.0				6.0
AAAAACTTGCTTGGACTCTCGCGAGG		20.0	23.0	5.0		4.0	8.0				11.0
AAAAACTTGTATGGACTCTCGCGAGG		4.0		5.0
AAAAACTTGTCTGGACTCTCGCGAGG		38.0	17.0	36.0			13.0
AAAAACTTGTTAGGACTCTCGCGAGG				7.0			10.0
AAAAACTTGTTCGGACTCTCGCGAGG		24.0	23.0	20.0		4.0	14.0		4.0		11.0
AAAAACTTGTTGGACTCTCGCGAGG			13.0
AAAAACTTGTTTAGACTCTCGCGAGG		10.0	5.0	6.0			6.0
AAAAACTTGTTTCGACTCTCGCGAGG		4.0
AAAAACTTGTTTGAACTCTCGCGAGG				5.0			4.0
AAAAACTTGTTTGGAATCTCGCGAGG		9.0	4.0
AAAAACTTGTTTGGACACTCGCGAGG							4.0
AAAAACTTGTTTGGACCCTCGCGAGG		25.0	12.0	30.0			9.0
AAAAACTTGTTTGGACTATCACGAGG				4.0
AAAAACTTGTTTGGACTATCGCGAGG				4.0
AAAAACTTGTTTGGACTCACGCGAGG		9.0
AAAAACTTGTTTGGACTCCCGCGAGG		40.0	9.0	10.0			27.0				17.0
AAAAACTTGTTTGGACTCGCGCGAGG				4.0
AAAAACTTGTTTGGACTCTAGCGAGG		12.0		12.0
AAAAACTTGTTTGGACTCTCACGAGG			10.0
AAAAACTTGTTTGGACTCTCCCGAGG				10.0
AAAAACTTGTTTGGACTCTCGAGAGG		6.0	5.0	4.0			8.0
AAAAACTTGTTTGGACTCTCGAGG		5.0					4.0
AAAAACTTGTTTGGACTCTCGCAAGG		8.0	5.0				5.0
AAAAACTTGTTTGGACTCTCGCCAGG			11.0
AAAAACTTGTTTGGACTCTCGCGA							5.0
AAAAACTTGTTTGGACTCTCGCGAAG			4.0				4.0
AAAAACTTGTTTGGACTCTCGCGAG			5.0				5.0
AAAAACTTGTTTGGACTCTCGCGAGA		14.0	4.0	6.0	4.0		6.0				9.0
AAAAACTTGTTTGGACTCTCGCGAGG	98.0	16431.0	10473.0	11307.0	304.0	854.0	10014.0	146.0	273.0	910.0	4280.0
AAAAACTTGTTTGGACTCTCGCGAGGG				5.0
AAAAACTTGTTTGGACTCTCGCGAGT		14.0	4.0	7.0			5.0
AAAAACTTGTTTGGACTCTCGCGATG		10.0	8.0				5.0
AAAAACTTGTTTGGACTCTCGCGGGG		21.0	7.0	12.0			22.0	5.0			22.0
AAAAACTTGTTTGGACTCTCGCGTGG		13.0
AAAAACTTGTTTGGACTCTCGCTAGG		6.0	4.0	12.0			5.0
AAAAACTTGTTTGGACTCTCGTGAGG		4.0	11.0	15.0			9.0
AAAAACTTGTTTGGACTCTCTCGAGG		12.0		5.0			4.0		4.0		4.0
AAAAACTTGTTTGGACTCTTGCGAGG				6.0			6.0				4.0
AAAAACTTGTTTGGACTTTCGCGAGG		6.0		4.0
AAAAACTTGTTTGGAGTCTCGCGAGG		4.0
AAAAACTTGTTTGGATTCTCGCGAGG		12.0
AAAAACTTGTTTGGGCTCTCGCGAGG		22.0					19.0
AAAAACTTGTTTGGTCTCTCGCGAGG		8.0
AAAAACTTGTTTGTACTCTCGCGAGG		18.0	4.0	6.0			5.0
AAAAACTTGTTTTGACTCTCGCGAGG		33.0	11.0	5.0			6.0
AAAAACTTTGAAGTCTGATCAACACT		6.0
AAAAACTTTTTTGGACTCTCGCGAGG		15.0					4.0
AAAAAGAAGCGCGCAGAAAA				9.0
AAAAAGAAGGGTCGTCGTTCGTTCAT		7.0
AAAAAGAAGTACCGGGGGTGGTTCAA	58.0
AAAAAGAATGAAGCTGGGGAGGATGT	29.0
AAAAAGAGGGCGGAGGACAA				4.0
AAAAAGAGGGGGGTGAAATATACGGT	7.0
AAAAAGAGTGTCTCGGTATTTTAGTA	30.0
AAAAAGATGAGAGTCGCAGGGCATAC	8.0
AAAAAGCACTTGGGCATGGAGTGTTT	798.0									5.0
AAAAAGCAGACAACCGGAAA				4.0
AAAAAGCAGGCGCGCAGGGG				51.0
AAAAAGCGAGGAGGAACAGG				4.0
AAAAAGCGGGCGCGGGGAAA				4.0
AAAAAGCGGTTGTTATGACTGATCAG											7.0
AAAAAGGAAGCGGAGAGAGA				5.0
AAAAAGGGCAGGAAAAAAGG						6.0
AAAAAGGGCCCCTGAGTGTATCTTCT	53.0	43.0			8.0	67.0				27.0
AAAAAGGGCTCTGTAACGCA																								19.0
AAAAAGGGGCCGGCGGCAAAC										6.0
AAAAAGGGGTAAAATGCCTTATGAGT	19.0
AAAAAGGTAGACCATTTGTGCCGCCA	12.0
AAAAAGGTGGGAGTGAGGAGCGGGTA	87.0
AAAAAGGTTGACATCTAGAGTTGTGT	63.0								4.0
AAAAAGTAATGTTTATGATTGTCGGA	137.0
AAAAAGTAGGGAATGAAGAAGGCCGT	9.0
AAAAAGTATCATCATTGCTGGACTTT	110.0
AAAAAGTATGGTAATTCATCGCAGGG	11.0
AAAAAGTCGAAAAAGGGGGGGCTATA	24.0
AAAAAGTGTCTGGTGCGAGCAAAACA	5.0
AAAAAGTGTCTTTGGGTACAATGCGT											4.0
AAAAAGTGTCTTTGGGTACAATGGGT	198.0	31.0	24.0	130.0	29.0	80.0	1245.0	4493.0	1958.0	2315.0	7641.0
AAAAAGTGTCTTTGGGTACAATGTGT											5.0
AAAAAGTGTCTTTGGTTACAATGGGT											4.0
AAAAAGTGTCTTTGTGTACAATGGGT											6.0
AAAAAGTGTCTTTTGGTACAATGGGT								5.0
AAAAAGTGTTTCTGCGCAAGGATAAA	31.0
AAAAAGTTTGGGGATAAAGCGAGTCA		8.0
AAAAAGTTTTTTGGGCTCCCCAGATA	99.0
AAAAATACGCAGGCTTATCCCCTCGA	11.0
AAAAATAGAAGAACGTCTTAGTGGGA	9.0
AAAAATAGCGAGGGTTTGGGGGGATC	141.0
AAAAATAGCGCAGGATATAAAAGGGA	1907.0	1405.0	639.0	814.0	822.0	1739.0				122.0
AAAAATAGCGGAAAACAGTAGTCAGA	9.0
AAAAATAGGCCTTCGATTTGGTTAGA		6.0
AAAAATAGTAGCCTATAGAA																							18.0
AAAAATATTTTTGCACGCCAGGAACT	10.0
AAAAATCATTCATGCCGTATAGGGTC	31.0
AAAAATCCTGACCTGAATCAAAACAT	52.0
AAAAATCGATCGGTTGATCCGTAGGA	36.0
AAAAATCGGCCCTCCTCGTAATGGAA	15.0
AAAAATCGTTTTGAGCGTTCGGGGTT	111.0	14.0	22.0
AAAAATCTGGCGCCGATCCCTCCCTA	9.0	8.0		52.0
AAAAATGAAGTTAGATCCGGTTTCCT	30.0
AAAAATGGGTTAAGTATGAGAGGTTG	14.0
AAAAATGGTTGGTATGGTGTTGGG	7.0
AAAAATGGTTTCCTTGTCAAGATTTA	12.0
AAAAATGTATCACTGCAAAGTAGGTA	39.0
AAAAATGTGCGGGTATGGATGGCTTA	36.0
AAAAATGTGTGGTCTTCTGAGGGAGT	125.0
AAAAATGTTAATTATATGCA																																5.0
AAAAATTAAGGGGGGTGGGTGTGTTA	5.0
AAAAATTAATAGGTGCACTT																							49.0
AAAAATTACTACGAGTGTCGGTGTCT						4.0
AAAAATTATAGGGTGCGTATACTTAA	68.0		19.0		4.0		79.0	19.0	439.0	14.0
AAAAATTATATGCCGGATTGGCATAC	239.0	133.0	71.0	116.0	332.0	23.0				56.0
AAAAATTCAGTGGTAAAATATCGTTG			11.0			4.0
AAAAATTGTCTTTATCTATCTCTTAG						11.0
AAAAATTGTGTCGTTTGTTAGAATGA		6.0
AAAAATTTATAAGGTGCTCTTGTTAT	59.0
AAAAATTTGGCTGTTCAAAAGCTTTA	5.0
AAAACAAAACGACACGAACG				28.0
AAAACAAAAGCGAGGATATG																							6.0
AAAACAAAGAAGACAACGCC				4.0
AAAACAAAGTTCAGGGGCGA																							12.0
AAAACAACGCGGGAGAAGC		6.0
AAAACAAGGGGAGGGGGACA				8.0
AAAACAATAGCAGGGAGGCACGCATG	76.0					43.0
AAAACAATGCACACAATATTAGAGTT	19.0
AAAACAATGCGGATTCGTAC												6.0
AAAACAATGGCCACGTAACT												7.0	5.0
AAAACAATTACTTATTCTATGGGTAT	58.0
AAAACACATGGGGGCGGTTC																														4.0
AAAACACCACGAATACGGTCCAGAGG	157.0			12.0	6.0
AAAACACCATTTAATCGTCAGCGACT	10.0
AAAACACCTGCACAGCTAAACGGAAA	151.0
AAAACACTAGCGTAGGCAAA																							24.0
AAAACAGAAAAAGGCCAAAA				5.0
AAAACAGCATAAAAATCCGTCCTGGA	19.0
AAAACAGCGACTACTAATCCCTGATT	7.0
AAAACAGGAAGCACAAGTGG																															56.0
AAAACAGGATATGAGGAATCCCCTAG	31.0
AAAACAGGCTAAGAGAACGGCTTGAA	79.0
AAAACATAGATTGGCTTTGATTTGCT		4.0
AAAACATCTGTAATTTCGCCAAGAAT	3057.0	190.0	225.0	52.0	48.0	165.0			10.0	49.0	9.0
AAAACATGCTTCTGGTCTTATGATAC	9.0
AAAACATGGAACCACTATATACATTT	4.0
AAAACATGGTCCGTCGCGCAGTCATT		6.0
AAAACATGTAAATGTAATGA																															105.0
AAAACATGTCCTATTAGCCGATTGAG	58.0	183.0				290.0
AAAACATTCATCATGACCTGGAGTTA	172.0	15.0		6.0		11.0
AAAACATTGCTCTAGGAATTCAGACA	210.0										5.0
AAAACATTTACCAGAGATTGATTTTT	797.0	1765.0	537.0	610.0	330.0	706.0				127.0
AAAACATTTGTCACTTTGCTCAGGTG	96.0
AAAACATTTGTGTCTAGCCAGATTTT	167.0	110.0		30.0	31.0					9.0
AAAACATTTTTCCGAAAGCTCACTGG	437.0	14.0		166.0	8.0	56.0
AAAACCAAAGGCAGGAAAGA			5.0
AAAACCAACGCAGGGCAGA		4.0
AAAACCAAGCGAACAGCACA				6.0
AAAACCAAGGCAACACGCGA		8.0					6.0
AAAACCAGCATTAGTTCACA																							63.0
AAAACCAGGGGCAGGGGGGA				5.0
AAAACCATGAGCAGCCCTGTTTGTGA	5.0
AAAACCCAGGGTTTCAATTTGGCTTG	415.0
AAAACCCAGTGACGATAATT																		4.0
AAAACCCGAGGAAAAAGAAC				45.0
AAAACCGAGCTCCATCAATTGCTAAT	17.0
AAAACCGGAGTTTACCGTCA																																6.0
AAAACCGGGGCGAAAGCAAA				17.0
AAAACCGTCACACGATGTTAGAGTTA	84.0
AAAACCTAGGGAAGTATACGCCTTTT		4.0
AAAACCTATGGAGTCCGAGTTGCGTA					4.0
AAAACCTGAAAAACAGATCTGCGAAA	7.0
AAAACCTGCGTCTACTTATC																							5.0
AAAACCTGGGAATCGAGGGG												4.0	5.0	7.0		6.0	4.0
AAAACCTTATACTTTCGCAATGTTAA		8.0
AAAACCTTCCTTAGACGTCAATTTTG											9.0
AAAACCTTGATTTCTGAGAGTCGCGA	333.0					10.0
AAAACCTTGCAATGAAACTCCCTTTT		4.0
AAAACGAAGGATCTTTGACGGGGGCA	358.0
AAAACGAATTACGTTTGAAT																	4.0
AAAACGACGGAGGGGAAACC				7.0
AAAACGACGGGAGACACAAC				6.0
AAAACGAGGTGTAAGAAAGCTAGTCT	29.0
AAAACGCACAGGACAGTATTGTGAAC							4.0
AAAACGCATGGCCTGAAGTCGAGATA	447.0
AAAACGCGAAGAAAATAAGGATTTAC		5.0
AAAACGCGTGGGCAGCAATGGGTACA											4.0
AAAACGCTTGATATCTTCTT																														6.0
AAAACGCTTTAATTGCCGTG																							109.0
AAAACGGAACGGAGAAAAGA				5.0
AAAACGGAACTTTGTTTGTCACATGG	107.0
AAAACGGACACGAAACACCA				5.0
AAAACGGATTGTGTATCGAATGGCTT	13.0
AAAACGGCAGAAGACGGCAG				4.0
AAAACGGCCGTTGGATAGAGCCGATG	1985.0	92.0	14.0	59.0	81.0	66.0				45.0
AAAACGGCGGGAGGGGAAAA		5.0
AAAACGGGAATGTGATGCAG												4.0
AAAACGGGAGGCGCAGGCAG				4.0
AAAACGGGCCGGGCAAAAGA		17.0		5.0
AAAACGGGGTTAATGGGACTCGGGCT	24.0
AAAACGGGTGATAATGGCTACTGGTAT	198.0				6.0
AAAACGGTTGTATTTAGCAAATATGT	16.0
AAAACGTCACATAGCGATATATTTTG	178.0
AAAACGTCGTGTTAACGAGATCAGTA	19.0
AAAACGTCTGATCTTTTTCTCACTTG	5.0
AAAACGTCTTACATGTTATAGTTGGT	47.0
AAAACTAATATCCGAAGTGTGGGATG	83.0									4.0
AAAACTAGGTGACGTATGGTTTGTTG	104.0		36.0		8.0	98.0
AAAACTATTCTAATCTCGAC																														6.0
AAAACTATTGGGCTTTTTATTAGAAC	6.0
AAAACTCGCCCGGTATAATTAAGAGG	15.0
AAAACTCTCAACAACGACCT																							7.0
AAAACTGATTGTGCAGAGGAGATTAT	933.0	311.0	375.0		95.0	382.0			5.0	29.0
AAAACTGGTATTAATTCATGAGAATA		12.0
AAAACTTCTTTGAGATCGTACTGAAC	25.0
AAAACTTGCCTGGTTACCGTTCCTGA	23.0
AAAACTTGTTTGGACTCTCGCGAGG		19.0	7.0	12.0			15.0
AAAACTTTAAGATTGAGTCA																							14.0
AAAAGAAAGTGACGATAATT																		5.0		6.0
AAAAGAAATATTGAGCAACTGGAGTG	215.0	23.0			8.0
AAAAGAACAGGGAAAGCACA				9.0
AAAAGAACGGAACAGCGAGG				36.0
AAAAGAACGGTTAAAGATCTTTCCTA	9.0
AAAAGAAGCAGGTTAGAGGAGGGCGG	1394.0
AAAAGAAGCTAACTCCGTTCAGGCAC	24.0
AAAAGAAGTCGTAGTATTGCGAATAT						4.0
AAAAGAAGTGATTGTGCCCTAGCTCT	6.0
AAAAGAATAAAAGCTATTGG																							102.0								109.0	131.0
AAAAGAATGGATTCTAAAGATTTTAA	74.0				313.0					110.0
AAAAGACAAGGACACGGAAA						6.0
AAAAGACACAACCGAACCGGC				5.0
AAAAGACACAGAGGAGAAAT																		4.0
AAAAGACACAGAGGAGAATT																		4.0
AAAAGACAGAGAAGAGAATT																		4.0
AAAAGACAGAGACGATAATT																			4.0
AAAAGACAGCCCGAGGACAA				5.0
AAAAGACAGGACCGAATAGC				5.0
AAAAGACAGGGAAGAGAATT																		12.0	9.0	6.0	4.0
AAAAGACAGGGACGAGAATT																		7.0			5.0	4.0
AAAAGACAGGGAGGAGAATT																		11.0				5.0
AAAAGACAGGGGACCAGGAA				5.0
AAAAGACAGTGAAGAGAATT																		17.0	7.0	7.0	7.0
AAAAGACAGTGAAGATAATT																		12.0	6.0	8.0	7.0	4.0
AAAAGACAGTGACGAGAATT																		15.0	12.0	7.0	7.0	6.0
AAAAGACAGTGACGATAATT																		23.0	23.0	19.0	28.0	10.0
AAAAGACAGTGAGGAGAATT																		5.0
AAAAGACAGTTTGTTTTGTTGTTTTG	11.0
AAAAGACCGACTAGAAAGCA				4.0
AAAAGACGGGGGGAGGCAGA				5.0
AAAAGACTTCAGAGTGCTAT																							105.0
AAAAGACTTGATATGGTTGCCGTCAT					4.0
AAAAGAGAAGAAGCGAAAAG				4.0
AAAAGAGACATCACACTTTGTACAAC		6.0
AAAAGAGAGGACAGGAAACC				4.0
AAAAGAGAGTGGCGGACAAA																							149.0			23.0
AAAAGAGATGCATGTGTGATCTACAT	75.0				10.0					26.0
AAAAGAGATGCCGGGTGGAAGGGGTG	12.0
AAAAGAGCATTGAAGCAGTTGTCAAT	55.0
AAAAGAGCGTTCAGAACCTCGGGGCT	91.0
AAAAGAGGAGAAAAGCCGAA				4.0
AAAAGAGGATGGAGGGCAATGCTGTG	31.0
AAAAGAGGCAGTGGTGTAGG																															4.0
AAAAGAGGGAAGGAGCAAC				9.0
AAAAGAGGGGGGATGGCTGACGAGTG	7.0
AAAAGAGGGGTCGTAGTGGATCGTAT	578.0		5.0
AAAAGAGTATCTGGAGCGTCGGGCTA				7.0
AAAAGAGTGTTTTATAGTGTTGTTAA		4.0
AAAAGATAACTGTAATATGC																							4.0
AAAAGATAAGTTGACTTGTG																							59.0
AAAAGATAATTGGTGCTATATCGCTA				8.0
AAAAGATACCTCGAAGCCCGTGATGA	764.0	1220.0	1515.0	1667.0	2614.0	390.0	76.0	13.0	134.0	480.0	182.0
AAAAGATACTGGTTTTGGTGCCGAGA	9.0
AAAAGATAGTACTTGTGACTACTTAA	81.0
AAAAGATGACTTACGCTGTGATATGT	34.0
AAAAGATGCAATTTCAACGATATGAT	53.0
AAAAGATGCGCGGCAATCGA																							4.0
AAAAGATGGTATGTAAAGTGTAGTTC	366.0	52.0	12.0	294.0	15.0	26.0				5.0
AAAAGATTAATAATCGTGGGTTAATG	312.0	11.0			22.0	25.0
AAAAGATTCAGGTGTGTCTA																							23.0
AAAAGATTTCCTGTAAATGAATAATT	692.0					257.0		58.0
AAAAGCAAACAAGTTAATGTGTAAGT	54.0
AAAAGCAAGTGACGATAATT																		6.0	9.0	12.0		4.0
AAAAGCACGGAAACTTCTAG																																9.0
AAAAGCATCGATGGTGTGAGTAATCC	5.0
AAAAGCCACTGACGAGAATT																			4.0
AAAAGCCACTGACGATAATT																		5.0		5.0
AAAAGCCAGAGACGAGAATT																		7.0			5.0
AAAAGCCAGAGACGATAATT																		4.0	9.0	9.0	7.0	4.0
AAAAGCCAGGGAAGAGAATT																					4.0
AAAAGCCAGGGACCCAGCGG				4.0
AAAAGCCAGGGACGAGAATT																		5.0		4.0	4.0
AAAAGCCAGGGACGATAATT																		5.0
AAAAGCCAGTCACGAGAATT																		5.0
AAAAGCCAGTCACGATAATT																		6.0
AAAAGCCAGTGAAGAGAATT																		6.0	8.0	6.0	5.0	5.0
AAAAGCCAGTGAAGATAATT																		19.0	9.0	8.0	5.0	6.0
AAAAGCCAGTGACGAAAATT																		5.0
AAAAGCCAGTGACGAGAATT																		56.0	39.0	21.0	32.0	16.0
AAAAGCCAGTGACGATAAGT																		4.0			4.0
AAAAGCCAGTGACGATAATA																		4.0
AAAAGCCAGTGACGATAATT																		279.0	200.0	160.0	120.0	135.0
AAAAGCCAGTGACTATAATT																		4.0
AAAAGCCAGTGAGGAGAATT																		7.0	7.0	4.0	4.0
AAAAGCCAGTGAGGATAATT																		8.0		5.0		4.0
AAAAGCCAGTGCCGAGAATT																		4.0		4.0
AAAAGCCAGTGCCGATAATT																		7.0	5.0
AAAAGCCAGTTACGATAATT																		4.0
AAAAGCCGGACAAGCCCCAA				6.0
AAAAGCGAACAAAAGACAAA				4.0
AAAAGCGAGGAAAAGGCCGA		5.0	6.0
AAAAGCGGGACCCCGACCAA				4.0
AAAAGCGGTAGTAAATTGAAAGGGGT	6.0
AAAAGCGTACGGGATGTCTTGTCGAC	31.0
AAAAGCGTGCAGTGGGGGTCTATAGA	14.0
AAAAGCGTTTATACTATGTTGCTGGA	20.0
AAAAGCTATAATTGCGATGA													4.0
AAAAGCTGCTTATTGTTGTAGTGAAG	56.0
AAAAGCTTGTTTGGACTCTCGCGAGG		22.0	12.0				41.0				23.0
AAAAGCTTTCCCTTTTGGAG																							322.0
AAAAGGAAATAGACAAGCAAGTAAGA	18.0
AAAAGGAACCAAGGGAAAAG				5.0
AAAAGGAAGAAGGGGCCGAG				5.0
AAAAGGAATAGGAACGGTAGTGCTGA	10.0
AAAAGGACAAAGCAGCGACA				4.0
AAAAGGAGACGGGGAGCAAA				4.0
AAAAGGAGAGCGGTGGGCGTGACGGC	487.0	45.0	132.0	12.0	12.0	72.0		106.0	4.0	43.0	1533.0
AAAAGGAGAGGGGCCGAGAG				5.0
AAAAGGAGATGAGTTAGATGCTGAAA	19.0
AAAAGGAGCAGCAGGGACGC											4.0
AAAAGGAGCTTATTAATTTACATAGA	46.0
AAAAGGAGGTGTTGGGGGAACCGTGG	88.0
AAAAGGAGTGTAAGCAAGGTATATTG						5.0
AAAAGGATACTCATTTCTTCGCAAAT	18.0
AAAAGGATAGTGGTGTGGGGGCTGTT	4.0
AAAAGGATGTTCATGGGGTGGGGGGG	19.0
AAAAGGCAGGGACGAGAATT																		4.0
AAAAGGCAGTGACGATAATT																		4.0
AAAAGGCGAGACCGCAGAAA				7.0
AAAAGGCGCAGAGGAGCACA				7.0
AAAAGGCGCGAGGTGGTCATAGAGAA	20.0
AAAAGGCGCTTAAGAGGTTGCTTGTG		5.0
AAAAGGCGGCAAACCAGCAC				4.0
AAAAGGCTCCTTCTGTGACAGAAAGT	67.0
AAAAGGCTGAGTCCGACCGG																							28.0
AAAAGGGAAACAGACCAAAA				4.0
AAAAGGGACAAAGGGGAAAC				6.0
AAAAGGGACACCGGAAACGA				4.0
AAAAGGGAGGACAGGCCAAG			8.0								15.0
AAAAGGGCAGGGAGGGGACG	5.0
AAAAGGGCGAAGTGGTGGGATTGTTA	8.0
AAAAGGGCGGGAGGCGGAGA											7.0
AAAAGGGGAATGAGACATTTGATGTT	9.0
AAAAGGGGAGGTGGATCGTGGTGGAA	10.0
AAAAGGGGCGCGGGCCAGGA				4.0
AAAAGGGGGCTGAGGAATATAGGAAT	13.0
AAAAGGGGGGAGCGTGCGAGGTGAAA	500.0	197.0	35.0	23.0	289.0	6.0		6.0		105.0	4.0
AAAAGGGGGGCGGACGAAGG				6.0
AAAAGGGGTGGAGCGTACTGGAAGGG	88.0
AAAAGGGTAATCAATGTTCGCTCTAT	25.0
AAAAGGGTCAAACATGGTCGATCAGC	37.0
AAAAGGGTCCAATTCATACT																							5.0
AAAAGGGTCGGATGGGTGTT																							6.0
AAAAGGGTGGGAGGATGGCGGAGAAA	477.0			58.0	108.0					14.0
AAAAGGGTTCTTTATTTGTTGTCCAG	46.0
AAAAGGTACAGTGCGCGGGAAGTAAC	16.0
AAAAGGTCTTCAATAGGTGCGTTTGA	39.0
AAAAGGTGGATAGAGCTACTGTCTGA	237.0	29.0						7.0
AAAAGGTGGGAGCCCAGCTAGATTGG		19.0	5.0	8.0	6.0	21.0
AAAAGGTGGGAGCGGTCAAGGAGTTT	38.0
AAAAGGTGGGAGGTTTTTCAAAAGAT	64.0
AAAAGGTGGGAGTGAAGTGAGTGGTA		6.0
AAAAGGTGGGGACGGCGGCGAGGGTT	29.0
AAAAGGTGGGGATCGCGTCTTGGTTC	5.0
AAAAGGTGGGGGAGGGTATGCGGCAG	133.0		12.0
AAAAGGTGGGGTATGTGACAAGGGTT	15.0			45.0	101.0
AAAAGGTGTCAAGAGCTGCCAAGATA	95.0		204.0	21.0
AAAAGGTGTCAAGAGCTGCCAGGATA			12.0
AAAAGGTGTCCCAATAAATG																															5.0
AAAAGGTGTCTTTGGGTACAATGGGT										4.0
AAAAGGTGTGGCTTGGGCTTTTTTGA	111.0
AAAAGGTGTTCAATCAAATCGGTAAC		5.0
AAAAGGTTATAATGCGGTTGTTGTAA		8.0
AAAAGGTTGATTATAGGTAAACAGAC	64.0
AAAAGGTTGGGAGATTCTAGTACGCA	112.0
AAAAGGTTGTGGGAGATGAAGCGAAT	12.0
AAAAGGTTTATCGAGAAGTTAAGGCA			5.0
AAAAGGTTTGTAGAGAAGTTAAGGCA						5.0
AAAAGGTTTGTCGAGAAGTCAAGGCA			4.0
AAAAGGTTTGTCGAGAAGTTAAGGAA		7.0	4.0		5.0	7.0
AAAAGGTTTGTCGAGAAGTTAAGGCA	3427.0	11652.0	11564.0	9738.0	9144.0	11406.0				1236.0	5.0
AAAAGGTTTGTCGAGAAGTTAAGGCG		4.0		4.0
AAAAGGTTTGTCGAGAAGTTAAGGTA						4.0
AAAAGGTTTGTCGAGAAGTTAAGTCA		12.0		9.0		15.0
AAAAGGTTTGTCGAGAAGTTAATGCA		6.0				4.0
AAAAGGTTTGTCGAGAATTTAAGGCA				5.0
AAAAGGTTTGTCTAGAAGTTAAGGCA		5.0	4.0
AAAAGGTTTTTCGAGAAGTTAAGGCA		4.0		4.0
AAAAGGTTTTTGAAAATACT																							4.0
AAAAGTAACATTGTTGTGT																																	4.0
AAAAGTAATATATATTGGGTCGAGAA											4.0
AAAAGTAATCTATATTGGGTAGAGAA								5.0	6.0		7.0
AAAAGTAATCTATATTGGGTCGAGAA	572.0	149.0	54.0	103.0	228.0	189.0	2856.0	6089.0	9654.0	1370.0	7681.0
AAAAGTAATCTATATTGGGTCTAGAA									5.0
AAAAGTAATCTATATTGGTCGAGAA									5.0		7.0
AAAAGTAATCTATATTGTGTCGAGAA								5.0	7.0		7.0
AAAAGTAATCTATATTTGGTCGAGAA									4.0
AAAAGTAATGGGACTTCTAGTACATA	83.0
AAAAGTACAAAGTCGTGATCGCGCGA	6.0
AAAAGTACTGTGGGGGTATGACCACC								6.0
AAAAGTAGAGCCGCCAGAAG				6.0
AAAAGTAGTCGTGATACAGCTTAGCC		5.0
AAAAGTATCAGTCAGCGGCAGTCTGC	29.0	34.0
AAAAGTATTCGTGAATGTTCGTTGTT							7.0
AAAAGTATTTTCTAAGAGGTGTGTAC					7.0
AAAAGTCATGTGGGGGTATGACCACC								9.0
AAAAGTCCTGTGGGGGTATGAACACC								5.0
AAAAGTCCTGTGGGGGTATGACCACA							4.0	6.0
AAAAGTCCTGTGGGGGTATGACCACC	232.0	257.0	117.0	168.0	367.0	85.0	3320.0	9066.0	238.0	902.0	1034.0
AAAAGTCCTGTGGGGTATGACCACC								4.0
AAAAGTCCTGTGGGGTTATGACCACC								6.0
AAAAGTCCTGTGGGTGTATGACCACC								9.0		4.0
AAAAGTCCTGTGGTGGTATGACCACC								6.0
AAAAGTCCTGTGTGGGTATGACCACC								6.0
AAAAGTCCTGTTGGGGTATGACCACC								5.0
AAAAGTCGTGTTTTAGGAAGAGCATA	23.0
AAAAGTCTAAATTTGGCATGAAGAGA	131.0			26.0
AAAAGTCTCTGACAGGTTAG																								9.0	11.0	13.0	20.0	20.0
AAAAGTCTGGCAATCGAAGGTGTTGA	120.0
AAAAGTGACACGATATTTACTTTATT	10.0
AAAAGTGACCGCTGTAATATGAAAGT	77.0
AAAAGTGCATTGGTTCTAACTTGGGA	32.0
AAAAGTGCGTGTACGGCCGG																							368.0
AAAAGTGCTGTGGGGGTATGACCACC								4.0
AAAAGTGGGGCGGAGTGGAGGAGCAA	194.0							12.0	9.0
AAAAGTGGGGGCGGGTCTAT	13.0
AAAAGTGGGGGCGGGTCTATGTTTTA	196.0		7.0			6.0
AAAAGTGGTGTGAAAAGGTATTTATT					14.0
AAAAGTGTAAGCGTAGTGGTAGTTAA	48.0	55.0	20.0
AAAAGTGTCTGGTGTCCGTGGTTTCA											6.0
AAAAGTGTCTTTGGGTACAATGGGT											4.0
AAAAGTGTTGGGTGCGGGGATTGTTT		4.0
AAAAGTGTTTGATGTTTGCAATTCAT	85.0
AAAAGTTCCGTTAGAGTCCGTCATTG	35.0
AAAAGTTCCTGTTTCGGACACGGGGA	18.0
AAAAGTTCGTGTTGGGGGAAGGGGCT	56.0
AAAAGTTCTGTGTCGATTTAGGGACT	15.0
AAAAGTTGACGGTGGGTTGGGGGTAA	10.0
AAAAGTTGCCAAGAGCACGGTCTATG	21.0
AAAAGTTGCTGTGCCTGTCAGGAAGT		7.0
AAAAGTTGGACGTAGGCATTTACAGA					6.0
AAAAGTTGGATTGATTTTTACGATTT	8.0
AAAAGTTGGTCTTTGATAGAGGAAGG	268.0								7.0
AAAAGTTTCTATCTCAGCTTAGCTAG		5.0
AAAAGTTTGACCAGGTGGTAGTTAGA	276.0	131.0	37.0	188.0	152.0	16.0				11.0
AAAAGTTTTGAAGTAGCCAATCAATC	273.0
AAAAGTTTTGAATACGTGCGGGTATG	31.0
AAAAGTTTTGGATGGTGTGAGGGTCA	43.0
AAAAGTTTTGTCGAGAAGTTAAGGCA						6.0
AAAATAAAGATTCGCATATCGGCCAG	15.0										8.0
AAAATAAGCGTTTAGAGTCCGTGAGG	53.0
AAAATAAGTCATGTGTTCAAGTGAAT	114.0				22.0
AAAATAAGTGGTCGCTCGGGGCTGGT	1546.0	849.0	1709.0	2741.0	1460.0	948.0			4.0	684.0
AAAATAAGTGGTCTCTCGGGGCTGGT						4.0
AAAATAATCACGGCGTGTGT																							85.0	46.0	54.0
AAAATAATCGCCAAACATCAGAGAGA		4.0
AAAATAATCGGGTAGTGCTGGCAGTT	24.0
AAAATAATGATTTTTTAGCA								7.0
AAAATAATGGCTCGTTGATT																							7.0
AAAATAATGGGTTTTCTATACTCTGC	143.0		24.0			16.0
AAAATAATTGTTCAACTACAGAAGGA	109.0				12.0		14.0	7.0	20.0		16.0
AAAATACCCGGGAAGGTCATTCATTA								5.0	8.0
AAAATACGAAGAAATTCTCGCACAGA				4.0
AAAATACGTCGGCTTTCTATGTGGGT	247.0	29.0				9.0
AAAATACTTACGGGATTATGACTTGT	297.0				25.0
AAAATACTTCATTAGTGGTTCATGGA	855.0					23.0
AAAATAGACAAGGGGTAGTGTCCCTA	10.0								10.0
AAAATAGCAGTAAACTCAAC																74.0
AAAATAGGAGGCCGAGAGTTACATTT	8.0
AAAATAGGCCATATTGGAGAAGACAT							8.0	8.0	13.0
AAAATAGGTCGGACGAGAAACAAGTG	38.0			27.0
AAAATAGGTGGGAAAGTCGGGAGTTA	17.0	5.0
AAAATAGTCTGAAAATGTGT																							26.0					6.0
AAAATAGTTAGATGTTGTAAGGATTT	390.0
AAAATAGTTTGTATTTTGTCCTATTC	16.0
AAAATATAAAAGTTTTGGTAGTCGTC	420.0	29.0	11.0	20.0		51.0
AAAATATAGCATTGTTAATCTTTATT	55.0	15.0		10.0
AAAATATCGTCATCACCTTAACAATA	94.0
AAAATATGGCTAGCAGGCACTAGTTA	56.0
AAAATATGGTCGGCGGAGAATTATAG	57.0	10.0			12.0
AAAATATTAATTTTGCGTTTTAAGAC	16.0
AAAATATTAGTCCGAAGTGGAGTCAC	4.0
AAAATCAGCTTGGCATTCGG																							10.0
AAAATCAGGTTGAGTAGGATGTGAGG	226.0	4.0
AAAATCAGTGAGTAGTCAATTGCACA	19.0
AAAATCATAGTAAATAGGAAGTGTGA					17.0
AAAATCATAGTTCTGGTACAATGATT		4.0
AAAATCATCGATTCATGAAGTGGCAC		9.0
AAAATCATGACTGAGGCTTCAGATGG	24.0
AAAATCATGTCCTTTAATCAGAAATA	554.0
AAAATCCACAGGACAGTATTGTGAAC							4.0
AAAATCCGATACAAGAGCTTATGGAT	541.0	149.0	573.0	816.0	293.0	462.0			6.0	131.0
AAAATCCGGACATACATCAA																							132.0	64.0
AAAATCCTTCCTAGCATCCG																							7.0
AAAATCCTTTTACTCGCTGTACAGAT	739.0	17.0	81.0	185.0		106.0	8.0			12.0
AAAATCCTTTTTTGCAATGTGTTTTA		8.0
AAAATCGATATGGGGGGGGATCAGGT	34.0
AAAATCGGCTTGAGGGCATTTAAGCA		5.0
AAAATCGGGCTCCTATGATT																							105.0			19.0
AAAATCGGGGCTCAGGAATCTACAGA	2001.0	235.0	669.0	245.0	718.0	481.0	5.0			167.0	6.0
AAAATCTATTCGTCGGCTCAGATCGT	11.0
AAAATCTGGAGTGCGAGTGGATAAAA	21.0
AAAATCTGGGTCGCCTTGCGTTAAAA		4.0
AAAATCTTGGGCATTACGATGGAATG		6.0
AAAATCTTGTCATGTAGGTAGCATTT		12.0
AAAATGAACAGGACAGTATTGTGAAC							9.0
AAAATGACAATAGTCTATGAACCTT	87.0
AAAATGACTCTGGTTACAGTTAGATT	45.0
AAAATGAGACCATAGGGTATGATTAT	170.0
AAAATGAGAGTTTGTACTGTGTTGTC						5.0
AAAATGATCTCAGCTAATGCGGGTAT	421.0	22.0	30.0	73.0	29.0	36.0
AAAATGATTGGGTTCTGGAAGCGTAT		7.0
AAAATGCAAAGGACAGTATTGTGAAC							7.0
AAAATGCACAGCACAGTATTGTGAAC							7.0
AAAATGCACAGGAAAGTATTGTGAAC							5.0
AAAATGCACAGGACAATATTGTGAAC							4.0
AAAATGCACAGGACAGTATTATGAAC							4.0
AAAATGCACAGGACAGTATTGAAC							4.0
AAAATGCACAGGACAGTATTGAGAAC							5.0
AAAATGCACAGGACAGTATTGCGAAC							7.0
AAAATGCACAGGACAGTATTGTAAAC							4.0
AAAATGCACAGGACAGTATTGTGAAA							13.0
AAAATGCACAGGACAGTATTGTGAAC	57.0						31125.0				1449.0
AAAATGCACAGGACAGTATTGTGAGC							4.0
AAAATGCACAGGACAGTATTGTGATC							4.0
AAAATGCACAGGACAGTATTGTGTAC							5.0
AAAATGCACAGGACAGTATTGTTAAC							9.0
AAAATGCACAGGACAGTGTTGTGAAC							4.0
AAAATGCACAGGACATTATTGTGAAC							6.0
AAAATGCACAGGACGGTATTGTGAAC							4.0
AAAATGCACAGGACTGTATTGTGAAC							5.0
AAAATGCACAGGTCAGTATTGTGAAC							6.0
AAAATGCACATGACAGTATTGTGAAC							13.0
AAAATGCATAGGACAGTATTGTGAAC							5.0
AAAATGCGCCGATAGTGGTAATATGT	56.0
AAAATGCGGTGTTAGGAGAGGGTCCT				6.0
AAAATGCTCAGGACAGTATTGTGAAC							8.0
AAAATGCTTTGTTTGTGCGCTCCTGT	6.0
AAAATGGAAGCTCTGTCATCGGGTGG		5.0
AAAATGGACAGGACAGTATTGTGAAC							4.0
AAAATGGATCTGTATGTTCAACGAGA	237.0		8.0
AAAATGGATGAGAAATGCTGGCATGG	345.0		61.0			11.0
AAAATGGCAGTTTGGGCAGGCATGCA						4.0
AAAATGGCCGCGGGTGGAATGCAAAT	6.0
AAAATGGGACAGTACTCAGTGGAGGG	8.0
AAAATGGGGAGCCAGGTGGT																														6.0
AAAATGGGGGAGTTCAGAGGATCTTG	16.0
AAAATGGGTAGCAACGACCAGGCTAA	52.0
AAAATGGTGGGAACTTATCGCGCTGT	10.0
AAAATGGTGGGAGGCCTCTTCTAAAC	31.0
AAAATGTCCTTAAGGGCACC																														4.0
AAAATGTGAGTGCGTCGGCGACTATG	31.0
AAAATGTGGTCGCTGACAAGTTTGCT	27.0
AAAATGTGTAGTTTAAGGTCCAGTGG	16.0
AAAATGTTATGGTAGTGAAAGCTTCC	12.0
AAAATGTTCTCTATTTCGGGGTGCAG	876.0		18.0					6.0		15.0	14.0
AAAATGTTTCATAGTTCTCCGTATTG	19.0
AAAATGTTTCGTGATAGTGGATTAGA	19.0
AAAATGTTTGACTCACGGAG																																	22.0
AAAATGTTTGTCGAGAAGTTAAGGCA						10.0
AAAATGTTTTACTTTTGAAGATTCAA	2546.0	138.0	34.0	122.0	189.0	327.0				125.0
AAAATGTTTTCTCAGCTTAAAAAGCT	53.0
AAAATTAATCGGACTGAGAGGCGTCT	125.0
AAAATTACTCGGAGGTGATTCAATGG	175.0					17.0
AAAATTATAAGTTTCTCTAACTCTAG		4.0
AAAATTATATATAGAGATTGGGATAA	45.0
AAAATTATATTGGATGATGTTAGTGA	13.0	12.0									8.0
AAAATTATGATGTTCAGTTCTCATGT	7.0
AAAATTATGTGTTTGACGGAGGGAAA	8.0
AAAATTCACAGACTAGGCGCGGGTTG	227.0	7.0	83.0			87.0
AAAATTCACAGGACAGTATTGTGAAC							10.0
AAAATTCAGACACGGCTGGTAGACAT	74.0
AAAATTCATATAGGCAGCATTACTAA	7.0
AAAATTCCAGCGCTTCTAGTATCCAA	10.0
AAAATTCCATAGTAACTAGAATTTTG	156.0
AAAATTCCCAGAGCTGGTATACGTGA	77.0
AAAATTCGGAATTAGTATACGACTGC	7.0
AAAATTCGTGTTTGGAACTCGGGTTG	21.0
AAAATTCTATAGGGTTTATGCATCGT	16.0
AAAATTCTATTTAATGAGCGGGTTAC	9.0
AAAATTCTGTAGGGCATGTTTAGTGG	44.0
AAAATTGAGTCATTTCTTATCGATAT	26.0
AAAATTGCAAAAATGGGGGACCAAGA	965.0	47.0			4.0	10.0
AAAATTGCATATTAGCCCGAGGGAGA						4.0				4.0
AAAATTGGACCATATAGATATGTGGA	15.0
AAAATTGGGGAGTTATGTTTGGGATG	5.0
AAAATTGGTAGAGCGTTATAGTAAGA	91.0
AAAATTGTCCCAAATTACACGTGATA	8.0						8.0	19.0
AAAATTGTGAACAGATTCAATCAGAT	304.0	138.0	93.0	85.0	67.0	18.0	9.0			18.0
AAAATTGTGAGTGTGGTCCGCGGCGT	31.0
AAAATTGTGGATCGGATGCG																														99.0		10.0	7.0
AAAATTTACAATACACAGAACGGTCA	12.0
AAAATTTAGGATGGGATTACTCGTTC	8.0
AAAATTTAGGGTTAGGTGTCAGCTAA		6.0
AAAATTTATACGGATTGGGAGGTTGG	174.0
AAAATTTATCTTTTCTACCATTATTT								4.0	6.0		12.0
AAAATTTATGACGTCACCTTGACATG	69.0
AAAATTTATGGGATTGTGTCATTGAA	34.0
AAAATTTATTGTGATATGGGGGGTTA	62.0
AAAATTTCACTCACAGGGCGGCGATG	57.0
AAAATTTCCATTGCAATTCAGTGTGA	42.0
AAAATTTCTCCCATTTAGGTTTAGGG		10.0
AAAATTTCTCTCCTTAGGTAGCAGTT	1272.0	14.0	110.0	111.0	18.0	318.0
AAAATTTCTGTTAGAGGATAGGGGAT	61.0
AAAATTTGAGATGGTTATACATGGAT						5.0
AAAATTTGATTTGGTTGACGCTATGG	6.0
AAAATTTGGGAGAGGTAAATGTTTAA					7.0
AAAATTTGGGGTCTGCCGATGGTTCC	82.0
AAAATTTGGTAAAGGTCTTCTTCTTT	432.0		8.0			69.0
AAAATTTGGTTGTCCGGGAAGTCTTA		5.0
AAAATTTGTTTGGACTCTCGCGAGG		4.0
AAAATTTTACGTGTAGCGAGAATGAG	34.0
AAAATTTTGCCGTTTGAGTTATTGGG	13.0
AAACAAACTCATAGTGATCGGGGTGA	78.0
AAACAACAAAATATTTAATTATACCA	39.0
AAACAACAGGGAAAAAAACA				7.0
AAACAACATGGGCTCAGGAA																							266.0	36.0
AAACAACCACAAACGGAAGA				4.0
AAACAACGACAGCGAGACCG																									53.0
AAACAAGAACACGAGGGCGA				6.0
AAACAAGACAAAAAGGAGAA				5.0
AAACAAGAGGAGAGGCGAAG		6.0
AAACAAGAGGATTGAAGAGG																							23.0
AAACAAGCGCAGACAAAAGG				11.0
AAACAAGGATTTGTTAGACCGTGTGT	8.0
AAACAAGGCCAAGGGAAAAA				7.0
AAACAAGTAGGGGATCGGAGGAAATA	19.0
AAACAAGTGATGAATGAAGGCGGGAT	109.0
AAACAAGTTAAGGGGCTAAAAATAGG			10.0
AAACAATACATAGAGCGTCCAATGTT	24.0
AAACAATCGTTTTGCGCGTCTGTACA	109.0
AAACAATGAAGGGCGGGCAC																								4.0	4.0	4.0	5.0	5.0
AAACAATGGTTTTGTCTTCAGTGGCA	153.0
AAACAATTCCTGTGTTGGCG																							43.0
AAACAATTTAATAAATGATTTTGTTA							6.0
AAACACAAGGAAAAAAGGAA				8.0
AAACACAAGGCAAAAACGGG						27.0
AAACACAAGGCGAAAACGGG						4.0
AAACACAAGTGTTCCCGAAG																4.0
AAACACAATGTCTATGGTATTAGGTA	58.0
AAACACACGAGGAAAACGG				9.0
AAACACACGGGAGGCGCACA				7.0
AAACACATCAATCACTCTGA																	4.0
AAACACCAGGAAGCCGGACA		34.0
AAACACGAAAAACCGCGCAG																							77.0
AAACACGAAACGGGCAGAAA				5.0
AAACACGAATGTGCTCACTGTCACGA	9.0
AAACACGACCGCAGAGCCGG				31.0
AAACACGAGCAGCAGGCAAC				4.0
AAACACGGCGGGGAGAAAAC		6.0									4.0
AAACACGTTTGCTTTGACACTTGTTT				4.0
AAACACTATTAGCTGTTTGGTACTGG	116.0
AAACACTGCGGCATCAGGTTATTTTA		4.0
AAACACTGGGAATCGAGGGG												12.0	7.0	6.0		11.0	10.0
AAACACTGTAAGGTCTGCTTATGCTT	23.0
AAACACTTGGGTAACAAAAT																							5.0
AAACACTTTTCTCAGTCACTATGTCC		5.0
AAACAGAAAAGCGGAGCGAA				8.0
AAACAGAAGTTTAGGTTAT												388.0	87.0	116.0	5.0	66.0	111.0
AAACAGAGTCTTTTCACCTGGTGTAC	10.0
AAACAGCATGGTAGACCGCG																															39.0
AAACAGCGATAGCTGCGCTG																																4.0
AAACAGCGCCTGGTTAGTTGTGATGA		4.0
AAACAGCGGTGACGCAGCAC																															22.0
AAACAGCTATCTAAGGCACGTAGATT	109.0
AAACAGCTGCCGTAGCACCT																							432.0			8.0
AAACAGGAAAGAAGCACCAC										5.0
AAACAGGACCCCAGCACAGA						4.0					4.0
AAACAGGCGCCAATACTGAT												104.0	30.0			6.0	4.0
AAACAGGGAAACACCACCGG				117.0
AAACAGGGATGTAGAAATGG																							5.0
AAACAGGGGAGGCGCAACAA				7.0
AAACAGGTGTGCGAAAGAGACAATGA	13.0
AAACAGTAAATAGAGTGTAACCATAA	59.0
AAACAGTACGTGATTTTCGCTATTTG		8.0	10.0	14.0	6.0	8.0	21.0	15.0	9.0	9.0	10.0
AAACAGTATGGTGATCCCTT																								6.0				4.0
AAACAGTCGTTTAATCGTCT																																8.0
AAACAGTTGGTTTTTGGCCTGGATGT	444.0						14.0
AAACATAAACGTGACGCATACGTTAA		5.0
AAACATACGGGTTTGAACTAAGGTAA	36.0
AAACATACTGAATTGGACTCAATTAA	15.0
AAACATAGTGCAACTAGGGA																																4.0
AAACATATTAATGAATCCTT																							4.0
AAACATATTCTCTAGTGAGTACAATA	7.0
AAACATCAAGAGGTGGGAGCCGGGTT	10.0
AAACATCAGCTGATAAGGGAATGTCC		5.0
AAACATCCAGTGACATCTCCCCATTA	33.0
AAACATCCTATAAATTATCA												8.0	4.0				7.0
AAACATCTAATGCAATTCTTTCTATG	14.0
AAACATCTGGATCGGATGCG																														6.0
AAACATCTTTTTGCTTGATT																								102.0
AAACATGAATTTGTATGCAATCCGAC	21.0
AAACATGTGCAGATAGCTTGAGATAA						6.0
AAACATGTGGAATTCTGTAATACAGA	17.0
AAACATGTGGATCGCATGCG																														4.0
AAACATGTGGATCGGATGCG																														74.0		12.0
AAACATGTGTACTTGTCTTTGGGGTA	31.0
AAACATGTTACGGAGTACCA																													23.0
AAACATTAACTTCATAGACAGTCATG	14.0
AAACATTAAGAGGTGGTCAGATGGGA						4.0
AAACATTAGCAGATAAAGGGGGTCTT		6.0
AAACATTATGGTGATCCCTT																							343.0	1221.0	1026.0	518.0	1614.0	701.0
AAACATTATGGTGCTCCCTT																											4.0
AAACATTCGGGGGTGGGGTAGAGGTC	813.0	218.0	207.0	686.0	1138.0	317.0				400.0
AAACATTTCTAGAATTTGTTGGTTTT	24.0
AAACATTTTTTATAGGTCGC																							16.0
AAACCAACCTCACCTCCCCA																4.0
AAACCAACCTCACCTTCCCA																110.0
AAACCAACTCACCTTCCCA																7.0
AAACCAAGAGGAAAAGAAAG				9.0
AAACCAATACCCATTTCAATGCGCAT		5.0
AAACCAATGCATGGGAGTGC																							255.0	19.0		44.0		22.0
AAACCACCAGGAGACAAGAC				9.0
AAACCAGAAAGCAGAAGGAG				6.0
AAACCAGCGTCCGTTCATGT																															7.0
AAACCAGGCCATATTGGAGAAGACAT							9.0
AAACCAGTAAGTGTTTGGCGAGTTAG	236.0
AAACCATATAACTTGAAATCACTGTA	132.0
AAACCATGGGAATCGAGGGG												8.0	9.0	6.0		7.0	5.0
AAACCATTGGAGTGTTAAA																																5.0
AAACCCAGGGAATCGAGGGG												8.0				6.0	7.0
AAACCCCGGGAATCGAGGGG												4.0	7.0
AAACCCGCAAGGAAAAAGGA				6.0
AAACCCGGGGAATCGAGGGG												11.0	8.0	4.0			5.0
AAACCCGTCAAACGTAGGGT																																8.0
AAACCCTAGGAATCGAGGGG																4.0
AAACCCTCCGAGCTTAGCAA																9.0
AAACCCTCGGAATCGAGGGG												6.0	6.0
AAACCCTGCGAATCGAGGGG																7.0	4.0
AAACCCTGGCAATCGAGGGG													4.0
AAACCCTGGGAAACGAGGGG												4.0
AAACCCTGGGAAGCGAGGGG																4.0
AAACCCTGGGAATAGAGGGG												6.0	9.0			6.0
AAACCCTGGGAATCAAGGGG																4.0
AAACCCTGGGAATCGAAGGG																	5.0
AAACCCTGGGAATCGAGCGG												4.0	6.0
AAACCCTGGGAATCGAGGCG													4.0			4.0
AAACCCTGGGAATCGAGGG												8.0				6.0	8.0
AAACCCTGGGAATCGAGGGC																	11.0
AAACCCTGGGAATCGAGGGG												15089.0	13531.0	11717.0	736.0	11402.0	11077.0
AAACCCTGGGAATCGAGGGT												5.0	5.0	9.0		9.0	4.0
AAACCCTGGGAATCGAGGTG												5.0	4.0	6.0		9.0
AAACCCTGGGAATCGAGTGG												4.0	4.0			6.0
AAACCCTGGGAATCGATGGG												7.0	4.0			6.0
AAACCCTGGGAATCGGGGGG												7.0	5.0	5.0		5.0	4.0
AAACCCTGGGAATCTAGGGG																4.0
AAACCCTGGGAATGGAGGGG													7.0
AAACCCTGGGAGTCGAGGGG													7.0			5.0
AAACCCTGGGATTCGAGGGG												10.0	4.0	9.0			6.0
AAACCCTGGGGATCGAGGGG												9.0	5.0	9.0		7.0
AAACCCTGGTAATCGAGGGG													5.0	6.0		4.0
AAACCCTGTGAATCGAGGGG												4.0	7.0
AAACCCTTGATGTGATATGCTAATTT	17.0
AAACCCTTGGAATCGAGGGG														4.0		4.0
AAACCGAGAAAGGAAGCCAG																	5.0
AAACCGCAACAGGAGCCAAC				4.0
AAACCGCACGAGAGAAAAAA				8.0
AAACCGCCTCCCGGGGGGCTGTCGGG	9.0
AAACCGCGGCCATGGCGACGC			5.0								5.0
AAACCGGAGAGGAACCGAAA				11.0
AAACCGGCTAATGACCGGGT																							110.0
AAACCGGGGAGTCAGACAATGTGTTA	703.0			4.0	14.0
AAACCGTAACATAAAAGTGAGGAACT	14.0
AAACCGTACGAAATGGAGGGTGGAGCA	253.0	144.0	162.0	607.0	117.0	239.0				55.0
AAACCGTGGGAATCGAGGGG												6.0	5.0	7.0
AAACCGTTTGGGGGGTCACATTCTCA	78.0
AAACCTAGCCCCAATACTTA																								13.0							20.0
AAACCTATGGGTAAGACTGA						7.0
AAACCTCGGGGGTCTACTAG																							286.0	31.0			4.0
AAACCTCTAGTATGCTGTTCCATGTT	119.0
AAACCTGCTAAGGAAGTTATCTTCTT	79.0
AAACCTGTGGATCGGATGCG																														24.0		4.0
AAACCTTCAGATTTTTTTCTAATATA	9.0
AAACCTTCCTTAGACGTCAATTTTG											4.0
AAACCTTCTATACCCCCGACGACCT	29.0	7.0
AAACCTTCTTCTCCCGTGGCGCTGTT	18.0
AAACCTTGCCGAATATGGAAACCATG	73.0
AAACCTTTGTTGGAGGGGTGGCAGAT	49.0
AAACGAAACAACCCCGGGAA				4.0
AAACGAAAGACAGCGCTAGT																																5.0
AAACGAAGAGAAAAGGGCCC				5.0
AAACGAAGGGCCAGCGCCAG				5.0
AAACGAAGGGGGAGCGGGTTAGCATA	20.0
AAACGAATTCATGATGCCCA																													4.0
AAACGAATTGGGGTGGGGAGGCGCAC	40.0
AAACGACAGAATCTTCCAAGTCATGG								9.0
AAACGACTAAAGTACATTTGACTGAT	11.0
AAACGACTTTGGATGTATCA																																4.0
AAACGAGAGGCACAGGGAAA				13.0
AAACGAGATGGGGGCCTCTAGAGTGT	15.0
AAACGAGCCGGACAACGGAG				12.0
AAACGAGCGTCTGTTGATTATTGGCG	39.0
AAACGAGGAGGACAACGGAC				4.0
AAACGAGGATGTTGTCGATCTTTTTA	432.0
AAACGATTTTAAATTAATCCTAGAAA	342.0	159.0			8.0	33.0
AAACGATTTTTTGTGGAGATGGGACA	14.0
AAACGCAAAAAGGACAGAGA				7.0
AAACGCACATCAACGAGTCG																							14.0
AAACGCATTTTGGTAAACTG																							13.0
AAACGCCCTGGGACGAAGTTATTATA	4.0
AAACGCCGCGCCGGGAGAAG				4.0
AAACGCCGGTTGGTCGTGGAGTGTTG						9.0
AAACGCCTATGACGGTATCC																															13.0
AAACGCGGACAAAACCCAAA				5.0
AAACGCGGCCATGGCGACGC	4.0	7.0
AAACGCGTGGAGGTGGGGGCGGGGTT	104.0
AAACGCGTTAGGGAGGTTCT																							106.0
AAACGCTATCTCAACAGCGC																							437.0			8.0	52.0	34.0
AAACGCTCAGGCATATGCCC																17.0
AAACGCTCCTTGATCTAATTTATTGT		9.0			7.0
AAACGCTGCTCTAACGGGCC																							310.0
AAACGCTGGGAATCGAGGGG													4.0
AAACGCTGTTAAGTGATGCTGTATCA		11.0
AAACGGACGAGAGGAAAAGC				15.0
AAACGGAGAGGCGGGCAACG				6.0
AAACGGAGGGAAGACGACAC																4.0
AAACGGAGTGGTATGATATGGACAAG	740.0	7.0
AAACGGCAAGACGACACAAG				7.0
AAACGGCACGAGCGGCAACA				4.0
AAACGGCAGAACAGCAACCA				5.0
AAACGGCGCCGAGGCGCAAG				5.0
AAACGGCTTAGGGGTGGATG																															41.0
AAACGGGCTACTGTATGTTT																							6.0
AAACGGGGAAAAAAGAGGGC				4.0
AAACGGGGATTTGGAGCATGGGCGCGT	5.0
AAACGGGGGGAGCGAAGGACTGTGGG	104.0
AAACGGGGGGAGCGAGTCGAGGGATT	18.0
AAACGGGGGGAGGAGGGAAGGCTAGT	374.0
AAACGGGGGGGAAGACGAAA				4.0
AAACGGGTATCGCTATTCTCTATCAT	28.0
AAACGGGTCGTTTAGCTGGT																							6.0
AAACGGGTTACCTTATGGTCATACGA	30.0
AAACGGTGCAGGGTGGGCTCTGTAGA	20.0
AAACGGTGTGGAGATGGGAGCATAGA	295.0
AAACGGTTGCGTTTCAGGGGATCGGG									7.0
AAACGGTTGTATAATACCTA																							4.0
AAACGTACATTTGTGCATAAGCCGAG	184.0
AAACGTACTTCTGTGTCGGACGACAA	42.0
AAACGTAGCATTCGCGTAGA																															71.0
AAACGTATGTTGAAAATTAA																							20.0
AAACGTCAACGACCTTCCCGGTTCCC	120.0	30.0	95.0	107.0	149.0	31.0	15.0			52.0
AAACGTCAGTGTTGGATAGC																							19.0
AAACGTCGCAGTTATAGAGA																							180.0
AAACGTCGGGTGAGGTGGTGGACTGG	123.0
AAACGTCTTGATGGAGATCGAAAGTT	66.0
AAACGTGCAAGGGTTGTTATGATTTT	65.0		48.0			128.0
AAACGTGCAATTTGGAGCAA																							5.0
AAACGTGCATTAAGTAAGTTGTACTT	48.0
AAACGTGGGGGAGTGGGATAGGCAGA	34.0
AAACGTGTGGAGCGGATGCG																														5.0
AAACGTGTGGATCGGATGCG																														212.0	5.0	37.0	10.0
AAACGTTAAAAGCCGATTCAGTTTTA	21.0
AAACGTTGAGGTATGGGGGAAAAAAG	44.0				12.0					7.0
AAACGTTGCGTAGAATCAAATGATAT	42.0				13.0
AAACGTTGGTAATGGGACACTTATGT						4.0
AAACGTTTAGTTGCAGATCTTATGTA	72.0	12.0
AAACGTTTCCGACCCTGTCA																									18.0
AAACGTTTGTTACAAGGAAAGGATTA	631.0	266.0	349.0	344.0	315.0	81.0				103.0
AAACNTGTGGATCGGATGCG																														5.0
AAACNTGTGGATCNGATGCG																														5.0
AAACTAAGCCATATTGGAGAAGACAT							6.0		6.0
AAACTACCAATAAACGACAGCGGTAT	22.0
AAACTACGCCATATTGGAGAAGACAT							8.0	9.0	8.0
AAACTAGACCATATTGGAGAAGACAT							12.0	7.0	12.0
AAACTAGCATATTAGCCCGAGGGAGA			4.0
AAACTAGCCCATATTGGAGAAGACAT							8.0	11.0	11.0
AAACTAGGACATATTGGAGAAGACAT							50.0	37.0	49.0
AAACTAGGCAATATTGGAGAAGACAT							39.0	27.0	43.0
AAACTAGGCATATTGGAGAAGACAT							12.0	8.0	4.0
AAACTAGGCCAAATTGGAGAAGACAT							4.0	8.0	5.0
AAACTAGGCCACATTGGAGAAGACAT							4.0	5.0
AAACTAGGCCATAATGGAGAAGACAT							8.0	5.0
AAACTAGGCCATACTGGAGAAGACAT									8.0
AAACTAGGCCATATAGGAGAAGACAT							8.0	6.0	7.0
AAACTAGGCCATATCGGAGAAGACAT							10.0		16.0
AAACTAGGCCATATTAGAGAAGACAT							11.0	9.0	8.0
AAACTAGGCCATATTCGAGAAGACAT							6.0	7.0	7.0
AAACTAGGCCATATTGAAGAAGACAT							7.0	4.0	7.0
AAACTAGGCCATATTGAGAAGACAT							18.0	7.0	20.0
AAACTAGGCCATATTGCAGAAGACAT							9.0	5.0	10.0
AAACTAGGCCATATTGGAAAAGACAT							6.0	4.0
AAACTAGGCCATATTGGACAAGACAT								4.0
AAACTAGGCCATATTGGAGAAAACAT							9.0		9.0
AAACTAGGCCATATTGGAGAACACAT							7.0		6.0
AAACTAGGCCATATTGGAGAAGAAAT							26.0	15.0	35.0
AAACTAGGCCATATTGGAGAAGACAA							5.0		10.0
AAACTAGGCCATATTGGAGAAGACAC							8.0
AAACTAGGCCATATTGGAGAAGACAT	238.0	4.0	5.0	29.0		28.0	94927.0	58560.0	84419.0	2067.0	3401.0
AAACTAGGCCATATTGGAGAAGACGT							9.0	4.0	5.0
AAACTAGGCCATATTGGAGAAGACTT							7.0	4.0	5.0
AAACTAGGCCATATTGGAGAAGAGAT								4.0
AAACTAGGCCATATTGGAGAAGATAT							12.0	6.0	4.0
AAACTAGGCCATATTGGAGAAGGCAT							6.0	9.0	16.0
AAACTAGGCCATATTGGAGAAGTCAT							15.0	9.0	19.0
AAACTAGGCCATATTGGAGAATACAT							29.0	19.0	27.0
AAACTAGGCCATATTGGAGAGGACAT							13.0	6.0	9.0
AAACTAGGCCATATTGGAGATGACAT							9.0		14.0
AAACTAGGCCATATTGGAGGAGACAT							11.0	6.0	5.0
AAACTAGGCCATATTGGAGTAGACAT							4.0	7.0	12.0
AAACTAGGCCATATTGGATAAGACAT							12.0	13.0	33.0
AAACTAGGCCATATTGGGAAGACAT								4.0
AAACTAGGCCATATTGGGGAAGACAT							15.0	8.0	14.0
AAACTAGGCCATATTGGTGAAGACAT							11.0	11.0	16.0
AAACTAGGCCATATTGTAGAAGACAT							40.0	37.0	42.0
AAACTAGGCCATATTTGAGAAGACAT							15.0	18.0	34.0
AAACTAGGCCATGTTGGAGAAGACAT							6.0
AAACTAGGCCATTTTGGAGAAGACAT							12.0	5.0	9.0
AAACTAGGCCGTATTGGAGAAGACAT							6.0
AAACTAGGCCTTATTGGAGAAGACAT							11.0	9.0	11.0
AAACTAGGCGATATTGGAGAAGACAT							13.0	4.0	12.0
AAACTAGGCTATATTGGAGAAGACAT							14.0	16.0	11.0
AAACTAGGGCATATTGGAGAAGACAT							7.0	11.0	8.0
AAACTAGGGGTGGAGGGCTTCAAGTC	18.0
AAACTAGGTCATATTGGAGAAGACAT							12.0	6.0	8.0
AAACTAGTCCATATTGGAGAAGACAT							64.0	56.0	75.0
AAACTAGTCGATCGGATGCG																														4.0
AAACTAGTGGATCGGATGCG																														78.0		10.0
AAACTAGTTTATAGTCTTGGGAATCT		4.0
AAACTATAAGAAAACCCCGCATGCAT	21.0
AAACTATACCGATCGTTTGT																							4.0
AAACTATAGAGTGAAAGCTATTTTTT	115.0
AAACTATGCCATATTGGAGAAGACAT							33.0	31.0	38.0
AAACTATTCTTAGAACTGTGGGAGCT	32.0
AAACTATTTGATGCATTCAG																															53.0
AAACTCACCATCGATCTGAA																														6.0
AAACTCACCATGTTTAAAAGTCTCTA			7.0
AAACTCACGAATGTTAGGGTGACTGA	145.0									10.0
AAACTCACTTAGCTGATGTGGTAAAA	301.0	275.0	147.0	361.0	19.0	45.0				24.0
AAACTCAGACATAATCTATC																								4.0
AAACTCCACTACTTTTTATT																															16.0
AAACTCCAGGTGTTACGATTTTACAC	10.0
AAACTCCCGAACCGCAGAGGCAGAAT	4.0
AAACTCGACTACTCTGTTCG																																5.0
AAACTCGCATATTAGCCCGAGGGAGA		7.0	5.0	5.0
AAACTCGGTGGGGGCATGAATGTGAA	125.0		18.0			13.0				4.0
AAACTCGTGGATCGGATGCG																														27.0		6.0
AAACTCGTTGAGCTGGGTAC																							472.0	183.0	42.0	21.0		65.0
AAACTCTCATAGTCGTTAGA																							32.0
AAACTCTCCTGTGGGATGTTTGTAAC	146.0
AAACTCTGTATCGTGAGGTAGGGCAT		6.0
AAACTGATGAATTCTACTCT																							434.0				15.0	26.0
AAACTGATGGAGTGTCCCTTTTTATT	5.0
AAACTGATGTGTTCTTTCATTCGAGG	5.0
AAACTGATTGGGGAGCTACGGGGATA	39.0
AAACTGCAGAATGATACGATTGAAAA	26.0
AAACTGCTCTCTTGAGCATG																							8.0
AAACTGGCCGGGGCAAGAAC																							143.0
AAACTGGCTAAATTTGAAAGGATAAA					5.0
AAACTGGCTAATCTACACAA																							5.0
AAACTGGGCCATATTGGAGAAGACAT							7.0	4.0	4.0
AAACTGGGCGTACAGCGGGGGAGAGG				4.0
AAACTGGGTGGGAGGCGTCAATAAGG	13.0
AAACTGGTAGAAAGATCACG																																4.0
AAACTGGTATAGGTTATAAGATGGTAG	8.0
AAACTGGTGGATCGGATGCG																														211.0	6.0	33.0	15.0
AAACTGGTGGGTCGGATGCG																														6.0
AAACTGTAATTGGGGTTATACAAGAT	31.0
AAACTGTACGGGAGTTAGTAGAAGGA	182.0	12.0	76.0	89.0	6.0	51.0				8.0
AAACTGTACTGTGATTTGTCGAGTTG	168.0
AAACTGTCTGATAAATCTTTCTATTA						4.0
AAACTGTGAATGGAACCAAGTTTTTT	19.0
AAACTGTGAGGTTATAATAG																							120.0
AAACTGTGCGTTTAGGTACC																							24.0
AAACTGTGTGCAGCGAGAAGGACTCT	31.0
AAACTGTTTGTGATTACCCTGAAAAT					6.0
AAACTTAACCGCCGATGTAAAACCAT	10.0
AAACTTAATCGGTCTGAGTTGTTAGA	103.0
AAACTTACATATTAGCCCGAGGGAGA		13.0	5.0	4.0	6.0
AAACTTACGAGATGCTTTTGTGTTGA				4.0
AAACTTAGCCTACCCCAACG																							4.0
AAACTTAGGAATTGACGGATACGCGA	33.0
AAACTTATCATTTTAACTCTCATGCA		4.0
AAACTTATCGTCACGGGACT																																5.0
AAACTTATGGATCGGATGCG																														31.0		7.0
AAACTTATGTTTGTGCATGATTAGAA	111.0
AAACTTCAATATTGTCTCCGTAGGAC	5.0
AAACTTCACCATTACAATGA																5.0
AAACTTCATATTAGCCCGAGGGAGA				5.0
AAACTTCCATATTAGCCCGAGGGAGA					4.0
AAACTTCCCCTTTGTCAGCG																															52.0
AAACTTCCCTGAAAACAGGAATGATT	20.0
AAACTTCCTCACGATGATTTTTATTA					6.0
AAACTTCGGAAGGGTACGCTTACTTG	63.0	8.0
AAACTTCGTCAAAACTAGAA																							5.0
AAACTTCTCGAGCGCTAGTGGTTTAA					13.0
AAACTTCTCGATCGGATGCG																														4.0
AAACTTCTGGATCCGATGCG																														5.0
AAACTTCTGGATCGGATGCC																														7.0
AAACTTCTGGATCGGATGCG																														95.0		14.0	7.0
AAACTTGAAATTTTGGTATAAACGAA	27.0
AAACTTGAATATTAGCCCGAGGGAGA		16.0	5.0	7.0	12.0	5.0
AAACTTGACGATCGGATGCG																														7.0
AAACTTGAGGATCGGATGCG																														93.0		24.0
AAACTTGATGGTTGTGCCAC																							8.0
AAACTTGCAAATTAGCCCGAGGGAGA		5.0			5.0
AAACTTGCACATTAGCCCGAGGGAGA					4.0
AAACTTGCATACTAGCCCGAGGGAGA		4.0			4.0
AAACTTGCATATAGCCCGAGGGAGA		5.0
AAACTTGCATATCAGCCCGAGGGAGA				4.0	6.0
AAACTTGCATATTAACCCGAGGGAGA		7.0			4.0
AAACTTGCATATTACCCCGAGGGAGA				5.0		4.0
AAACTTGCATATTAGACCGAGGGAGA		21.0	7.0	7.0	23.0	4.0				5.0
AAACTTGCATATTAGCACGAGGGAGA		25.0	9.0	15.0	28.0	11.0
AAACTTGCATATTAGCCAGAGGGAGA		14.0	14.0	14.0	22.0	8.0				7.0
AAACTTGCATATTAGCCCAAGGGAGA		6.0	7.0		4.0	4.0
AAACTTGCATATTAGCCCCAGGGAGA					4.0	7.0
AAACTTGCATATTAGCCCGAAGGAGA					5.0
AAACTTGCATATTAGCCCGAGAGAGA					4.0
AAACTTGCATATTAGCCCGAGCGAGA			4.0		4.0
AAACTTGCATATTAGCCCGAGGAAGA		8.0			5.0					4.0
AAACTTGCATATTAGCCCGAGGAGA				4.0	9.0
AAACTTGCATATTAGCCCGAGGCAGA				4.0	4.0
AAACTTGCATATTAGCCCGAGGGAGA	1285.0	30688.0	27062.0	20767.0	40227.0	14642.0	22.0		32.0	6450.0	29.0
AAACTTGCATATTAGCCCGAGGGAGG					7.0
AAACTTGCATATTAGCCCGAGGGATA		16.0	5.0		9.0	5.0
AAACTTGCATATTAGCCCGAGGGGGA		4.0		4.0	5.0	4.0
AAACTTGCATATTAGCCCGAGGGTGA			7.0	4.0	7.0
AAACTTGCATATTAGCCCGAGGTAGA		14.0	4.0	9.0	15.0	9.0
AAACTTGCATATTAGCCCGAGTGAGA		21.0	21.0	17.0	26.0	5.0
AAACTTGCATATTAGCCCGATGGAGA		29.0	8.0	12.0	12.0	8.0
AAACTTGCATATTAGCCCGGGGGAGA		4.0	4.0		5.0
AAACTTGCATATTAGCCCTAGGGAGA		22.0	11.0	13.0	14.0	20.0				5.0
AAACTTGCATATTAGCCGAGGGAGA		6.0			6.0
AAACTTGCATATTAGCCGGAGGGAGA		5.0
AAACTTGCATATTAGCCTGAGGGAGA		4.0			7.0
AAACTTGCATATTAGCGCGAGGGAGA		6.0			7.0
AAACTTGCATATTAGCTCGAGGGAGA				4.0
AAACTTGCATATTAGGCCGAGGGAGA				4.0	4.0
AAACTTGCATATTAGTCCGAGGGAGA					7.0
AAACTTGCATATTATCCCGAGGGAGA		28.0	14.0	9.0	24.0	19.0				8.0
AAACTTGCATTTTAGCCCGAGGGAGA				4.0
AAACTTGCCGAGTTATGTGTGACTTA	15.0
AAACTTGCGGATCGGATGCG																														25.0
AAACTTGCGTATTAGCCCGAGGGAGA		4.0			8.0	5.0
AAACTTGCGTCAGCAGGGAT																							6.0
AAACTTGCTTATTAGCCCGAGGGAGA		6.0			6.0	4.0
AAACTTGGCCATATTGGAGAAGACAT							6.0	6.0	4.0
AAACTTGGCCTGCTTCCATA																							12.0
AAACTTGGGGATCGGATGCG																														138.0		28.0	6.0
AAACTTGGGGATGGGATGCG																														11.0
AAACTTGTAGATCGGATGCG																														30.0		6.0
AAACTTGTATATTAGCCCGAGGGAGA				4.0		4.0
AAACTTGTCGATAGGATGCG																														4.0
AAACTTGTCGATCGGATGCC																														4.0
AAACTTGTCGATCGGATGCG																														85.0		19.0	5.0
AAACTTGTGAATCGGATGCG																														12.0
AAACTTGTGCATCGGATGCG																														70.0		10.0	6.0
AAACTTGTGCCTTATTAGGC																															62.0
AAACTTGTGGAACGGATGCG																														47.0		10.0	6.0
AAACTTGTGGACCGGATGCG																														18.0		6.0
AAACTTGTGGAGCGGAGGCG																														4.0
AAACTTGTGGAGCGGATGCG																														155.0	5.0	34.0	8.0
AAACTTGTGGANCGGATGCG																														5.0
AAACTTGTGGATAGGATGAG																														6.0
AAACTTGTGGATAGGATGCG																														192.0		26.0	6.0
AAACTTGTGGATCAGATGCG																														38.0		11.0
AAACTTGTGGATCCGATGAG																														5.0
AAACTTGTGGATCCGATGCG																														78.0		11.0
AAACTTGTGGATCGAATGCG																														9.0
AAACTTGTGGATCGATGCG																														4.0
AAACTTGTGGATCGCATCCG																														4.0
AAACTTGTGGATCGCATGCG																														53.0		11.0
AAACTTGTGGATCGGAACCG																														5.0
AAACTTGTGGATCGGAAGCG																														43.0	4.0	6.0	4.0
AAACTTGTGGATCGGACGCG																														23.0
AAACTTGTGGATCGGAGGCG																														133.0		25.0	6.0
AAACTTGTGGATCGGANGCG																														9.0
AAACTTGTGGATCGGATACG																														9.0
AAACTTGTGGATCGGATCCG																														83.0		9.0
AAACTTGTGGATCGGATGAG																														193.0		26.0	6.0
AAACTTGTGGATCGGATGAT																														8.0
AAACTTGTGGATCGGATGC																														90.0	6.0	14.0	4.0
AAACTTGTGGATCGGATGCA																														34.0		7.0
AAACTTGTGGATCGGATGCC																														38.0		11.0
AAACTTGTGGATCGGATGCG																							400.0	362.0	70.0	176.0	124.0	87.0	77.0	202163.0	3638.0	36681.0	10983.0
AAACTTGTGGATCGGATGCN																														6.0
AAACTTGTGGATCGGATGCT																														146.0		22.0	6.0
AAACTTGTGGATCGGATGGG																														71.0		11.0	4.0
AAACTTGTGGATCGGATGTG																														48.0		10.0
AAACTTGTGGATCGGATTCG																														168.0		18.0	7.0
AAACTTGTGGATCGGATTCT																														4.0
AAACTTGTGGATCGGCTGCG																														31.0		9.0
AAACTTGTGGATCGGGTGCG																														105.0		22.0
AAACTTGTGGATCGGNTGCG																														10.0
AAACTTGTGGATCGGTTGCG																														50.0		15.0
AAACTTGTGGATCGNATGCG																														7.0
AAACTTGTGGATCGTATGCG																														150.0	10.0	13.0
AAACTTGTGGATCNGATGCG																														9.0
AAACTTGTGGATCTGATGAG																														4.0
AAACTTGTGGATCTGATGCG																														174.0		21.0
AAACTTGTGGATGGGATGCG																														108.0		22.0
AAACTTGTGGATNGGATGCG																														7.0
AAACTTGTGGATTGGATGCG																														26.0		6.0
AAACTTGTGGCTCGGATGCG																														29.0
AAACTTGTGGGTCGGATGCG																														130.0		29.0	6.0
AAACTTGTGGNTCGGATGCG																														8.0
AAACTTGTGGTTCGGATGCG																														28.0		4.0
AAACTTGTGNATCGGATGCG																														5.0
AAACTTGTGTATCGGATGCG																														122.0		16.0	5.0
AAACTTGTTGATCGGATGCG																														95.0		17.0
AAACTTNTGGATCGGNTGCG																														4.0
AAACTTTAGACCAGAGTTCT																							39.0
AAACTTTCATATTAGCCCGAGGGAGA		15.0			12.0	11.0
AAACTTTCATATTGTCGAGCATCTA	136.0
AAACTTTCCTTAGGTGCGGCAATATA	19.0
AAACTTTGGATCGGATGCG																														5.0
AAACTTTGGCGGTATCATCTATAATA	244.0			91.0
AAACTTTGTACGTATTTGCCAACTTA	26.0
AAACTTTTGGATCGGATGCG																														88.0		11.0
AAACTTTTGGATCTGATGCG																														4.0
AAAGAAAAATGCTTTACAGTGTTCCT					9.0
AAAGAAAAGACCCATGCTAAGCAAAT	45.0
AAAGAAAAGTTTAGTAGTGTTGTACT	135.0
AAAGAAAATTCTGATTCCTATCATAAT		17.0
AAAGAAACAGCCAGAAAAGA				4.0
AAAGAAACCAGCGAGAGCAAA				4.0
AAAGAAAGACGGGATATTAGGTGAGA	497.0	9.0	9.0		9.0					13.0
AAAGAAAGCAATAAGGGAGT																							67.0
AAAGAAAGCATTCCTGGACGATTCAT			6.0
AAAGAAAGGAGACGGAGCGG				6.0
AAAGAAAGGCGCAAGACAGC		31.0
AAAGAAAGGGGACAGGCACC				6.0
AAAGAAAGGTCATTACGCGG																															39.0
AAAGAAATAGCATGCGTTAGGGCTAA	14.0
AAAGAAATAGGCTGAAGGCAAAAAGT	34.0
AAAGAAATAGTACACGTGGGGTGGAG	48.0
AAAGAAATGAGATATAAATGAGCCAT	13.0
AAAGAAATTGCTGACTGAGGTCGTGT	1250.0	616.0	856.0	1601.0	779.0	1972.0		29.0	11.0	70.0	82.0
AAAGAACAAAGGAAGAGCCT																							6.0
AAAGAACAGTAATTATAAACATGGGT	115.0
AAAGAACCTACAGAAACTG																4.0
AAAGAACCTACAGAGAACTG																47.0
AAAGAACGAATTTTGCAATGATTTAG	592.0
AAAGAACGATTAGGATTATTCTAATG		7.0
AAAGAACGCAGACAAAAGGC				7.0
AAAGAACGGAATAGGACGAG		9.0
AAAGAACGGCATGTAGGATGGTTAGT	7.0
AAAGAACTTTCAAGTTACTCGAAGCT				4.0
AAAGAAGAAGACGGCACAAA				4.0
AAAGAAGACGAACACAAGGA				4.0
AAAGAAGAGGCGGTAGTAGC																							115.0
AAAGAAGATGGGAAATTAGGAGGCTA								4.0
AAAGAAGCGGCCAAAAAGGC				15.0
AAAGAAGGGAGCCGGCTGTTGTGGGA								7.0
AAAGAAGGTAGAATGAGTTA												20.0	11.0	13.0		8.0	7.0
AAAGAAGTGGAGCGTGGGAGCGGGGA						7.0
AAAGAATAACTTGCTTGCCAGTCATT	768.0	1335.0	636.0	1926.0	977.0	1054.0				272.0
AAAGAATACCTGGTTCTGTGCGATTA	13.0
AAAGAATAGTGCGAGCTGTGAAAGCT	620.0
AAAGAATATGTTGGAGATTTGTACGA	252.0
AAAGAATCAGCCTTGATTGATTGGGG	59.0
AAAGAATCAGTCATGTGAGAAACTGA	64.0
AAAGAATCAGTTTACAACCG																													16.0
AAAGAATGACGCGCCAATCGGGATGA	198.0
AAAGAATGTCGGGTTTTGAAGGGGTT	136.0	86.0		843.0
AAAGAATTAATGCGCACAGTAGAGTG	45.0
AAAGAATTCTGCCAGCTCGG																							4.0
AAAGAATTGGCCTAGTTGAAACGGGC	13.0
AAAGAATTTGGAGGTAAAATGTGTG					4.0
AAAGAATTTGGAGGTAAAATGTGTGG	1310.0	2721.0	3569.0	3932.0	3064.0	2158.0				663.0
AAAGAATTTGGAGGTAAAATGTGTTG		4.0
AAAGAATTTGGTTCACTGGAGGCCAT	40.0
AAAGAATTTGTAGGTAAAATGTGTGG						5.0
AAAGACAAGCGGGGGTTGCA																							272.0
AAAGACAAGGGAGCCACAAA				5.0
AAAGACACGGTTTTCCGCTTAATGGT			4.0		4.0
AAAGACAGGAAGCTGGGCCCTCTGAA	10.0
AAAGACAGTCAACGTTGCGA																								19.0
AAAGACATGATTGAATGTAGGTAATG	41.0
AAAGACATGTGGGGGAGAGGCCGTAA		4.0
AAAGACATTCGAACTCTCCCGCCCCA	13.0
AAAGACCAGAATTTCCGTGAGGGTCA		4.0
AAAGACCCACGAGAGAGGAG									7.0
AAAGACCCGTAAATCTGTACTTTGAC	22.0
AAAGACCGAGCTCTCTTCAA																11.0
AAAGACGAGAACAGGCACAG																10.0
AAAGACGAGCAGGAAAGGGA				6.0
AAAGACGGGCAAGCGTGACGGTAAAA	269.0
AAAGACGGGCGAGTGTAATGTACCGA	28.0
AAAGACGGTTATTTAATGCGACGACC	161.0	9.0	35.0		7.0					15.0
AAAGACGTCGCCTCTGAGAA																							1061.0	156.0	186.0	158.0	659.0	325.0			2424.0		7.0
AAAGACGTTACTGTACTGCTAACTAT	86.0
AAAGACGTTGAGTCCCAAGGGGCCAA	130.0
AAAGACTCACACAGGCATTC																															137.0
AAAGACTCCTCTAGGTGATGTTTAGT	17.0
AAAGACTCTTAGCCGGGATTACAGAA	616.0
AAAGACTGGGAAGGCAAAGC																							59.0
AAAGACTTGCAGGGGGGAGCGGGAGT	12.0
AAAGACTTGTTTGGACTCTCGCGAGG		44.0
AAAGAGAAAAAGGGCGACGG			6.0
AAAGAGAAATTTTTGCGTGCTCTAGT	358.0
AAAGAGAATATGAGAATATTTCCGTT	103.0
AAAGAGAGAAGCCAAGACAA				15.0
AAAGAGAGATAGATATGGGCATGTGA	16.0
AAAGAGAGGATACGGAATGC																													4.0
AAAGAGAGTGGGGGCCGGACGGGTTT	205.0
AAAGAGATTAATATAGAATCCAGATT	286.0		4.0
AAAGAGCACCACGAAAGAAA				5.0
AAAGAGCAGGAAGGCGGCAA				8.0
AAAGAGCAGGGGGACAGAAA				13.0
AAAGAGCCAAGCGCAGGAAA		14.0					10.0
AAAGAGCCCAGCGCAGGAAA		8.0
AAAGAGCGAAGGGCCGGACA				5.0
AAAGAGCGAATAAACGAATT																														26.0
AAAGAGGAAGAGCGAGCC						18.0
AAAGAGGAGGAAAAGCACA				4.0
AAAGAGGAGGAAAGGGACAG		6.0							8.0
AAAGAGGAGGGAGACATCTCATTAAA	116.0					13.0
AAAGAGGAGGGGCGGGGCAG				8.0
AAAGAGGATTGTTGGGATAAGGTAAT	251.0	21.0
AAAGAGGCAACACAGGAGAA		6.0
AAAGAGGCGCCAAAAACGAG				5.0
AAAGAGGCGCGCGAGAAAAA		7.0
AAAGAGGGAAAAGAGCAAAA				7.0
AAAGAGGGACGGACCGTTGCGAGGAT						5.0
AAAGAGGGAGGAGAGAAACG				10.0
AAAGAGGGAGGGGGGACAAA				11.0
AAAGAGGGAGTTAAAATTTGTATTTA	165.0
AAAGAGGGGGACGGACGAGGGGTTAA	492.0			6.0	5.0			5.0	40.0	17.0
AAAGAGGGGGCAGAGCCAAA				5.0
AAAGAGGGGGTGTTTGTTGG																							104.0		58.0		18.0
AAAGAGGGTATGGTGGTGTTTATGGG	13.0
AAAGAGGGTGCTGAGCGTAAATATTT	12.0
AAAGAGGTATTCTCGCTCAGATGCGG	247.0	4.0								5.0
AAAGAGGTGAGAGGTAGTGGATCGTG		15.0
AAAGAGGTGGGAGGAGGTCGGGGGTA	100.0
AAAGAGGTGGGATGTCGGTGGTGTGC	9.0
AAAGAGTAGGGACTTGGCGGCATAGT	259.0
AAAGAGTATGGCAATTTAACTATGCC	119.0
AAAGAGTCGACTTTGGATCTATAGGC		7.0
AAAGAGTCTCCCATTGTTAGGCGATG	4.0
AAAGAGTGCTTAACAATAGAATTCAC	13.0
AAAGAGTGGGAGACTGTTGAGCTAGT		5.0
AAAGAGTGGGGGAAATTTTGTGCATT	103.0			392.0
AAAGAGTGGGTAGGTCTCGTGGACGT	13.0
AAAGAGTTCCAGGTCCAGCGAGCGTT	86.0	201.0	179.0	36.0	19.0	326.0				13.0
AAAGATAATGTGGAGGACAGGATGAC	65.0
AAAGATACGTTGAAATCATG																							17.0
AAAGATAGAAGTCATTTTTTCAGTTT		7.0				6.0				8.0
AAAGATAGATGTGGAGTTGGATATAA	94.0
AAAGATAGCCGAACTTGAGCTCTACA	16.0
AAAGATAGCGTTCGATACCTCAAAAA	587.0	8.0	214.0	27.0	371.0	220.0				102.0
AAAGATAGTGTTGACTGGTTGGGATT	9.0
AAAGATATACAAATTATG																9.0
AAAGATATAGCAAATCATGG																5.0
AAAGATATAGCAAATTATGG																395.0
AAAGATATATTGGAAGGTAAGCTGGG		4.0
AAAGATATCAGGCTCTCTGTATGCCA	10.0
AAAGATATCTATGGGCTACA												56.0	31.0	23.0		28.0	24.0
AAAGATATGAATGGCCTGGG																																	4.0
AAAGATCATGGTTGAGAATGGCAACA	14.0
AAAGATCCATCCACTTAAGT																							23.0
AAAGATCCGAAGTCTCTGTT												4.0	6.0
AAAGATCGTAGGGATGATGAGCAGTA	259.0	191.0		60.0	284.0	24.0				41.0
AAAGATCTTATGTTTGGTATTGATGT								4.0
AAAGATCTTTCATTGGTTAAGTGTTG	202.0
AAAGATCTTTGTCGGAGGGTTGAACA	19.0
AAAGATGAGTCGAGGTTTGGAGGGTG		4.0
AAAGATGATGAGGGTGGGGAGCATGA			4.0
AAAGATGCAATAATTATCTGTAGTAA	7.0
AAAGATGCATCTCAGGTAAGCACCTA	298.0
AAAGATGCTATTGCACAAGGTTTAAT	35.0
AAAGATGGAGATTTGAGTAATCAGTG	11.0
AAAGATGGCATCCATGGCAG																									39.0
AAAGATGGGGGAAGTATCTAAGGTTT	89.0
AAAGATGGTTGGGTGGGTAGAAGCAT											5.0
AAAGATGTAAAACAGTAAATGTTGTG	163.0	33.0	53.0		16.0		4.0	9.0	12.0
AAAGATGTATCTTCGATAGAGAACAG	15.0
AAAGATGTGATTGAGGGCGGCACGGG	5.0
AAAGATGTGCAAACAGATCA																													6.0		8.0
AAAGATGTGTTCTTTACCTT																																	6.0
AAAGATTAAATGCGTCGTTGGTCATA	254.0	12.0	15.0		19.0	20.0				4.0	28.0
AAAGATTAAATTGGTGTTCTTATTTG	5.0
AAAGATTAATAGAAGTATAAGTCTGA	6.0
AAAGATTAGATAGTGACGCCGTGAGC	28.0
AAAGATTAGCTGTGTGGTCATTGGCT	74.0
AAAGATTAGGGATTGGTCTCATGTGA	15.0
AAAGATTATGGTGATCCCTT																											5.0
AAAGATTCGTAAAAGTCCGCTAGTTG	104.0				58.0				19.0
AAAGATTCTGGTTACTTGAGATCGCT					5.0
AAAGATTGATTAATATGTTTAATGTG		7.0		6.0
AAAGATTGCTTTGTCAGTGTTGGTGT						11.0
AAAGCAAAGACACAACGGGA				7.0
AAAGCAAAGAGGGCACCAAC				15.0
AAAGCAAAGATGTTGTTACAGTAAAA				9.0	13.0
AAAGCAAATATTAAGCTCATGTGACT	24.0
AAAGCAATATGGGTAAGGCCGGGGAA	903.0	169.0	141.0	65.0	212.0	162.0				59.0
AAAGCACGACGACGGCAAAAA				4.0
AAAGCACGCCATTGGACTTG																							4.0
AAAGCACGGCGAGCCACAGA				8.0
AAAGCACTAGAGCATGAGTAGTTTAT		9.0
AAAGCACTTTCCCGATCTAG																									4.0
AAAGCACTTTCTGAGATCCC																							46.0
AAAGCAGACGCCGGTTCTAGGGGCTA	45.0
AAAGCAGCGAGGAAAGGGCC				10.0
AAAGCAGCGGGCTCGGCACA																															18.0
AAAGCAGCGTTTTAAACATGGAAAGG	47.0
AAAGCAGGAATTGCATTGATTGTGTT	16.0						631.0	184.0		182.0
AAAGCAGGATCTCTGAAGTTAAGGGA	66.0
AAAGCATACATGCTGCACAT																4.0
AAAGCATAGATACATAAGTGGTAAAT					11.0
AAAGCATCTATACGGATTAAAAGCTT	23.0
AAAGCATGTCTTAAGTATGAGGTACA	28.0
AAAGCATTTCACTCGTTGACGAACAA	31.0
AAAGCATTTGGTCGACGGTTGTGGGA	5.0
AAAGCCAAAGAGCACAAGAG				4.0
AAAGCCAGCGTGAGGTGGGTCCAACA	137.0
AAAGCCAGTGACGATAATT																		5.0
AAAGCCATGGAAGATACCTC																7.0
AAAGCCATTCGCCTCTCATAGCTAAA	730.0								14.0
AAAGCCCCAAAGATGCACGT																							6.0
AAAGCCCGGTTTAGAGTTGTGTAACA	24.0
AAAGCCGACATCCTTACAGATTCACA	11.0
AAAGCCGAGAAGTTTCCACT																	5.0
AAAGCCGCAGAACACAAAAA				4.0
AAAGCCGCGAAAAAGACACA				4.0
AAAGCCGTAGTCAGCGTATT																							15.0
AAAGCCGTGGGCTATGAGTT																							58.0
AAAGCCGTTTGTAAGCAAT												4.0	4.0
AAAGCCTAATCCGATGTACTAGACAA	201.0						23.0	1313.0	13.0	11.0	177.0
AAAGCCTATGTCAGGTGTATTGATAC	119.0		113.0	51.0	27.0	58.0				16.0
AAAGCCTGGGAATCGAGGGG																	6.0
AAAGCGAAAAAGGGAGACAA				4.0
AAAGCGAAGGGAAGGCACGA				6.0
AAAGCGAATGATTGTGCGAA																							39.0
AAAGCGACGTAGGCATACTT																															48.0
AAAGCGACTAGCGTATATAAAGACAT	7.0
AAAGCGAGAAAGAAAGGACA		5.0
AAAGCGAGCTAGTCAATTAGTTCAGA	6.0
AAAGCGAGTGTTCCTAATTAGTCCGT					15.0
AAAGCGCAAGGAACCCAGCA				5.0
AAAGCGCAGAAGGAACCGCA		12.0
AAAGCGCCTTACTTGTTGATGGGAGA	3163.0	2122.0	1620.0	1726.0	1841.0	2294.0				120.0
AAAGCGCCTTACTTGTTTATGGGAGA	4.0
AAAGCGCGCCTCGGAATATAGTCTAA	18.0
AAAGCGCTGGTCAGCTGGCTATGTGA	15.0
AAAGCGCTTTCTGGTTGTTCTCGTCA		5.0
AAAGCGGAAAGGGCCGACTGATATGA	241.0									15.0
AAAGCGGAATTGCAGGAATT														5.0
AAAGCGGACCGAGAAGGAAG		12.0
AAAGCGGACTAATGTCGCGC																							5.0
AAAGCGGCGGGACAAAGGGA				5.0
AAAGCGGGAGGGGTTATACATATAAT			16.0
AAAGCGGTATTGTGGATGGTCGTGTA				5.0				11.0			15.0
AAAGCGTATAAGGGGAGGGGCGGGGA		4.0
AAAGCGTGGGAGTGGTATCCTTTACT	197.0
AAAGCGTGGGGGTCTCATCTGTCTTG	70.0
AAAGCGTGGTCGTTTCTTTGCCCGGA	9.0
AAAGCGTGTGGGAGACTCTATTCAAA	275.0	144.0	59.0	144.0	77.0	111.0		7.0		27.0	5.0
AAAGCGTGTTCACCGTAGTGGGAAGT	9.0
AAAGCGTTACAGGTAAGAGGGGTGTA	6.0
AAAGCGTTGCTAATAAGGTCTAATGG	236.0
AAAGCGTTTCCGTGGGTCTGTGTAAT	31.0
AAAGCGTTTTATGGAACAAGAACGTA	10.0
AAAGCTAATGTGTGCGTTTAGATGAT	37.0
AAAGCTACTAATCGATATTTTTTGGA		7.0
AAAGCTAGGTGAGTATTGGCTAGGGA	284.0	10.0		47.0	83.0	21.0				41.0
AAAGCTAGTAATGGTTCTGTATGATA	29.0
AAAGCTCCGACTGTGGTGCGGGGTAT	4.0
AAAGCTCCTTACTTGTTGATGGGAGA					4.0
AAAGCTCTGTCCAGTGAATATTTAGA	619.0	4.0
AAAGCTGAATACAAGGAGGT																							128.0
AAAGCTGAATTGATTGCTGGCCACAG	659.0	7.0	26.0	44.0	38.0	18.0
AAAGCTGAGGTGGGTTGCGGGTAATT		5.0
AAAGCTGAGTGCAGAGTAGAAATGTC	9.0
AAAGCTGGATCTGTGACAGAATTGAT	13.0
AAAGCTGTATTGTTAGGCACGTGCCA	43.0
AAAGCTGTCTCGCTCTATTA																							5.0
AAAGCTGTGCTAAAGAGTATTTCTTA									5.0
AAAGCTGTGGCAAGTATCGC																							51.0
AAAGCTGTGTACCGCTCTGC																							21.0
AAAGCTGTTGGGAAGTGCGTGCCTTT		4.0
AAAGCTTACTCAGTTATTATAGGTGA	225.0	6.0
AAAGCTTAGTTACTGCGTTA												1626.0	425.0	492.0	28.0	464.0	466.0
AAAGCTTATATTCTTTGTATTTGATT		13.0
AAAGCTTATTCATCAAAATAGTTGGA	4.0
AAAGCTTCGGGGGAGCGAGAACTGGA		4.0
AAAGCTTGATTTTTAAGCATTCATTA		4.0
AAAGCTTGCATGCTATATTCTATTTT	10.0
AAAGCTTTGGTAGGTTAAATGTTGC	29.0
AAAGCTTTTAAATTGTTTATATGCAT	29.0
AAAGGAAAGAGGAAAAAGGTTGGTGA	77.0
AAAGGAAAGGGTGGGGTATGGATAAT	48.0
AAAGGAAATCTTAGGGTCCATCGCGT		6.0
AAAGGAACAACCACAAAAAA		14.0
AAAGGAACCTGGTTATGAGGCTAGTG		8.0
AAAGGAACGAAGGACACGAG				5.0
AAAGGAAGATACATCGGCCAACATGT	5.0
AAAGGAAGCAACACGAGCA				123.0
AAAGGAAGGCAGAGTGTAATCAAAAA	1109.0	774.0	1192.0	662.0	934.0	431.0				341.0
AAAGGAAGGGAGGAAGAACA													7.0			4.0
AAAGGAAGGGGGACGGGCGAGGCGTA	21.0
AAAGGAAGGTGAGGAGGGGGACAGCA		6.0
AAAGGAATATGGTACCAGCCGCGTTT	48.0				4.0
AAAGGAATGGGAGTGGATCCGGGTCA	39.0
AAAGGAATTGAGTCCATTTCCCATAA	531.0		46.0						9.0
AAAGGACACTACTGGTAGTTTGTTAG	9.0								5.0
AAAGGACCAAAAAAACAAGG				6.0
AAAGGACCAACGAGCAGGCA				4.0
AAAGGACCACGGAGAGGGGA		4.0
AAAGGACCAGGCGGCAGGGA				6.0
AAAGGACGAACCACAACACA				8.0
AAAGGACGAGGTGTATAGTA												7.0
AAAGGACGCCGGCGAGAAAG				7.0
AAAGGAGAATGGATGTTGTATATTCA	60.0
AAAGGAGAGAAAAAAACAGC				5.0
AAAGGAGAGAAACTGATAGAGAGTAG		4.0		4.0
AAAGGAGAGATTTTACGGTTTATGGA				5.0
AAAGGAGAGCAAATGATAGAGAGTAG						4.0
AAAGGAGAGCAACCGATAGAGAGTAG						4.0
AAAGGAGAGCAACTGATAGAGAGTAG	2527.0	10049.0	8927.0	12960.0	6100.0	9207.0	33.0	20.0	205.0	2138.0	13.0
AAAGGAGAGCAACTGATAGAGAGTAT		4.0		5.0
AAAGGAGAGCAACTGATAGATAGTAG				5.0
AAAGGAGAGCAACTGATATAGAGTAG		7.0		6.0		4.0
AAAGGAGAGCAACTTATAGAGAGTAG			4.0	4.0	5.0	7.0
AAAGGAGAGCGCCGAAAAA				7.0
AAAGGAGATCAACTGATAGAGAGTAG		5.0		7.0	5.0
AAAGGAGATCACGTGGCCGT																							96.0
AAAGGAGATTTCTTTATGTGTAGCAA	28.0
AAAGGAGCAAAACAACACAG		4.0
AAAGGAGCACAAAACAACCA				6.0
AAAGGAGCGCAACAAGAGAA				4.0
AAAGGAGCTTATGACGATGAGCTAGA	92.0		5.0		20.0
AAAGGAGGAAGCAAAGGCGC											10.0
AAAGGAGGACAGGGCCGAGG				9.0
AAAGGAGGGAGCCGGGATTAGGAGGA	186.0
AAAGGAGGGAGCGATTGTGGAAGACT	5.0
AAAGGAGGGGCTATCTCGAGTGAGCT		5.0
AAAGGAGGGGGCAGACAACG				4.0
AAAGGAGGGTAGTTAATAAGGAGAGA	40.0
AAAGGAGTGAATTGCCGGGGTAACGG	56.0
AAAGGAGTGAGAGTAGGAAAGGGGTT	72.0
AAAGGAGTGGGGAGGCTGGTGGTGAT		4.0
AAAGGAGTGGTCTTTGAATCGATAGT	84.0
AAAGGATAACCGGCTGGATTAGTAGC	15.0	4.0
AAAGGATAATAGGTCAGGGCGATGTA					4.0
AAAGGATAATGGGTAAGGGCGATGTA		7.0		11.0	4.0	5.0				5.0
AAAGGATAATGGGTCAGAGCGATGTA				4.0
AAAGGATAATGGGTCAGGCCGATGTA				4.0
AAAGGATAATGGGTCAGGGAGATGTA		5.0		7.0	8.0	6.0
AAAGGATAATGGGTCAGGGCCATGTA						4.0
AAAGGATAATGGGTCAGGGCGATGTA	847.0	9702.0	7465.0	18150.0	10897.0	7478.0	24.0	80.0	138.0	4621.0	475.0
AAAGGATAATGGGTCAGGGCGATTTA				11.0
AAAGGATAATGGGTCAGGGCTATGTA		6.0			7.0	13.0
AAAGGATAATGGGTCAGGGTGATGTA				7.0
AAAGGATAATGGGTCAGGTCGATGTA		8.0		18.0	9.0	5.0				7.0
AAAGGATAATGGGTCAGTGCGATGTA		7.0		9.0	5.0	10.0				4.0
AAAGGATAATGGGTCATGGCGATGTA		5.0		11.0		6.0
AAAGGATAATGGTTCAGGGCGATGTA				9.0
AAAGGATAATGTGTCAGGGCGATGTA		5.0	5.0	17.0	4.0	8.0				7.0
AAAGGATAATTGGTCAGGGCGATGTA		4.0	4.0	13.0	4.0	4.0
AAAGGATAGCAACTGATAGAGAGTAG		5.0		5.0
AAAGGATAGTGGGTCAGGGCGATGTA		4.0
AAAGGATAGTTGTGAAAGTGTCTACA	147.0
AAAGGATCAATGTGTGGGGTGTAGCT		4.0
AAAGGATCTAGAAGGCGGGCGAGGAA	5.0
AAAGGATGCCTGCCGTGGGTGATTTA	159.0		10.0	47.0
AAAGGATGCGTATGAACATTCAGGCT	161.0				99.0					6.0
AAAGGATGGGAGACCGGGGTGGGGAT	26.0
AAAGGATGGGAGAGTCAGTAGTATCA	138.0
AAAGGATGGGCGCGTGGTGCAAATTG	8.0
AAAGGATGGGCGGGGATTGTATAGTT	65.0
AAAGGATGGGGGACGGCGGCAGCTAG	27.0				62.0
AAAGGATGGGTCCTCGATTTTTTTGT	37.0
AAAGGATGGTTAAGGGCCAAGCGGGA	30.0
AAAGGATGTGTAGTGTGGGGTTCGAA								12.0	12.0	6.0
AAAGGATTGATAGGACAGAAGTGCTA					7.0
AAAGGATTGTGCTCTGACTG																															47.0
AAAGGATTTCATAGTTACGCCTTACA	224.0
AAAGGCAAAAGGGGGAAG				4.0
AAAGGCAAAGGGGGGAGTAGGCAAGA	340.0
AAAGGCACACACAAGACAAG										5.0
AAAGGCACACGACAGGAGGA																									17.0
AAAGGCAGAATATTGTCCTG																49.0
AAAGGCAGAGGACGCGGACA				158.0
AAAGGCAGAGGTGTATAGTA												5.0				4.0	4.0
AAAGGCAGCGGCCAAGGCGA				8.0
AAAGGCCAGTGACGATAATT																		7.0	5.0	4.0
AAAGGCCAGTGCCGAGAATT																		4.0
AAAGGCCCACGCAACCCCG				7.0
AAAGGCCCCTGGGACTCAGATTAATT	146.0			48.0
AAAGGCCCGAGACAACACA				30.0
AAAGGCCGAGGTGAATAGTA												4.0
AAAGGCCGAGGTGTAGAGTA												5.0
AAAGGCCGAGGTGTATAGTA												7567.0	2988.0	2568.0	167.0	2113.0	2256.0
AAAGGCCGTAAGTAGTTAAA																							4.0
AAAGGCCTCAGGTCTACATC																							13.0
AAAGGCCTCCAAATAGACGT																34.0
AAAGGCCTTAAGTAGTTAAA																							1882.0	1313.0	791.0	1334.0	1204.0	1997.0		7.0
AAAGGCGAAAAGGACCCCAA				9.0			9.0				5.0
AAAGGCGCCGGAGCAGAAAA				6.0
AAAGGCGCCTCGTCTACTTT																							9.0
AAAGGCGGGAGAGAGGAAAGAGAGTT	140.0
AAAGGCGGGAGCGATCAGGTATATTC		4.0			5.0
AAAGGCGGGAGTTACAGAGGGGGTAA		6.0
AAAGGCGGGCAAGGAGAGCG				5.0
AAAGGCGGGGACGGGTACGGTAAGCA	18.0								6.0
AAAGGCGGGGAGGAGAGAAC				4.0
AAAGGCGGGGGAGACAAGGA				4.0
AAAGGCGGGGGGAGTACGGTACGTTA	42.0									5.0	12.0
AAAGGCGGTGGGCTGGAATTCAGGGG					11.0
AAAGGCGTATATGGTTGGTTTTACGT								4.0
AAAGGCGTTATACTAAAGTT																							94.0
AAAGGCGTTTAGTTTACCAGTGGAGA					10.0	11.0
AAAGGCGTTTGATCTTATCT																							31.0
AAAGGCTCACATATCAGTCA																5.0
AAAGGCTGGATCTATAAACCGTTATA	85.0
AAAGGCTGGGAGACCGTCGTTGCTTT	38.0
AAAGGCTGTCTTGGGTGCTAATCCGA	135.0		94.0	80.0
AAAGGCTTGCAGGAGGGGCTGTTTTT		5.0
AAAGGGAACGAGCGGGAGCA				8.0
AAAGGGAAGTGTACGCTCATTCTTAA	261.0	529.0	130.0	54.0	113.0	101.0				26.0
AAAGGGAATTCTCGGATTTGGATCTT	14.0
AAAGGGACCTTTTCGACTCAGATGAT	26.0
AAAGGGACGGTGGAGTATTTCTGAGA	154.0
AAAGGGAGAAAAGGAGAAGA				5.0
AAAGGGAGAACACGCACAAA				6.0
AAAGGGAGACTAATAGGAAATAGTTA					9.0
AAAGGGAGCGCGGCAAGGGA				7.0
AAAGGGAGCGTACGGTAGAGGTCTGG	12.0
AAAGGGAGGAGTGCTCCATT																							171.0			15.0	4.0
AAAGGGAGGGACACGGCATTAAGAAT	21.0
AAAGGGAGTACGAGTGTATTGGGTCA		4.0
AAAGGGATGTCATTGAGGATGGTGAA	33.0
AAAGGGATTCTGTTTTATCTGGGACT	29.0
AAAGGGATTGTAGATGGGTAGTTAGTG	9.0
AAAGGGATTTTTTGGATTAGGATTAT		6.0
AAAGGGCAAGACGGAGGAGG				8.0
AAAGGGCATAGTTTTATGTT												8.0	6.0				7.0
AAAGGGCCAGAGCCGCGGGG		12.0	9.0	9.0
AAAGGGCCGGTTGGGAGGTCGGCAGA	176.0	25.0	21.0	11.0		79.0
AAAGGGCGAGGGATCAGTATGCTATG	71.0
AAAGGGCGAGGGGTAGGACACGATCA	60.0
AAAGGGCGGCGGAGGCGTGGGATGAA	53.0
AAAGGGCGTCTTCGTACACACCAGAC	249.0
AAAGGGCTGGGAGGGGGAGTTACGAA	15.0
AAAGGGCTGTTTTAAGTCTAGATTAT	10.0
AAAGGGCTTATGCGCGATAACTTCTT	29.0
AAAGGGGAAAAACGGGCGGC				4.0
AAAGGGGAAGGAAAGCAGG				15.0
AAAGGGGAAGGTTGGAGGATTAGGTT							9.0	6.0		5.0
AAAGGGGACAGCGTGGCAGT												6.0	5.0	4.0		6.0	6.0
AAAGGGGAGAAGTTAGCGTA																							1897.0	659.0	573.0	1175.0	1119.0	670.0	372.0			177.0
AAAGGGGAGAAGTTAGCTTA																							4.0
AAAGGGGAGGAATCGTAGTGAATAAT	126.0
AAAGGGGAGGCGGAGAGGGA				6.0
AAAGGGGATGACAGAAATAAGTCGTA	23.0
AAAGGGGATGTTTATGGGGTGGAACA	12.0
AAAGGGGCAAGCCACCAAAG				77.0
AAAGGGGGAAGACGCGCTCGATGTGG	530.0	112.0		36.0	34.0	95.0		4.0	87.0	7.0	8.0
AAAGGGGGACAAAAAGCGGA				7.0
AAAGGGGGACTGGGATAACGGAGAGC		8.0
AAAGGGGGAGAGGTCGCCGCTCGTCA	44.0
AAAGGGGGAGCCGGGTTCGTGTTGGG							7.0
AAAGGGGGAGCGGGGAACTGAACCTA	48.0
AAAGGGGGAGCGGGGATGCTTTTAGT	610.0								11.0
AAAGGGGGAGGCGGGGGAAGTGGCAT	5.0
AAAGGGGGAGGTGAGTATGAAGTTTA	522.0					13.0
AAAGGGGGAGTCGGGCGAAGGGGTGT	8.0
AAAGGGGGATTTTGAGGCGGTCTCT	141.0		14.0	355.0
AAAGGGGGCAGGGTTCTAGGGAGTGA	5.0
AAAGGGGGGACACCGGAGCAA				6.0
AAAGGGGGGACAGCTGTGAGGCATAA	129.0
AAAGGGGGGACGGCCGGTGGGCAGCG	4.0
AAAGGGGGGACGGCCGGTGGGCGGCG	4.0
AAAGGGGGGAGAGGCGGAGAAGGGTA	52.0
AAAGGGGGGAGCAGCAAGAA				11.0
AAAGGGGGGAGCGAAGGACC				4.0
AAAGGGGGGAGGAATTGGCTTATAAC	24.0
AAAGGGGGGAGGCGGCCAGG				4.0
AAAGGGGGGAGGGTCAGTGGGACGTG	133.0							4.0
AAAGGGGGGAGGTTTCTAGTGTGTCT	25.0
AAAGGGGGGATTTGTTTACGGCAGCC	89.0		9.0	11.0
AAAGGGGGGCGAGGGGTGAGGCAGCA	326.0	38.0		21.0	10.0
AAAGGGGGGGACGAGATGAATGTGGC	4.0
AAAGGGGGGGATGACGGTCCATGAGG	424.0
AAAGGGGGGGGAGAGGTGCCGACGAT	12.0
AAAGGGGGGGGATCGTTGTTATGTGG		6.0
AAAGGGGGGGGCACGCGGGTCCTGTA	15.0
AAAGGGGGGGGGTATCTAAGCGGGGA	24.0
AAAGGGGGGGTCGCTGATGGAGGATA	61.0
AAAGGGGGGGTGGAGAGTATCTTATT	465.0	527.0	54.0	219.0	262.0	725.0				28.0
AAAGGGGGGTATAGGCACTAATATTA	83.0
AAAGGGGGGTCCCGGTCTAAGCTGCT	29.0
AAAGGGGGGTGGCGGGGTGAGCAGTT	577.0		31.0	8.0	19.0	34.0				7.0
AAAGGGGGTCGCTTGTGGGGAGTCTT		6.0				4.0
AAAGGGGGTGACGGGGCGTGCTAAAG		4.0
AAAGGGGGTGACTGACATGTTCTGGG	6.0
AAAGGGGTGACGGAATGGAGGGTGCA	79.0					16.0
AAAGGGGTGGCAGATGAGATGAGGAT	19.0
AAAGGGGTGGGAGCGGTCGTGGCGGG	224.0	174.0			6.0	37.0	17.0	6.0		15.0
AAAGGGGTTGACTAGGATCGAGACAT					10.0
AAAGGGGTTGAGGCGACCGG												5.0	9.0	4.0		8.0
AAAGGGTACATTTGGCCATGGGTATA		10.0
AAAGGGTAGGGAAGGGAGCTTGATGT	1031.0	1348.0	1204.0	827.0	2057.0	1150.0				152.0
AAAGGGTAGTCTACTCAGTGTAGTGT	374.0
AAAGGGTGCATCGATTCAGAGCAAAG		4.0
AAAGGGTGGGGAGCGGACATGGATTA	30.0	7.0
AAAGGGTGGGGCGGGAGAAGCTAGAA	10.0
AAAGGGTGTAGTGGAATGTGATGTAT	325.0
AAAGGGTTAGACACTATAGGGAAATG	334.0
AAAGGGTTAGTATCCCAGACCTAGTA	37.0
AAAGGGTTTGTCGAGAAGTTAAGGCA		4.0
AAAGGTAAAAGGTATTTAACATTTAA	1736.0	1283.0	1270.0	614.0	1272.0	532.0				129.0
AAAGGTAAATGGGAGTGAGGTATAAG									5.0
AAAGGTAACAATCGAGTTCA																							54.0								51.0
AAAGGTAACTATGTGAGGGGTAAATG	35.0	30.0	4.0		11.0					11.0
AAAGGTAAGTGGGGATGAAGCGGAAT	293.0
AAAGGTAGATGTTTAGTGCTGTTCCG								4.0
AAAGGTAGGACGCGGCTTGATGTAGA	82.0	34.0
AAAGGTAGGAGACTGTCAGAGTGGGC	37.0			1765.0
AAAGGTAGGAGCGGGCGCATATTGAA							5.0	5.0	10.0	4.0	4.0
AAAGGTAGGAGGCGGTGATGTTAGT		4.0
AAAGGTAGGGTGTTGAGATCGGGTTA	24.0
AAAGGTATACAATGTAATGTTGTTGA	102.0
AAAGGTATAGTTGGCTGTTTGCGCTG	217.0		233.0		17.0					15.0
AAAGGTATCCAAGGCTTAATGGGGAA	30.0	34.0	94.0	297.0	91.0					44.0
AAAGGTATTTTGGCAAAGGAGGGCCA	21.0
AAAGGTCAGATGTTTTCATGAGGAGC	93.0
AAAGGTCAGGATAAGAACGAAGTAAA		7.0
AAAGGTCCATTCAAATAATCGACTGG	4.0
AAAGGTCGGAATTGGTGGTCGAGAAT	15.0
AAAGGTCGGGAAGCGGGGTCAATATA	794.0	350.0	1087.0	266.0	464.0	444.0				123.0
AAAGGTCGTGATCAGAGGGATTAGGC	4.0
AAAGGTGAGAAGATGTGAATCGCGTG		11.0	20.0	12.0	11.0	17.0	147.0	228.0	111.0	182.0	83.0
AAAGGTGAGGGGGACGGGGGGAGTTC	12.0
AAAGGTGAGTAAAGCACTCTAAGTAT						9.0
AAAGGTGCGAGACCGGGAGTGTGAGA	107.0
AAAGGTGCGGGCGGATGTTAGGGTTT	30.0
AAAGGTGCGGGGTAGGTAAAGGCGGA		5.0
AAAGGTGCTGAGTTAGGCGTTCGGAG										5.0
AAAGGTGCTGAGTTCGGCGTTCGGAG	261.0	2365.0	2546.0	1800.0	2532.0	1385.0				761.0
AAAGGTGGAAGTTTAGTGCTGTTCCG											4.0
AAAGGTGGAGACAGGGGGAGGCGGAG						4.0
AAAGGTGGAGCGGCGTGGTGGTTTAG	6.0
AAAGGTGGAGGCCTAACTGGTGCGTT	118.0
AAAGGTGGATGTTAGTGCTGTTCCG										4.0
AAAGGTGGATGTTTAGTGATGTTCCG								7.0		6.0
AAAGGTGGATGTTTAGTGCCGTTCCG										5.0
AAAGGTGGATGTTTAGTGCTGTCCCG		4.0
AAAGGTGGATGTTTAGTGCTGTTACG						5.0		10.0		5.0
AAAGGTGGATGTTTAGTGCTGTTCAG		6.0		4.0				7.0		6.0	5.0
AAAGGTGGATGTTTAGTGCTGTTCC											4.0
AAAGGTGGATGTTTAGTGCTGTTCCG	1567.0	5751.0	3801.0	5477.0	4925.0	3023.0	3361.0	14280.0	2757.0	7611.0	9404.0
AAAGGTGGATGTTTAGTGCTGTTCCT		5.0	4.0	8.0	4.0	5.0	4.0	12.0		11.0	6.0
AAAGGTGGATGTTTAGTGCTGTTCG								4.0
AAAGGTGGATGTTTAGTGCTTTTCCG								6.0		5.0
AAAGGTGGATGTTTAGTTCTGTTCCG								8.0		5.0	6.0
AAAGGTGGATTTTTAGTGCTGTTCCG								5.0
AAAGGTGGCGACGGTTGGATGGTGCT	7.0
AAAGGTGGCGGGGCGGCGTGTATGTT					14.0
AAAGGTGGGAAAATTGAAAAGCTTAG		17.0
AAAGGTGGGAAAGGAAGCTGCTGGTA	50.0
AAAGGTGGGAAGCGGGCGGGGATGGA					7.0
AAAGGTGGGAAGGCGGGAGAGAGCGG	14.0
AAAGGTGGGAAGGTGAGGCGCAATGT		6.0
AAAGGTGGGACAGTCAAATCCGCTCA	16.0
AAAGGTGGGACCAGGGCATGAAGGAT		9.0
AAAGGTGGGAGAGTGGGGGGGGGTGC	58.0								4.0
AAAGGTGGGAGATTGTGATGGTAGGT	18.0
AAAGGTGGGAGCCCAGCTAGATTGG		9.0	5.0	6.0	6.0	10.0
AAAGGTGGGAGCGGGGGCAGGCGGGT		5.0
AAAGGTGGGAGCTGGGGAAATCGTCT	7.0
AAAGGTGGGAGGAGGTCGTTGCAGTA	11.0
AAAGGTGGGAGGAGTTCAGCAAGGGC	6.0
AAAGGTGGGAGGATGCGGCGGGCAAA	5.0
AAAGGTGGGAGGCAGTGGTTCCTGGC	9.0
AAAGGTGGGAGGCATCACTGGATATA						5.0
AAAGGTGGGAGGCTAGTGATGCGCAT	84.0
AAAGGTGGGAGGGTATGGGAAAAGAG	12.0
AAAGGTGGGAGGGTCGTGTTAAATGA	202.0
AAAGGTGGGAGGGTTGGTTATGGCAG						5.0
AAAGGTGGGAGGTTTAGAGGTTTGAT	122.0
AAAGGTGGGAGGTTTATGCGGTGTAG	75.0
AAAGGTGGGAGTAACGTATATGATTT	9762.0	90.0		22.0	14.0	19.0	25.0	50.0	54.0	26.0	46.0
AAAGGTGGGAGTAATGTATATGATTT	4.0
AAAGGTGGGAGTCGCTATTAATAGTT	13.0
AAAGGTGGGAGTGAACATTAGCGATA								11.0
AAAGGTGGGAGTGAAGGGGAGGCAAG	7.0
AAAGGTGGGAGTGAGGAGGTGCGAGA	244.0		45.0		18.0
AAAGGTGGGAGTGCGTGGCTGTAGTG	66.0
AAAGGTGGGAGTGGAGGGTATAAGGA			16.0
AAAGGTGGGAGTGGGAGGCGAGGTCT	12.0				8.0
AAAGGTGGGAGTGTCGCGTTGTCTTG		8.0
AAAGGTGGGAGTTGGGGGTGCGTAGA						7.0
AAAGGTGGGATACGGCTTAAGGTGAT	23.0
AAAGGTGGGATAGAGATGAGGACAGA				4.0
AAAGGTGGGATTAACGTATATGATTT	4.0
AAAGGTGGGCAAAGAATTTATGGATA	594.0	13.0
AAAGGTGGGCAGCGGCATCAGTGTGA	793.0	2440.0	1575.0	715.0	3234.0	854.0	85.0	107.0	52.0	946.0	62.0
AAAGGTGGGCAGCGTCATCAGTGTGA					5.0
AAAGGTGGGCAGGCGGGGGCATGTAA	13.0
AAAGGTGGGCGTTTTTAAATATGTAA	47.0
AAAGGTGGGGAAAGGGTGAAGGATTA	49.0
AAAGGTGGGGAATAGAGTTTCCAGCA	36.0
AAAGGTGGGGACGGGGAGAGCCATGT	71.0
AAAGGTGGGGACGGGGTAGACAGGGA	72.0
AAAGGTGGGGACGGTGTCTACAAAGG	69.0								22.0
AAAGGTGGGGAGAGGTGAGAGGGGAG	202.0
AAAGGTGGGGAGCGGTAGTCTGGGGT	6.0
AAAGGTGGGGAGCTAGGTTTGACATG								15.0
AAAGGTGGGGAGTTGGGGGGTGGTAT	26.0
AAAGGTGGGGATCGTTGTTATCAGTAA	28.0
AAAGGTGGGGCCGGCGGACTGATTAA	16.0
AAAGGTGGGGGACTGTAGTAGGGTCA		7.0
AAAGGTGGGGGATGTAGCTCGCGGTA	31.0
AAAGGTGGGGGCGGTCCGAGGCCTTA		6.0
AAAGGTGGGGGGATGTGCTCGGGGAA	6.0
AAAGGTGGGGGGTGCAAAGGGTGGAA	8.0
AAAGGTGGGGGTACGGAGGGGCGGGA		7.0
AAAGGTGGGGTGACCAGTGGGGTTGT		7.0
AAAGGTGGGGTGACGGGGGCAGAGAT	5.0
AAAGGTGGGGTGATTAATCATGGTCA	40.0
AAAGGTGGGGTGTACGGAATGTGTTG	7.0
AAAGGTGGGGTTGTTGCGAATTGGAC				4.0
AAAGGTGGGTAGCGGGGTGAGACTTG	414.0
AAAGGTGGGTCATCTAAATTGAATCC	5.0
AAAGGTGGGTCATGGTATAAGGCGGG	73.0
AAAGGTGGGTGCGTGGGTAGTGAACA	108.0		22.0	37.0		7.0					37.0
AAAGGTGGGTGTTATTGTTGTTTGGA	45.0								25.0	25.0	6.0
AAAGGTGGGTTTGTGGAAACTTACAT	24.0
AAAGGTGGTAGTAACGTATATGATTT	4.0
AAAGGTGGTCAGCGGCATCAGTGTGA					5.0
AAAGGTGGTCGTCGATATACATAGTT	29.0
AAAGGTGGTGAGCGGTCTATGAATAT	3081.0	141.0	206.0	10.0	92.0	89.0		14.0	10.0	28.0	10.0
AAAGGTGGTGGAGTAGGACGGTGACA	115.0
AAAGGTGGTTTACTAGATTCGTCGCT	76.0		7.0
AAAGGTGGTTTTGTTTTGCAGAGATA					11.0
AAAGGTGTAGGACGGACAGGTTATGA	3951.0	719.0	762.0	699.0	518.0	365.0	31.0	81.0	224.0	2313.0	80.0
AAAGGTGTATGTTTAGTGCTGTTCCG		9.0						4.0	4.0	6.0	5.0
AAAGGTGTGAGGGGGGGAAGGAGGAG	7.0
AAAGGTGTGCAGCGGCATCAGTGTGA		6.0
AAAGGTGTGGAGAGGGGGGTAACGGA						7.0
AAAGGTGTGGAGCGTGGAGGCTGGGA	202.0
AAAGGTGTGGCTGTGGAGTGGTCTTA	367.0
AAAGGTGTGGGGACGGGAGTGTGCAG	171.0
AAAGGTGTTGAGCTTTTAAACTGGAA	17.0
AAAGGTTAAGGCGACAGTGACCCAAG	10.0
AAAGGTTAATGTAGAGCGTCTTCATA	28.0
AAAGGTTAATGTGGGAGATCCGGCAA	24.0
AAAGGTTACTAGGGATAACTACATGC	30.0
AAAGGTTAGGGAAAGGCTGGCGGGTT	41.0
AAAGGTTAGTTGTTTTAGCATACTTA		6.0
AAAGGTTATGAAATTATTCT																							4.0
AAAGGTTATGCTTAGTGTGTTTGATC	6.0
AAAGGTTCAACCATAATTGTAGCTGA	13.0
AAAGGTTCATTTATGACTCCGAGGTA	4.0
AAAGGTTCGTTTCATTGTAGTGTCTA	45.0
AAAGGTTGATGTTTAGTGCTGTTCCG										5.0
AAAGGTTGGAGTAACGTATATGATTT	6.0
AAAGGTTGGATCGTTCAGGTGCTCGG	19.0
AAAGGTTGGGAGCGGGCGCGTTTATG	70.0	36.0		9.0
AAAGGTTGGGGATAGTTAAAAACAGC					10.0
AAAGGTTGGGGGAGGTTTTTTGTAAT	8.0
AAAGGTTGTAGTAGAGGATGCAGTGT											9.0
AAAGGTTGTGGCGGAGGACGAATGGT	77.0
AAAGGTTGTTTGATTCCTTGTCGTACC	773.0			115.0
AAAGGTTTAACTGGTTATGA	6.0
AAAGGTTTAAGAGGTCTGTACGTGTT	19.0
AAAGGTTTCATGAACTTAGAGATGGT								4.0
AAAGGTTTCTAATTGTCCTGGCCGGG					7.0
AAAGGTTTTCGAGGTCTAGACCGATG	676.0	141.0	35.0	66.0	39.0					21.0
AAAGTAAAGTTTGGGCTAGGATGTTG	6211.0	2495.0	3668.0	3471.0	2053.0	2993.0				895.0
AAAGTAAAGTTTGGTCTAGGATGTTG					4.0
AAAGTAAAGTTTTGGCTAGGATGTTG				4.0
AAAGTAACGGTTTTCCGCTTAATGGT		9.0		4.0	4.0	5.0
AAAGTAACTTTAAGGGAGATAGGGCT	483.0	25.0	28.0		16.0	5.0				20.0
AAAGTAAGAGAGCGTGGGTGGAAGTG	5.0
AAAGTAAGAGCTAGAAGAGTGCTTTT	17.0
AAAGTAAGGTAAGAATGATGTTTTCA	6.0
AAAGTAAGTGACTGTTGTTGTGGAAA				5.0
AAAGTAATAGGGGCTAATGTTTATCA	29.0
AAAGTAATATAGGGGTGATCGCGTGG	20.0
AAAGTAATATTAAGTTTTACGGGTAT	93.0
AAAGTAATCAAAGGGTGTATGTGTTT	28.0
AAAGTAATGTCAAGGCTTGGCTCATG	34.0
AAAGTACATATTCATCGGGAGCACGA	80.0
AAAGTACCTAACACTCTTTTACAAAA	436.0	21.0			17.0			19.0		31.0
AAAGTACGTGAAAAGATCCAATGTTT	174.0	4.0
AAAGTACGTGGGAGTGTGCATGGGCT	62.0
AAAGTACTAAGGTATCGCGTTAGTTT	141.0
AAAGTACTTGTATTTGATTGGTCACC	21.0
AAAGTACTTTTAACGGATACGTAGGA						6.0
AAAGTAGAAGGTAGGTACATCAAAGC	8.0
AAAGTAGAATGGGAGGGGGCCACGCC	48.0		15.0
AAAGTAGAGCAACTGATAGAGAGTAG		4.0	5.0	7.0		5.0
AAAGTAGAGTGGGGCGTGGGGGAGAA	20.0
AAAGTAGGCTGGGTGACCGC																7.0
AAAGTAGGGTGTTTGTAGTATATTGT	139.0			10.0
AAAGTAGTTGTTTTGTCCTTGTCCTC		6.0
AAAGTATAATGGGTCAGGGCGATGTA		11.0		13.0	5.0					4.0
AAAGTATACTAAACCGACCCGCTAAA	74.0
AAAGTATAGCAAATTATGG																4.0
AAAGTATGCCGGTGTGGGAGTGTGGA	20.0
AAAGTATGGACTAGGCGTTGCTATTA					15.0
AAAGTATTATTTACAGTTAT																																	4.0
AAAGTATTCAAAAAGGAGCTGCGTAG	34.0									6.0
AAAGTATTGTTCATTGAAGAAGTAGA	58.0
AAAGTCAAGGTTTTCCGCTTAATGGT		7.0	4.0	5.0	13.0	10.0				5.0
AAAGTCAATACAGACACTAGGCGATA	33.0		8.0
AAAGTCAATAGCGGGTCGAAGATAGA	234.0				14.0
AAAGTCACAGTTTTCCGCTTAATGGT		6.0
AAAGTCACGGCTTTCCGCTTAATGGT					4.0
AAAGTCACGGGTTTCCGCTTAATGGT		5.0			5.0
AAAGTCACGGTCTTCCGCTTAATGGT					4.0
AAAGTCACGGTTCTCCGCTTAATGGT		4.0
AAAGTCACGGTTTCCCGCTTAATGGT				4.0
AAAGTCACGGTTTCCGCTTAATGGT		10.0	7.0	10.0	22.0	11.0				5.0
AAAGTCACGGTTTTACGCTTAATGGT		13.0	5.0		10.0	6.0
AAAGTCACGGTTTTCAGCTTAATGGT		12.0	8.0	8.0	14.0	11.0				5.0
AAAGTCACGGTTTTCCCTTAATGGT					6.0
AAAGTCACGGTTTTCCGATTAATGGT		8.0		5.0	6.0	6.0
AAAGTCACGGTTTTCCGCTTAATGGA		5.0			5.0
AAAGTCACGGTTTTCCGCTTAATGGC		5.0			4.0
AAAGTCACGGTTTTCCGCTTAATGGT	1216.0	19941.0	14349.0	14642.0	27418.0	15864.0	12.0	6.0	5.0	5443.0
AAAGTCACGGTTTTCCGCTTAATGTT				6.0	5.0
AAAGTCACGGTTTTCCGCTTAATTGT		9.0		7.0	8.0	10.0				4.0
AAAGTCACGGTTTTCCGCTTATTGGT					5.0
AAAGTCACGGTTTTCCGCTTTATGGT					4.0
AAAGTCACGGTTTTCCTCTTAATGGT		7.0	8.0	6.0	18.0	19.0				4.0
AAAGTCACGGTTTTCGGCTTAATGGT		4.0		4.0
AAAGTCACGGTTTTCTGCTTAATGGT		4.0			8.0
AAAGTCACGTTTTTCCGCTTAATGGT					5.0
AAAGTCACTGTTTTCCGCTTAATGGT		10.0	6.0	4.0	6.0	7.0
AAAGTCAGAACCAGTAGGCGTGGATT	1078.0	220.0	36.0	17.0	8.0	214.0
AAAGTCAGGGGGTTCGCATGGTGGTC	4.0
AAAGTCATAAGGTTTCGTAGGGCTGA	610.0
AAAGTCATGGTTTTCCGCTTAATGGT		4.0		6.0
AAAGTCATTTAGTTGTCCCGGATCGC	204.0
AAAGTCCAAAGCTATCACAGGAACGA	68.0
AAAGTCCGAAATGAAGGGTAGGCGGG						4.0
AAAGTCCGAAGTACTATTCTTTGGAT	511.0	345.0	247.0	111.0	499.0	195.0				33.0
AAAGTCCTAAAATTGGTATACCCATT	387.0
AAAGTCCTATTGATATTTAATTGCCA	682.0	1614.0	1064.0	1527.0	3195.0	2875.0				439.0
AAAGTCCTGTGGGGGTATGACCACC								4.0
AAAGTCGAACAGTTGCATCCTGTTTG	9.0				9.0						8.0
AAAGTCGAAGTCAGTATAGAGTCCCT								9.0
AAAGTCGACTTAGGGTAGGGATGTCT		13.0
AAAGTCGAGATTTATGATTTGGAGCA	113.0
AAAGTCGAGGATTACGGGGGTTGAGT		10.0
AAAGTCGAGGGTTACGGGGGTTGAGT					4.0
AAAGTCGATAAGCTACTGTTTGTTAT	92.0			15.0
AAAGTCGATTAAAGGGCTCTACATCA	7.0
AAAGTCGCCGTTATACCTTGTCGGTA	16.0
AAAGTCGCGGGTGTCTTAGTCATTGG		4.0
AAAGTCGGACGTGTATAGTGTTGGAT								8.0
AAAGTCGGGACGGTAAAGATGTTTGT	142.0	923.0	583.0	507.0	2525.0	249.0	149.0			1376.0	5061.0
AAAGTCGTGACGGTAAAGATGTTTGT											5.0
AAAGTCGTGTGTGGGGTGTCTATG		6.0
AAAGTCGTTGGCGTGCCGGAGGTGTT	9.0
AAAGTCTAACACGTATGTTTCGCGAC	29.0
AAAGTCTAGATTGGGTACGGTTTTTT					7.0
AAAGTCTATTGGATTTCACATATGTC					7.0
AAAGTCTCAATAAACTCTTGGGCGTC	14.0
AAAGTCTCAGTGTCTGGCGTGTCTCA	53.0
AAAGTCTCGGTTTTCCGCTTAATGGT				5.0
AAAGTCTGGACGGTAAAGATGTTTGT											4.0
AAAGTCTGGGTCCGGCACTTCCATGT								4.0
AAAGTCTGGTTCAGGAATTATGGAGT	41.0
AAAGTCTGGTTTCTATCGTTTGGCTG	20.0		4.0		24.0
AAAGTCTTATCCACCATTTATTTATT									4.0
AAAGTCTTCTTTGGTTCATGATGTGT	210.0
AAAGTCTTGTTGAGGGGAGACAAGTT	86.0									8.0
AAAGTCTTTGGTGGAAGGGATTGTAT	67.0
AAAGTCTTTTAGGGAGGTGCTTACTT	308.0
AAAGTGAAGAAGTCTGACTG																								18.0
AAAGTGAAGACCGAGGAGCGTGAGTA	20.0
AAAGTGAAGGATCGGCTACGGGATAA		10.0
AAAGTGAATAGGTTTTAGAT																							64.0
AAAGTGAATCTTAGCGCGTTGAGTCT		13.0	7.0	5.0	10.0	4.0	4.0			4.0
AAAGTGAATGGTCATGACCA																																5.0
AAAGTGAGATAAGTATACCTAGTTTC	95.0
AAAGTGAGCAGTGTTGGAGGGGCGCC		10.0
AAAGTGAGCGAATCAGAGGT																														4.0
AAAGTGAGGTTAAATAGTTGGGATCA	21.0
AAAGTGAGTATCGGTGCTTCGAATTA										4.0
AAAGTGAGTTTGCATTGACGTGGGAT			4.0
AAAGTGATATCGACAAGTACAGATGG	60.0
AAAGTGATGGAGTATCGAGGTTGAAA		6.0
AAAGTGATGGTGGGGGGAGGCGGGGC	59.0							12.0
AAAGTGATGTCAGGATACAG																													4.0
AAAGTGATGTGGGGGGTAGGTCGACA	4.0
AAAGTGATTTATTGGACCAAGACTTC	1155.0	1159.0	270.0	899.0	57.0	54.0				26.0
AAAGTGCAAACCGCAATATATTCCTA	15.0
AAAGTGCCCGCCGGCGAGGAAACTGT	65.0
AAAGTGCGTGTAATTTAAGTTCTGGT		6.0
AAAGTGCTACCGTGAACTGTGGTTAA	366.0			23.0		11.0
AAAGTGCTTTATACCGGATG																							106.0
AAAGTGGAATACAGGGTTGTTGTAT	112.0
AAAGTGGACGTAAGAGAGGATACGTC					8.0
AAAGTGGAGACTGCGGAGGGGGTAGG		6.0		5.0
AAAGTGGATCGGCGGAAGGGAGGACT		63.0	21.0	23.0	32.0	43.0				13.0
AAAGTGGATCGTTGGTGGCATAGTTA	63.0
AAAGTGGATTCTGGGCCTGGTTTAGA	26.0
AAAGTGGCATGATTGTCTTGTATATT	4.0
AAAGTGGGAAGAGGGAGGAGTCTAGG	8.0
AAAGTGGGAGAACGTTACATGGGATT	22.0	9.0
AAAGTGGGAGACAGCCTAATCTAAAA	26.0
AAAGTGGGAGAGCGCGGATTTTGTAT	20.0
AAAGTGGGAGAGGAAGCAGATGACGA	129.0		7.0			5.0
AAAGTGGGAGAGGGGCTCTAGATGCA	6.0
AAAGTGGGAGCGGGAATGGGAGCTGG	106.0
AAAGTGGGAGCGGTATAAATTGCGAG			9.0
AAAGTGGGAGCGGTTCAAGGTATAGT		4.0
AAAGTGGGAGGTGAGTGGACCCGGAG			9.0	4.0		6.0
AAAGTGGGAGTATGAGCGTGAATTGT	12.0
AAAGTGGGAGTTGGGGCGTTCTAGAT	24.0
AAAGTGGGAGTTTGGGGTCTGTGCTCT	85.0	7.0	24.0
AAAGTGGGCCCTCTTTATAC												79.0	15.0	18.0		26.0	15.0
AAAGTGGGCCTCGATTCTAC			7.0
AAAGTGGGCGACGGGGTGTA												4.0
AAAGTGGGGAGAGGGTAATGTTTTGT	23.0
AAAGTGGGGAGCAGATATGGGTGTAA									8.0
AAAGTGGGGAGGTGAGAGGTAGCTTG		8.0
AAAGTGGGGGATGATACAAGCTGCTG	13.0
AAAGTGGGGGTTTGTGTCGGTTCCGG						6.0
AAAGTGGGGTCGGGGCGGTGTATGAT	95.0	4.0
AAAGTGGGTCGATAGTAGTTATTCTG	19.0
AAAGTGGGTGACGTATGGCTGGGAGT		16.0
AAAGTGGTGCTTTAAGGTTTTGTGG				7.0
AAAGTGGTTCAAACGGGTGGGAGACA		6.0
AAAGTGGTTTGTCTAACATATGTAAT	11.0
AAAGTGTAATGTTCGTGAGGATTAGA		4.0
[truncated: 166,890 more rows]
